# Supplementary material for: CsIVP functions in vasculature development and downy mildew resistance in cucumber
Source: PLoS Biol. 2020 Mar 23;18(3):e3000671. doi: 10.1371/journal.pbio.3000671 (PMC7117775; doi:10.1371/journal.pbio.3000671)
Supplement: S2 Table — (XLSX) [file pbio.3000671.s008.xlsx]

## Sheet: Vein up
GeneID	R5 vein-1	R5 vein-2	WT vein-1	WT vein-2	LogFC	LogCPM	Pvalue	FDR	Model_name	Best_hit_in_arabidopsis
Csa3G002410	47.2497	28.9176	0.0552823	0.192829	7.91112	3.44284	3.20252e-42	8.13577e-39	##
Csa2G020860	62.9815	41.2431	0.386976	0.771317	6.22339	3.96867	1.07257e-39	1.27156e-36	##
Csa1G479110	43.7236	24.5984	1.16093	1.59084	4.37859	4.30705	5.99389e-30	1.90338e-27	##
Csa5G515060	253.337	160.706	5.58351	9.2076	4.56955	5.98656	9.99267e-30	3.11754e-27	##
Csa5G137410	57.7195	43.6134	0.773952	1.15698	5.46761	3.91125	1.43532e-29	4.25404e-27	##
Csa5G137420	411.686	490.388	30.1841	32.5399	3.63355	7.18055	5.59328e-25	1.0361e-22	##
Csa5G607970	68.8403	57.8352	3.81448	3.37451	3.90727	4.43573	8.02933e-24	1.32209e-21	##
Csa5G636600	75.0788	82.4336	7.62895	6.89364	3.22004	4.71065	1.55142e-23	2.46329e-21	##
Csa4G297430	231.529	100.026	4.14617	6.41157	4.71787	5.6686	2.20974e-23	3.38757e-21	##
Csa7G037610	1752.36	626.284	10.9459	26.8515	5.72422	8.43339	5.03154e-23	7.27446e-21	##
Csa4G000820	136.379	67.211	5.03069	6.65261	3.87173	6.9212	2.77954e-22	3.58178e-20	##
Csa6G399220	9.81883	6.4788	0	0	10.1576	1.56269	7.27373e-22	9.04537e-20	##
Csa3G780540	75.784	55.6229	6.91028	7.03827	2.99954	4.74065	1.1586e-20	1.20487e-18	##
Csa2G351860	26.6356	13.1156	0.276411	0.626695	5.17561	2.56064	3.42606e-20	3.34756e-18	##
Csa5G623920	46.4903	36.2392	0.552823	0.72311	5.77137	3.69961	1.04062e-19	9.79118e-18	##
Csa6G318680	27.6121	13.8531	0.49754	0.964146	4.5561	2.63089	3.15324e-19	2.74873e-17	##
Csa4G303090	39.0583	51.0403	0.718669	2.31395	4.67939	3.87232	4.58006e-19	3.897e-17	##
Csa4G022280	8.29989	22.3861	0.165847	0	7.32303	2.28207	3.90656e-18	2.95619e-16	##
Csa3G001750	23.1095	10.9034	0.110565	0.144622	6.73204	2.28987	2.03479e-17	1.40797e-15	##
Csa5G606810	1976.3	816.803	65.3989	115.842	3.69577	9.69515	5.13916e-17	3.39739e-15	##
Csa1G568480	14.7554	22.3334	0.165847	0.144622	6.64848	2.50808	5.69015e-16	3.33953e-14	##
Csa5G137400	64.3377	28.5489	0.386976	2.02471	5.00739	3.68466	7.67777e-15	3.93469e-13	##
Csa2G237740	173.593	90.9139	20.178	15.571	2.63216	6.10924	7.76689e-15	3.96892e-13	##
Csa1G479100	132.527	60.7849	10.6695	8.87014	3.04689	5.48227	2.34045e-14	1.15612e-12	##
Csa4G000830	9.38485	3.16039	0.221129	0.0482073	5.26083	2.63911	2.86948e-14	1.40573e-12	##
Csa3G778180	260.66	120.622	26.9777	23.7662	2.65111	6.29248	3.30585e-14	1.5975e-12	##
Csa6G513540	17.1423	8.8491	0.552823	0.915939	3.87948	2.43342	4.95967e-14	2.35194e-12	##
Csa1G042540	8.40839	5.8994	0.331694	0.578488	3.70913	1.52477	5.06473e-14	2.39538e-12	##
Csa6G486710	6.72671	5.84673	0	0.0482073	7.41252	1.00379	1.19079e-13	5.37459e-12	##
Csa6G085100	188.131	9.53385	0.663387	0.53028	7.04969	5.71397	3.60741e-13	1.52016e-11	##
Csa5G155440	6.29273	4.47722	0.221129	0.192829	4.43193	0.802275	6.58546e-13	2.66764e-11	##
Csa4G151760	225.074	114.828	17.8562	23.1395	2.80367	5.73357	8.20895e-13	3.27309e-11	##
Csa1G615710	44.1576	34.0796	7.13141	7.2311	2.21165	4.02774	1.8903e-12	7.15219e-11	##
Csa2G409500	87.9897	42.2966	4.75427	7.08647	3.20965	4.51988	6.26097e-12	2.15773e-10	##
Csa5G139800	7.64892	9.11246	0.552823	0.482073	3.79181	1.36683	6.4316e-12	2.20372e-10	##
Csa2G359890	7.92016	5.74138	0.0552823	0.0964146	6.1329	3.04027	1.17144e-11	3.82936e-10	##
Csa3G710180	37.2682	20.2265	3.48278	4.82073	2.54393	3.37056	2.37447e-11	7.23248e-10	##
Csa3G481240	35.2067	26.6	5.41766	7.18289	2.0615	4.36624	3.52284e-11	1.03548e-09	##
Csa1G568490	5.85875	18.541	0	0.192829	6.67418	1.87483	4.23576e-11	1.22479e-09	##
Csa6G519740	10.4156	3.84514	0	0.0482073	7.5617	1.09613	4.93164e-11	1.39871e-09	##
Csa3G516520	7.97441	2.37029	0.110565	0.241037	4.54408	1.01335	6.21404e-11	1.72393e-09	##
Csa3G597340	75.9467	74.5853	18.1326	19.1865	1.79012	5.26818	7.45494e-11	2.0427e-09	##
Csa6G517000	16.0573	7.11088	0.608105	1.3498	3.29681	2.64867	1.03366e-10	2.7232e-09	##
Csa2G033340	18.8782	33.6582	1.8796	2.6514	3.33851	3.32004	1.15609e-10	3.01447e-09	##
Csa3G074480	3.90583	7.00554	0.221129	0.482073	3.72071	1.34612	1.43091e-10	3.64031e-09	##
Csa1G257330	18.0102	5.05663	0.276411	0.337451	4.92978	1.90454	1.93912e-10	4.82961e-09	##
Csa3G812790	55.0614	17.2241	1.93488	1.92829	3.95141	3.70895	4.79868e-10	1.09826e-08	##
Csa2G263880	27.6121	29.2336	4.14617	5.44743	2.34906	3.49548	6.25213e-10	1.39325e-08	##
Csa5G234140	48.9856	22.4388	6.35746	7.03827	2.15919	4.13029	1.23499e-09	2.62073e-08	##
Csa7G393980	5.20778	2.89703	0.221129	0.241037	3.85124	0.721798	1.84598e-09	3.80383e-08	##
Csa4G026920	14.2671	10.5873	0.939798	1.44622	3.13966	2.46475	3.24132e-09	6.40449e-08	##
Csa6G454480	197.299	173.295	48.0956	49.9428	1.69124	6.29543	3.9574e-09	7.69962e-08	##
Csa6G014510	52.6745	9.16514	0.663387	0.53028	5.39297	3.43935	8.03962e-09	1.49081e-07	##
Csa3G851930	248.292	33.5002	9.06629	5.88129	3.93433	5.22311	8.87562e-09	1.63221e-07	##
Csa7G452190	12.26	5.74138	1.10565	1.10877	2.76359	1.70297	8.92873e-09	1.6369e-07	##
Csa6G499150	66.0737	27.7061	4.47786	4.19404	3.17255	4.34023	9.5588e-09	1.73808e-07	##
Csa4G011070	9.87308	6.11009	0.884516	1.25339	2.65159	2.34678	1.36086e-08	2.39131e-07	##
Csa3G835900	18.8782	17.0661	3.92504	4.43507	1.87748	3.35806	2.17835e-08	3.69634e-07	##
Csa4G056700	20.6141	18.8043	5.19653	5.44743	1.66259	4.18103	2.21415e-08	3.75351e-07	##
Csa2G384430	46.002	102.028	15.0921	14.9925	2.11093	4.81741	5.19647e-08	8.11315e-07	##
Csa6G446390	6.78096	4.00316	0.829234	0.72311	2.54686	1.33233	6.05992e-08	9.33018e-07	##
Csa1G614640	1225.08	462.418	148.212	175.426	2.12139	8.19039	6.52409e-08	9.91606e-07	##
Csa6G511610	4.61105	3.47643	0.608105	0.337451	2.86073	0.806223	7.46183e-08	1.12404e-06	##
Csa7G394060	30.6499	3.26574	0.386976	0.0964146	5.80929	2.74293	1.09e-07	1.59403e-06	##
Csa6G084600	233.916	12.6416	4.92012	4.09762	4.46095	6.78911	1.10989e-07	1.62046e-06	##
Csa3G838700	12.5312	9.90256	2.70883	2.6514	1.83175	2.92537	2.04592e-07	2.84907e-06	##
Csa6G502780	1.30194	3.10772	0.110565	0.0964146	4.15365	0.282826	2.46757e-07	3.38326e-06	##
Csa3G731750	3.96008	4.5299	0.718669	0.482073	2.60158	0.970643	2.84474e-07	3.86463e-06	##
Csa2G355010	3.47185	1.3695	0.110565	0.144622	3.91928	0.00332348	3.18612e-07	4.24092e-06	##
Csa3G686210	20.5056	17.7509	4.9754	4.86894	1.72918	3.404	3.27849e-07	4.3541e-06	##
Csa2G123610	47.7922	20.2792	7.90536	7.2311	1.90835	3.94891	3.31145e-07	4.39132e-06	##
Csa1G418770	12.9652	16.434	2.26657	3.90479	2.0419	2.61717	3.50735e-07	4.62008e-06	##
Csa6G518030	7.10644	1.89624	0.276411	0.0964146	4.29751	0.513683	4.63681e-07	5.95353e-06	##
Csa6G085110	5.26202	0.105346	0	0	8.48874	2.64618	5.86188e-07	7.35133e-06	##
Csa3G164540	7.54043	1.42218	0.276411	0.192829	3.94619	1.05776	6.79407e-07	8.37276e-06	##
Csa6G337520	3.63459	1.10614	0.110565	0.192829	3.63423	0.000468615	8.35594e-07	1.0081e-05	##
Csa5G522990	9.3306	9.37583	1.60319	2.36216	2.01356	2.34452	9.48365e-07	1.13339e-05	##
Csa3G734890	13.1279	6.95286	2.26657	1.92829	2.0079	2.56332	9.62014e-07	1.14738e-05	##
Csa4G614200	18.2815	7.47959	2.65355	2.50678	2.05802	3.26092	1.17161e-06	1.3689e-05	##
Csa2G406070	7.10644	1.47485	0.276411	0.0964146	4.21973	0.503865	1.80539e-06	2.0192e-05	##
Csa1G077190	6.18423	9.00712	1.65847	1.54263	2.03754	1.91665	2.55408e-06	2.76272e-05	##
Csa1G257320	9.43909	2.84435	0.829234	1.06056	2.42356	2.43447	3.81618e-06	3.95242e-05	##
Csa3G120450	5.31627	6.53148	1.38206	0.867731	2.18141	1.09581	4.27451e-06	4.38878e-05	##
Csa3G842100	309.266	197.156	81.0991	83.3504	1.38078	7.14192	4.60877e-06	4.68597e-05	##
Csa6G318690	7.75742	5.79405	1.10565	1.3498	2.2247	1.47171	7.99108e-06	7.59921e-05	##
Csa2G382470	22.1873	8.00633	1.71375	1.78367	2.84121	3.14872	9.40094e-06	8.81735e-05	##
Csa2G361830	23.2723	10.956	3.70391	4.29045	1.84386	2.92045	1.0105e-05	9.40824e-05	##
Csa5G223060	4.06858	2.26495	0.165847	0.72311	2.55164	0.892038	1.03679e-05	9.62275e-05	##
Csa1G614140	923.024	377.193	156.615	189.503	1.65188	8.01494	1.15631e-05	0.000105884	##
Csa1G126040	79.0931	202.845	36.2099	38.5176	1.73482	5.9658	1.19889e-05	0.000109501	##
Csa6G526270	7.0522	2.9497	0.829234	0.964146	2.21477	1.13012	1.24016e-05	0.000112807	##
Csa3G126950	1.79017	1.89624	0.221129	0.241037	2.74315	0.0144543	1.25058e-05	0.000113638	##
CsaUNG024790	7.26919	4.84593	1.65847	0.819524	2.04856	1.32383	2.29502e-05	0.000197161	##
Csa1G527880	19.2579	90.4399	10.0614	9.44863	2.32635	4.56734	2.62059e-05	0.00022202	##
Csa3G181960	17.739	0.0526732	0.165847	0.0964146	5.7112	3.95758	2.75059e-05	0.000232479	##
Csa6G062330	133.124	100.342	40.0796	43.4348	1.2497	6.48616	2.83226e-05	0.000238363	##
Csa1G569130	71.6069	43.5607	17.635	24.2001	1.22158	5.17487	2.97062e-05	0.000248596	##
Csa3G912330	5.42477	2.52831	0.829234	0.72311	2.09901	1.06335	2.98929e-05	0.00025004	##
Csa6G062320	470.761	324.414	139.311	123.845	1.35414	8.10438	3.17939e-05	0.000264309	##
Csa1G042280	327.71	123.413	48.759	75.0588	1.60901	6.88281	3.95451e-05	0.000320817	##
Csa5G136900	201.747	191.888	69.7109	82.3381	1.15125	6.54468	5.53352e-05	0.000432729	##
Csa6G085120	2.3869	0	0	0	7.32529	0.307665	5.72173e-05	0.000445293	##
Csa6G101980	18.7154	0.948118	0.608105	0.674902	3.62	2.51417	5.91033e-05	0.000457967	##
Csa5G210010	19.6377	4.5299	2.21129	2.6514	2.03346	3.29705	7.0594e-05	0.000536484	##
Csa1G097750	3.47185	0.210693	0	0.0482073	5.58221	0.405126	8.23849e-05	0.000614793	##
Csa3G750390	13.9417	6.95286	1.5479	3.37451	1.83648	2.35345	8.62221e-05	0.000641275	##
Csa7G420150	4.23132	2.00158	0.331694	0.867731	2.10373	1.09445	8.94105e-05	0.00066277	##
Csa5G623890	12.5312	8.53306	2.4877	2.12112	1.95004	2.17494	9.4925e-05	0.000697542	##
Csa7G405880	18.2272	19.3837	6.08105	7.56855	1.24476	3.43458	0.00010311	0.000751168	##
Csa4G293140	6.50972	10.956	2.15601	2.16933	1.81171	1.90887	0.000103762	0.00075561	##
Csa4G011800	48.2804	32.2887	14.1523	17.4028	1.11528	4.72295	0.000106114	0.000770211	##
Csa7G405960	4.06858	9.6392	1.60319	1.3016	2.04753	1.40942	0.000127195	0.000901879	##
Csa6G409360	5.09928	5.68871	1.43734	1.54263	1.63516	1.31637	0.000131635	0.000929281	##
Csa5G494420	3.47185	3.89782	0.884516	0.867731	1.8492	1.28215	0.000137868	0.000969436	##
Csa6G193600	53.434	28.5489	13.2125	14.7514	1.30352	4.65815	0.000141493	0.00099062	##
Csa1G536320	2.98362	2.73901	0.165847	0.915939	2.14787	0.457769	0.00014333	0.0010019	##
Csa1G480150	8.95087	7.11088	2.4877	2.69961	1.39752	2.31033	0.000153055	0.00106112	##
Csa3G841490	3.47185	3.00237	0.49754	0.626695	2.2843	1.1894	0.000162763	0.00112274	##
Csa3G168920	9.16786	6.05742	1.93488	2.36216	1.58373	2.61689	0.000162895	0.001123	##
Csa7G184670	10.3071	14.7485	3.64863	4.19404	1.46942	2.74447	0.000167309	0.00115097	##
Csa2G361430	9.2221	4.95128	2.26657	1.88008	1.52354	2.47038	0.000183086	0.00124316	##
Csa3G880020	5.42477	6.95286	1.82431	1.9765	1.48922	2.20137	0.000199619	0.00134107	##
Csa3G417720	1.41044	0.368712	0	0.144622	3.18607	0.16038	0.00021416	0.00142105	##
Csa4G000800	5.04503	16.3287	1.27149	1.01235	3.04358	3.11676	0.000215908	0.00143158	##
Csa1G222880	6.07574	6.16276	1.71375	2.21754	1.41409	2.04875	0.000239743	0.00156907	##
Csa3G780520	246.176	171.873	76.0131	86.4357	1.12776	7.27462	0.000243151	0.00158824	##
Csa4G056610	375.231	298.13	135.552	126.014	1.13035	7.72629	0.00025034	0.00162927	##
Csa3G175610	11.1208	5.00395	1.60319	1.73546	2.01307	1.57279	0.000291189	0.00185799	##
Csa4G326540	0.867963	0.842771	0.165847	0	3.13533	0.394058	0.000302038	0.00191758	##
Csa6G517110	3.30911	1.89624	0.663387	0.626695	1.76258	1.30228	0.000354843	0.0022079	##
Csa3G000040	4.82804	3.00237	0.995081	1.20518	1.58451	1.5435	0.000367243	0.00227532	##
Csa3G880040	4.23132	4.26653	1.21621	1.20518	1.5858	1.7222	0.000375867	0.00232004	##
Csa1G038920	3.30911	3.89782	0.939798	1.06056	1.6275	1.15252	0.000378759	0.00233465	##
Csa2G352380	2.00716	0.263366	0.165847	0	3.46906	0.386334	0.000400321	0.00245141	##
Csa5G177690	11.8802	9.79722	3.59335	4.6279	1.16896	3.30992	0.000408057	0.00249278	##
Csa2G360760	2.54964	0.474059	0.165847	0.144622	2.96345	0.180773	0.000416851	0.00254126	##
Csa4G337900	2.22415	2.10693	0.49754	0.626695	1.70723	1.18331	0.000437054	0.00264439	##
Csa7G414420	146.794	52.9892	18.7407	41.6993	1.47293	5.34551	0.00045923	0.00275802	##
Csa4G628340	6.56397	6.4788	2.15601	2.21754	1.3521	2.18864	0.000494604	0.0029535	##
Csa4G286970	1.79017	1.05346	0.165847	0.337451	2.21304	0.338979	0.000551488	0.00324095	##
Csa5G516570	12.477	12.0622	4.69899	4.67611	1.16417	2.89012	0.000568716	0.0033268	##
Csa3G166350	6.02149	10.3239	2.59827	2.74782	1.41169	2.78117	0.000578267	0.00337823	##
Csa6G517360	5.75025	3.95049	1.49262	1.54263	1.43613	1.51943	0.00060162	0.00349513	##
Csa2G351630	7.43193	40.8217	4.86484	5.68846	2.03453	3.7352	0.00060568	0.00351413	##
Csa3G812110	3.58035	1.21148	0.552823	0.385658	2.0832	0.611063	0.000611727	0.00354575	##
Csa3G175620	2.92937	2.68633	0.331694	1.01235	1.81655	0.92987	0.000627179	0.0036235	##
Csa2G020950	7.21494	2.89703	0.884516	1.49443	1.82382	1.19576	0.00063743	0.00367707	##
Csa7G322080	7.43193	4.74059	2.21129	1.44622	1.49163	1.7008	0.000675138	0.00385549	##
Csa7G027830	1.1392	1.31683	0.276411	0.192829	2.15465	0.349729	0.000722171	0.00407953	##
Csa6G427990	3.4176	2.47564	0.663387	0.915939	1.65455	0.976862	0.000797157	0.00445501	##
Csa2G248680	3.85158	2.84435	0.773952	1.10877	1.58764	1.32227	0.000887704	0.00487826	##
Csa4G000860	7.86591	2.31762	0.884516	0.241037	2.89032	2.8598	0.00114361	0.00605982	##
Csa5G485690	13.9959	4.37188	2.10073	2.55499	1.71028	1.64983	0.00119745	0.0063094	##
Csa2G021720	3.09212	2.73901	0.331694	0.964146	1.92649	0.956363	0.00138025	0.00713723	##
Csa2G174080	2.16991	1.94891	0.552823	0.626695	1.56681	1.81001	0.00161463	0.00813629	##
Csa4G645310	1.03071	0.210693	0	0.0964146	3.19875	-0.0436158	0.00167995	0.00841538	##
Csa4G017050	1122.76	331.209	222.566	248.219	1.35585	8.497	0.00175636	0.00875864	##
Csa1G690360	39.8178	33.2368	12.3279	18.9455	1.00027	4.71768	0.00177258	0.00882963	##
Csa3G147220	1.89867	1.31683	0.276411	0.482073	1.82084	0.105157	0.00179358	0.00892426	##
Csa1G039030	7.81166	1.63287	0.829234	1.20518	1.9298	1.31929	0.00222808	0.0107115	##
Csa3G665100	17.9017	10.6927	4.14617	6.74902	1.15206	2.83327	0.00231168	0.0110656	##
Csa3G000030	10.4156	6.84752	3.26165	3.61555	1.08778	2.8092	0.0023549	0.0112331	##
Csa2G401470	8.1914	4.10851	1.65847	2.41037	1.34426	2.11358	0.00235643	0.0112344	##
Csa6G366380	4.01433	1.89624	1.10565	0.578488	1.56063	1.82794	0.00261888	0.0122621	##
Csa7G262890	0.0542477	2.05425	0.110565	0.0964146	3.13461	0.950027	0.00270109	0.0125808	##
Csa1G587470	7.75742	8.11167	3.37222	3.2781	1.03372	2.80183	0.00327383	0.0148328	##
Csa5G168880	2.06141	1.73822	0.442258	0.144622	2.45376	0.134058	0.00336372	0.0151704	##
Csa7G390190	1.46469	1.89624	0.718669	0.192829	1.68051	1.02082	0.00430844	0.0185918	##
Csa5G622440	23.7062	219.805	27.3647	26.5622	2.02495	5.40218	0.00435166	0.0187556	##
Csa5G640510	10.0901	10.5346	3.86976	4.53149	1.07617	2.20686	0.00468153	0.0199405	##
Csa3G001780	3.58035	2.47564	1.10565	1.01235	1.27657	1.12013	0.00471412	0.0200505	##
Csa6G120410	3.5261	2.21227	0.718669	1.20518	1.32685	1.15622	0.00495698	0.0209283	##
Csa5G153060	3.74309	2.79168	1.05036	1.20518	1.29628	1.01003	0.00514538	0.0215955	##
Csa6G501970	6.23848	4.21386	1.76903	2.36216	1.09929	2.24528	0.005717	0.0236266	##
Csa5G197120	19.5292	579.827	48.5931	53.1727	2.42205	6.67517	0.00649804	0.0262207	##
Csa6G500720	91.1361	21.122	18.409	22.0307	1.19569	6.19896	0.00733129	0.0290103	##
Csa5G139820	5.96724	5.8994	2.32185	2.74782	1.00338	2.44382	0.00734862	0.0290659	##
Csa6G517130	1.1392	0.842771	0.110565	0.385658	1.71176	0.335099	0.00760476	0.0298467	##
Csa1G165740	4.39406	2.21227	0.995081	1.3498	1.24045	0.930319	0.00826834	0.0319922	##
Csa7G322600	310.297	53.1473	49.9752	64.0675	1.38806	8.93018	0.00860534	0.0330872	##
Csa7G433360	4.28557	3.16039	1.16093	1.68726	1.14767	1.79356	0.0086578	0.0332674	##
Csa3G734190	3.85158	2.47564	1.10565	1.20518	1.20979	1.09543	0.0105517	0.0390674	##
Csa6G358070	1.68168	2.05425	0.49754	0.771317	1.32911	0.584911	0.0117564	0.0427445	##
Csa1G573690	1.19345	0.790098	0.110565	0.433866	1.57761	0.161879	0.0118978	0.0431442	##
Csa3G535640	4.93654	4.21386	1.82431	1.92829	1.05562	2.10912	0.0126974	0.0454504	##
Csa3G200190	3.96008	3.79247	1.65847	1.59084	1.02892	1.67566	0.0135189	0.0477661	##
Csa3G819970	3.36336	3.79247	1.49262	1.49443	1.04071	1.54733	0.0136742	0.0481999	##
Csa2G353460	3.68884	3.95049	0.442258	0.0964146	3.60545	0.91743	6.16926e-07	7.7042e-06	1-amino-cyclopropane-1-carboxylate synthase 8	AT4G37770
Csa3G164470	43.8864	20.1738	12.8808	11.9072	1.11279	4.60466	0.000912746	0.00500478	2-oxoacid dehydrogenases acyltransferase family protein	AT3G06850
Csa3G135720	227.949	157.44	4.03561	4.29045	5.29279	5.93257	3.87834e-41	6.26987e-38	2-oxoglutarate (2OG) and Fe(II)-dependent oxygenase superfamily protein	AT1G06620
Csa3G135740	150.646	76.0601	1.76903	2.16933	5.59138	5.34758	1.3694e-32	5.79809e-30	2-oxoglutarate (2OG) and Fe(II)-dependent oxygenase superfamily protein	AT1G06620
Csa4G112650	18.8782	10.2186	0.884516	1.39801	3.41448	2.51244	4.76423e-14	2.27138e-12	2-oxoglutarate (2OG) and Fe(II)-dependent oxygenase superfamily protein	AT2G36690
Csa1G263950	5.31627	3.79247	0.442258	0.53028	2.97372	1.62786	4.43734e-10	1.02214e-08	2-oxoglutarate (2OG) and Fe(II)-dependent oxygenase superfamily protein	AT5G20400
Csa3G135750	30.3244	26.4946	5.03069	5.2546	2.23737	3.7699	1.50088e-09	3.12166e-08	2-oxoglutarate (2OG) and Fe(II)-dependent oxygenase superfamily protein	AT1G06620
Csa1G612920	25.2794	4.63524	1.60319	1.83188	2.83385	4.17112	2.28424e-07	3.1569e-06	2-oxoglutarate (2OG) and Fe(II)-dependent oxygenase superfamily protein	AT3G20810
Csa5G627090	128.187	105.294	38.7529	39.6746	1.34339	6.17688	2.99063e-07	4.01983e-06	2-oxoglutarate (2OG) and Fe(II)-dependent oxygenase superfamily protein	AT1G04350
Csa3G135700	62.1136	43.0867	13.7653	17.7403	1.50454	4.86504	3.16089e-07	4.22315e-06	2-oxoglutarate (2OG) and Fe(II)-dependent oxygenase superfamily protein	AT1G06650
Csa2G179730	48.1719	2.10693	1.16093	0.964146	4.24679	4.46066	1.23801e-06	1.4408e-05	2-oxoglutarate (2OG) and Fe(II)-dependent oxygenase superfamily protein	AT1G04350
Csa4G091870	483.238	145.115	54.1766	75.9747	2.00525	7.06182	1.11092e-05	0.000102201	2-oxoglutarate (2OG) and Fe(II)-dependent oxygenase superfamily protein	AT5G24530
Csa2G005330	14.9724	8.00633	2.87468	3.18168	1.67421	2.9235	1.2047e-05	0.000109975	2-oxoglutarate (2OG) and Fe(II)-dependent oxygenase superfamily protein	AT4G13400
Csa3G150820	38.7328	18.2776	7.57367	10.3646	1.4173	3.93679	6.18848e-05	0.000476559	2-oxoglutarate (2OG) and Fe(II)-dependent oxygenase superfamily protein	AT5G18900
Csa7G064020	139.145	91.2827	44.7233	45.7487	1.10812	6.43174	9.19393e-05	0.000678405	3-deoxy-d-arabino-heptulosonate 7-phosphate synthase	AT4G33510
Csa3G234000	65.2057	61.9964	23.4397	21.5969	1.27251	5.08052	1.95256e-06	2.16879e-05	3-hydroxyacyl-CoA dehydrogenase family protein	AT3G15290
Csa1G501850	23.7605	27.7061	9.78496	11.3769	1.06864	5.44653	0.000225534	0.00148654	3-ketoacyl-CoA synthase 12	AT2G28630
Csa5G612900	0.271238	2.9497	0	0	7.91034	0.0605347	1.28682e-06	1.49078e-05	3-oxo-5-alpha-steroid 4-dehydrogenase family protein	AT5G16010
Csa7G430250	10.9038	11.6408	0.386976	0.72311	4.10597	2.31764	6.20286e-11	1.72352e-09	4-coumarate:CoA ligase 2	AT3G21240
Csa7G430240	3.30911	4.26653	1.16093	1.44622	1.32413	1.78291	0.0114414	0.0418129	4-coumarate:CoA ligase 2	AT3G21240
Csa2G238840	12.9109	13.3263	1.76903	2.45857	2.4102	2.65057	4.15028e-10	9.62249e-09	4-hydroxy-3-methylbut-2-enyl diphosphate reductase	AT4G34350
Csa3G217150	10.4698	6.53148	3.59335	3.08527	1.10489	2.99762	0.00237182	0.0112941	6-phosphogluconate dehydrogenase family protein	AT1G71180
Csa6G152950	208.691	186.305	40.1349	39.6264	2.08068	6.57631	1.15283e-08	2.05625e-07	A20/AN1-like zinc finger family protein	AT2G27580
Csa6G452080	133.666	88.8597	39.8585	42.2778	1.19845	6.41802	1.99617e-05	0.000173924	A20/AN1-like zinc finger family protein	AT2G36320
Csa7G428830	174.84	129.523	61.1422	57.0774	1.12742	6.58356	0.000280229	0.00179773	A20/AN1-like zinc finger family protein	AT3G12630
Csa3G828430	256.591	161.865	6.52331	14.3658	4.09144	6.05106	6.45848e-26	1.27612e-23	AAA-ATPase 1	AT5G40010
Csa3G827930	42.2589	57.7298	1.21621	2.16933	4.67225	3.93576	4.84379e-23	7.06043e-21	AAA-ATPase 1	AT5G40010
Csa1G045650	82.6735	64.156	7.73952	10.0753	2.81178	5.13464	1.08291e-21	1.31002e-19	AAA-ATPase 1	AT5G40010
Csa3G828930	315.125	167.395	11.3881	22.2236	3.60329	6.31824	2.86758e-21	3.33296e-19	AAA-ATPase 1	AT5G40010
Csa1G045670	386.298	151.593	9.78496	20.9702	3.87766	6.73587	5.28149e-17	3.46571e-15	AAA-ATPase 1	AT5G40010
Csa1G045660	471.412	183.935	4.9754	26.7551	4.13006	6.65891	4.82259e-11	1.37878e-09	AAA-ATPase 1	AT5G40010
Csa1G600830	6.72671	5.1093	2.4877	2.36216	1.05271	2.49017	0.00525007	0.0219727	ABA-responsive element binding protein 3	AT3G56850
Csa3G446120	26.9611	65.5781	2.26657	2.50678	4.09107	5.01944	1.80154e-12	6.83088e-11	ABC-2 and Plant PDR ABC-type transporter family protein	AT1G59870
Csa6G366320	64.175	20.7532	13.3783	15.0889	1.30935	4.65647	0.000812718	0.00453485	ABC-2 and Plant PDR ABC-type transporter family protein	AT1G59870
Csa1G009610	38.6243	59.7314	6.2469	5.10997	2.90937	4.47254	7.82037e-16	4.48612e-14	ABC2 homolog 6	AT3G47780
Csa6G431740	17.5762	7.90098	4.03561	5.59205	1.15064	3.38548	0.00276118	0.0128204	ABC-2 type transporter family protein	AT5G19410
Csa2G153580	22.9468	14.0637	7.46311	8.05062	1.01163	3.21371	0.00279994	0.0129692	ABC-2 type transporter family protein	AT3G25620
Csa1G039230	187.805	60.2581	50.4727	48.4483	1.05548	6.97596	0.00915673	0.0348383	ABI five binding protein 2	AT1G13740
Csa4G049610	12.3685	2.47564	0.331694	0.337451	4.16447	1.96942	1.24746e-05	0.000113413	ACC synthase 1	AT3G61510
Csa6G507310	372.79	112.141	71.093	79.0118	1.42139	7.85828	0.000658813	0.00377803	aconitase 1	AT4G35830
Csa6G495830	15.1893	5.05663	1.38206	0.674902	3.02337	1.96665	2.21541e-06	2.43039e-05	ACT domain repeat 1	AT5G65890
Csa6G367150	15.7861	7.47959	4.47786	4.24224	1.16134	3.50713	0.00163945	0.00823802	ACT domain repeat 4	AT1G69040
Csa2G405050	64.8802	44.4035	13.2677	13.4498	1.79327	5.07037	3.55175e-10	8.36567e-09	ACT domain repeat 6	AT3G01990
Csa7G056470	123.305	60.6795	17.2481	18.608	2.10686	5.54549	3.67517e-09	7.20568e-08	actin 7	AT5G09810
Csa7G452300	8.24565	4.47722	2.10073	2.74782	1.14374	2.97491	0.00294542	0.013538	actin binding protein family	AT1G52080
Csa6G403600	85.8198	74.8486	14.5392	12.0036	2.36656	5.09533	9.35143e-13	3.69548e-11	Actin cross-linking protein	AT1G27100
Csa3G734880	15.9488	16.3814	4.80956	4.96535	1.50454	3.38819	6.68858e-06	6.51029e-05	actin depolymerizing factor 4	AT5G59890
Csa2G270170	32.0061	20.0685	9.78496	10.5092	1.1177	4.22874	0.000284947	0.0018246	actin depolymerizing factor 5	AT2G16700
Csa7G432280	108.441	62.9445	23.7714	25.6945	1.54758	5.80015	1.06665e-07	1.56245e-06	Actin-like ATPase superfamily protein	AT1G80460
Csa3G002400	593.524	404.846	1.65847	3.56734	7.33729	7.24987	4.87274e-57	4.3326e-53	acyl activating enzyme 1	AT1G20560
Csa5G317890	208.311	121.201	13.323	17.451	3.17781	5.94598	6.36099e-23	9.0494e-21	acyl activating enzyme 5	AT5G16370
Csa5G318390	11.826	7.58494	0.995081	1.3016	2.83031	2.36616	1.24323e-11	4.04174e-10	acyl activating enzyme 5	AT5G16370
Csa3G166210	81.3173	71.7936	32.6165	32.6363	1.00293	5.8338	0.000124882	0.000887604	acyl-activating enzyme 7	AT3G16910
Csa3G146510	102.962	125.046	4.25673	5.3028	4.36387	5.30611	4.84613e-26	9.90561e-24	Acyl-CoA N-acyltransferases (NAT) superfamily protein	AT2G32030
Csa3G146520	4.82804	6.79484	1.65847	0.867731	1.99315	1.88531	1.80894e-05	0.000159486	Acyl-CoA N-acyltransferases (NAT) superfamily protein	AT3G22560
Csa1G574230	8.73388	6.32078	2.4877	1.78367	1.57945	1.91183	0.000157137	0.00108646	Acyl-CoA N-acyltransferases (NAT) superfamily protein	AT3G22560
Csa5G622760	1.35619	1.68554	0.442258	0.337451	1.74161	0.633385	0.00192676	0.00945987	Acyl-CoA N-acyltransferases (NAT) superfamily protein	AT2G39020
Csa3G684670	20.1259	7.05821	0.221129	0.578488	4.7856	2.76213	4.88857e-16	2.88815e-14	acyl-CoA sterol acyl transferase 1	AT3G51970
Csa3G684680	36.8884	25.4412	7.18669	7.47213	1.84969	4.41551	5.02426e-10	1.14108e-08	acyl-CoA sterol acyl transferase 1	AT3G51970
Csa7G396480	19.1494	14.8538	3.4275	3.37451	2.08757	3.83695	4.27722e-11	1.23477e-09	Adenine nucleotide alpha hydrolases-like superfamily protein	AT2G47710
Csa4G003620	125.041	1.94891	0.49754	0.578488	6.55417	5.17515	3.66772e-08	5.91324e-07	Adenine nucleotide alpha hydrolases-like superfamily protein	AT3G62550
Csa1G004060	10.9038	12.8523	3.31694	4.6279	1.36668	3.09598	0.000197591	0.00133147	Adenine nucleotide alpha hydrolases-like superfamily protein	AT5G47740
Csa6G093610	10.524	9.32316	3.53806	2.69961	1.44021	2.42407	0.000218881	0.00144913	Adenine nucleotide alpha hydrolases-like superfamily protein	AT5G47740
Csa2G247600	33.6336	20.3845	10.2825	11.1841	1.08829	4.55832	0.000246802	0.00161001	Adenine nucleotide alpha hydrolases-like superfamily protein	AT2G21620
Csa1G039920	1.68168	1.84356	0.49754	0.53028	1.5475	2.30487	0.00158087	0.00798653	Adenine nucleotide alpha hydrolases-like superfamily protein	AT1G69080
Csa5G176010	50.7216	40.7691	16.0871	17.8849	1.19898	5.08439	4.09497e-05	0.000330711	adenosine kinase	AT2G37250
Csa4G638480	107.139	97.3928	8.29234	8.72552	3.36106	5.25294	4.69279e-22	5.87689e-20	ADR1-like 1	AT4G33300
Csa1G277450	30.1075	29.497	11.554	11.859	1.12549	4.48999	5.4553e-05	0.000427552	AFG1-like ATPase family protein	AT4G30490
Csa1G039910	46.002	78.4304	19.9016	22.9949	1.34046	5.67153	3.72864e-05	0.000305137	AGAMOUS-like 8	AT5G60910
Csa1G589720	16.9795	17.1188	2.59827	2.94065	2.39881	3.31468	1.76508e-11	5.48749e-10	AGC (cAMP-dependent, cGMP-dependent and protein kinase C) kinase family protein	AT4G33080
Csa7G354520	123.63	159.494	34.4961	32.4917	1.86815	5.9598	7.07404e-11	1.95338e-09	AGC (cAMP-dependent, cGMP-dependent and protein kinase C) kinase family protein	AT3G25250
Csa2G404730	196.051	107.506	35.049	52.7388	1.54823	5.81033	1.25376e-05	0.00011387	AGD2-like defense response protein 1	AT2G13810
Csa2G232990	58.3162	73.9005	11.8857	12.9196	2.20393	5.10177	5.60525e-12	1.95065e-10	AIG2-like (avirulence induced gene) family protein	AT3G02910
Csa2G377350	15.4606	19.4891	7.46311	7.42393	1.01909	3.87159	0.00155117	0.0078644	AIG2-like (avirulence induced gene) family protein	AT2G24390
Csa7G448000	245.308	175.876	19.2382	29.2136	2.88941	6.27385	2.87786e-18	2.2059e-16	alanine aminotransferase 2	AT1G72330
Csa2G349020	59.9979	41.6118	18.9618	18.8973	1.1859	5.29047	1.31853e-05	0.000119447	alanine-2-oxoglutarate aminotransferase 2	AT1G70580
Csa3G731120	32.9283	23.5449	7.51839	6.84544	1.73685	3.44515	1.25961e-07	1.81963e-06	ALC-interacting protein 1	AT5G01370
Csa7G322060	16.437	3.84514	1.16093	1.10877	2.87576	3.65803	1.15282e-07	1.679e-06	alcohol dehydrogenase 1	AT1G77120
Csa1G006270	119.345	118.041	44.3917	45.9416	1.17214	7.00316	7.01062e-05	0.000533918	aldehyde dehydrogenase 10A8	AT1G74920
Csa4G043870	38.0276	37.0819	8.90044	15.7156	1.39358	6.24899	5.78432e-06	5.70824e-05	aldehyde dehydrogenase 3F1	AT4G36250
Csa4G269130	46.9242	23.6503	10.8353	12.3893	1.35313	5.08883	2.26341e-05	0.000194633	aldehyde oxidase 2	AT3G43600
Csa3G750920	524.9	576.824	133.009	140.235	1.79502	7.96593	1.12015e-08	2.01103e-07	Aldolase superfamily protein	AT2G36460
Csa3G823050	47.9007	56.3603	20.4544	19.1865	1.17956	4.97376	5.31559e-05	0.000418077	Aldolase superfamily protein	AT2G26800
Csa7G064010	52.7287	36.2918	7.68423	9.97891	2.09725	4.27981	4.6086e-11	1.32185e-09	Aldolase-type TIM barrel family protein	AT5G64250
Csa1G066510	34.0133	61.2589	15.3685	17.451	1.34328	5.17174	5.29408e-05	0.000416754	Aldolase-type TIM barrel family protein	AT4G21320
Csa6G511770	27.2866	15.96	6.91028	8.48449	1.24695	3.93247	0.0107508	0.0396643	Alkaline phytoceramidase (aPHC)	AT4G22330
Csa5G615240	29.9447	68.2645	18.0773	22.1754	1.10358	4.76992	0.00404571	0.0176873	alkaline/neutral invertase	AT5G22510
Csa6G366290	39.4923	26.0732	9.12157	10.702	1.48693	4.72004	4.39934e-07	5.67921e-06	alkenal reductase	AT5G16970
Csa5G366670	32.9826	28.4435	5.14125	7.18289	2.09042	5.40883	1.2808e-12	4.94068e-11	allene oxide cyclase 3	AT3G25780
Csa2G360780	210.101	60.8375	20.2333	19.6204	2.49079	6.1221	1.12365e-08	2.01431e-07	allene oxide synthase	AT5G42650
Csa7G075590	152.436	63.8926	39.9138	48.834	1.02908	7.6318	0.00412912	0.0179839	allene oxide synthase	AT5G42650
Csa7G075600	7.81166	2.9497	2.04544	2.36216	1.02698	4.52816	0.00855664	0.0329357	allene oxide synthase	AT5G42650
Csa6G446560	13.3992	16.8554	3.86976	2.94065	1.93746	3.88482	2.93096e-08	4.835e-07	alpha carbonic anhydrase 7	AT1G08080
Csa5G202350	34.0675	34.4483	5.19653	5.01356	2.52413	4.05731	1.22719e-15	6.90607e-14	Alpha/beta hydrolase related protein	AT2G40095
Csa7G391240	58.4247	37.1346	2.43242	2.69961	3.97427	4.6049	2.38907e-28	6.06927e-26	alpha/beta-Hydrolases superfamily protein	AT3G63010
Csa6G401340	502.442	180.353	2.15601	5.35101	6.25007	6.53425	1.96971e-21	2.31969e-19	alpha/beta-Hydrolases superfamily protein	AT1G68620
Csa1G006320	333.189	219.279	24.6559	35.4806	2.96465	6.73183	2.79958e-19	2.47686e-17	alpha/beta-Hydrolases superfamily protein	AT3G48090
Csa4G496760	83.1617	43.034	3.4275	3.61555	3.91069	5.20199	5.66592e-17	3.66389e-15	alpha/beta-Hydrolases superfamily protein	AT3G52430
Csa1G537320	131.605	13.5897	0.49754	0.433866	6.96799	4.46438	5.98895e-12	2.07557e-10	alpha/beta-Hydrolases superfamily protein	AT1G30370
Csa5G179220	18.0645	37.1873	2.8194	4.14583	2.79816	4.5836	1.80818e-11	5.61168e-10	alpha/beta-Hydrolases superfamily protein	AT2G39420
Csa5G517860	142.237	70.108	22.4446	29.5993	1.77977	5.66129	4.02541e-08	6.42585e-07	alpha/beta-Hydrolases superfamily protein	AT5G14390
Csa6G517180	139.796	51.4617	9.89552	20.6327	2.39395	5.46238	6.97264e-08	1.05527e-06	alpha/beta-Hydrolases superfamily protein	AT3G51000
Csa2G365140	72.1494	77.535	23.7714	25.0196	1.3994	5.45329	2.41264e-07	3.31818e-06	alpha/beta-Hydrolases superfamily protein	AT4G24160
Csa4G001900	138.928	54.9908	21.0073	22.6092	1.89138	5.15246	3.70268e-07	4.85223e-06	alpha/beta-Hydrolases superfamily protein	AT4G02340
Csa4G001920	32.1146	17.4875	6.63387	6.79723	1.63605	3.61749	1.43087e-06	1.6374e-05	alpha/beta-Hydrolases superfamily protein	AT4G02340
Csa1G572450	86.6878	78.6411	27.6411	28.5387	1.33138	5.51988	4.49949e-06	4.58798e-05	alpha/beta-Hydrolases superfamily protein	AT5G27320
Csa7G407550	75.8382	19.6471	8.12649	7.80958	2.3047	4.60047	6.13515e-06	6.00448e-05	alpha/beta-Hydrolases superfamily protein	AT1G02660
Csa1G058140	23.218	5.79405	2.21129	2.69961	2.28487	3.80737	1.55094e-05	0.000138595	alpha/beta-Hydrolases superfamily protein	AT2G39420
Csa4G001830	14.4299	21.596	3.26165	4.09762	2.08858	2.88358	2.40227e-05	0.000205189	alpha/beta-Hydrolases superfamily protein	AT4G02340
Csa3G019340	4.12282	9.11246	1.5479	1.44622	1.95109	2.03802	9.0778e-05	0.000671508	alpha/beta-Hydrolases superfamily protein	AT3G60340
Csa1G033190	155.365	91.7567	47.4875	51.5336	1.07519	6.17903	0.000140584	0.000986198	alpha/beta-Hydrolases superfamily protein	AT1G74640
Csa3G812760	19.3122	44.8776	9.45327	9.9307	1.54183	4.17996	0.000224969	0.00148336	alpha/beta-Hydrolases superfamily protein	AT5G17780
Csa7G378490	255.181	39.8736	29.189	26.3212	2.11708	6.69567	0.000261199	0.0016946	alpha/beta-Hydrolases superfamily protein	AT2G30550
Csa2G008720	80.7748	127.733	37.6472	41.1208	1.20467	6.64909	0.000284392	0.00182246	alpha/beta-Hydrolases superfamily protein	AT2G24280
Csa4G646100	26.8526	25.7572	10.9459	11.3769	1.01339	4.61675	0.000305025	0.00193585	alpha/beta-Hydrolases superfamily protein	AT5G11910
Csa7G378470	14.7011	9.69187	3.81448	4.72432	1.27521	2.94373	0.000643387	0.0037051	alpha/beta-Hydrolases superfamily protein	AT1G06800
Csa5G599300	5.04503	8.00633	1.60319	1.78367	1.74143	1.85527	0.000782107	0.00438468	alpha/beta-Hydrolases superfamily protein	AT1G10740
Csa2G247580	0.488229	0.526732	0	0.0964146	2.95048	2.23354	0.00235312	0.0112276	alpha/beta-Hydrolases superfamily protein	AT2G18360
Csa1G386590	56.4176	140.163	18.5196	51.6782	1.32047	6.08423	0.0103993	0.0386562	alpha/beta-Hydrolases superfamily protein	AT3G24420
Csa4G639870	1.35619	7.74296	0.995081	1.78367	1.54965	3.86628	0.0128985	0.0460499	alpha/beta-Hydrolases superfamily protein	AT5G42930
Csa4G652880	31.5179	69.8973	9.39798	9.01477	2.2728	4.56787	1.67316e-08	2.87754e-07	alpha-amylase-like 2	AT1G76130
Csa6G421760	181.024	41.7172	16.5294	17.9813	2.41069	6.59348	6.62803e-07	8.19085e-06	alpha-crystallin domain 32	AT1G06460
Csa5G580630	135.456	71.9516	33.8327	41.8439	1.20801	6.11883	7.61833e-05	0.00057364	alpha-galactosidase 2	AT5G08370
Csa6G188010	140.773	81.2748	21.2837	22.1272	2.10856	6.4379	2.09524e-11	6.44632e-10	alpha-glucan phosphorylase 2	AT3G46970
Csa6G517020	4.6653	14.3271	0.718669	0.241037	4.123	1.95104	4.42098e-09	8.50848e-08	alternative NAD(P)H dehydrogenase 1	AT1G07180
Csa6G517010	4.88229	11.6935	0.221129	0.819524	3.78235	1.68255	2.25495e-09	4.60387e-08	alternative NAD(P)H dehydrogenase 2	AT2G29990
Csa4G109010	157.915	413.011	61.5292	58.6683	2.06584	6.8098	2.44211e-06	2.65453e-05	alternative oxidase 2	AT5G64210
Csa1G699610	41.825	23.7556	14.4287	12.4375	1.03839	4.44128	0.000822082	0.00458422	Alternative oxidase family protein	AT4G22260
Csa6G154500	514.919	428.444	67.0021	69.2257	2.56202	7.40393	7.03095e-16	4.05946e-14	Aluminium induced protein with YGL and LRDR motifs	AT5G19140
Csa2G264040	16.8168	16.9608	3.15109	3.22989	2.18136	3.05225	3.70444e-09	7.24709e-08	Amidase family protein	AT4G34880
Csa6G423480	8.67963	2.37029	1.43734	0.337451	2.3559	1.35086	0.000431861	0.00261662	amine oxidase 1	AT4G14940
Csa4G470690	6.9437	7.58494	0	0.0964146	6.78393	1.23011	4.31755e-13	1.78556e-11	amino acid permease 2	AT5G09220
Csa5G608060	18.7154	17.5402	4.47786	5.39922	1.65215	3.40807	7.35973e-06	7.08636e-05	aminoalcoholphosphotransferase 1	AT1G13560
Csa3G848170	121.569	129.839	20.8414	33.0702	2.01042	5.62004	6.09282e-08	9.36324e-07	aminopeptidase M1	AT4G33090
Csa4G334150	185.744	169.081	66.5598	60.8858	1.24941	6.80116	1.43731e-05	0.000129351	aminophospholipid ATPase 1	AT5G04930
Csa6G169870	95.7471	71.2142	34.4961	35.7698	1.01388	6.10381	0.000160762	0.00110979	Aminotransferase-like, plant mobile domain family protein	AT2G04865
Csa2G163170	271.889	376.297	20.2333	26.0802	3.60394	6.86726	1.0247e-23	1.65658e-21	ammonium transporter 1;1	AT4G13510
Csa3G730930	146.143	91.388	28.8573	29.4547	1.78336	5.86734	7.11068e-10	1.57667e-08	ammonium transporter 2	AT2G38290
Csa5G319910	162.472	305.083	2.59827	6.84544	5.44492	6.20979	1.94837e-26	4.12474e-24	AMP-dependent synthetase and ligase family protein	AT1G66120
Csa5G154230	71.7697	194.68	27.033	25.9837	2.14858	5.77891	2.6855e-07	3.66229e-06	AMP-dependent synthetase and ligase family protein	AT3G48990
Csa7G031600	2.49539	4.05584	0.773952	0.626695	2.01762	1.91421	3.55367e-05	0.000291894	AMP-dependent synthetase and ligase family protein	AT2G04350
Csa6G363520	188.077	125.152	6.91028	6.50799	4.30284	6.13009	3.98235e-23	5.90151e-21	Ankyrin repeat family protein	AT5G54710
Csa6G363530	23.4892	9.79722	1.5479	1.20518	3.33282	3.10313	9.95296e-13	3.90714e-11	Ankyrin repeat family protein	AT5G54710
Csa7G447160	15.9488	15.3806	1.93488	2.26574	2.67256	2.76568	7.79281e-12	2.62959e-10	Ankyrin repeat family protein	AT1G10340
Csa5G505190	255.778	179.879	43.7836	48.9304	1.99628	6.78677	5.07866e-11	1.43128e-09	Ankyrin repeat family protein	AT3G12360
Csa6G363020	23.9775	2.31762	0.110565	0.0964146	6.61383	2.33259	2.17871e-09	4.45846e-08	Ankyrin repeat family protein	AT5G51160
Csa2G010200	77.7912	31.1825	8.78988	13.2088	2.05274	4.48069	6.64444e-07	8.20542e-06	Ankyrin repeat family protein	AT4G03500
Csa3G457660	11.826	11.2721	3.04052	1.83188	2.01795	2.67253	7.08641e-07	8.69087e-06	Ankyrin repeat family protein	AT1G10340
Csa5G561770	126.397	114.775	44.1705	38.2284	1.32059	6.13551	9.27473e-07	1.10916e-05	Ankyrin repeat family protein	AT2G01680
Csa3G457650	8.57113	8.37504	2.4877	1.9765	1.69988	2.26788	1.06976e-05	9.89261e-05	Ankyrin repeat family protein	AT5G54710
Csa2G287040	8.57113	16.276	4.86484	4.04941	1.2815	2.67363	0.00410765	0.0179123	Ankyrin repeat family protein	AT4G10720
Csa1G058100	8.62538	5.79405	2.70883	3.13347	1.06421	2.52219	0.00413568	0.0179967	Ankyrin repeat family protein	AT5G35830
Csa7G062780	84.4094	29.3916	7.96065	11.3769	2.29493	4.6525	1.89135e-08	3.21856e-07	annexin 2	AT5G65020
Csa5G623670	72.2037	88.5963	17.6903	35.7216	1.38955	5.61757	0.000432443	0.00261926	annexin 4	AT2G38750
CsaUNG014640	105.62	79.1678	33.3905	34.8057	1.20375	6.68337	5.63303e-05	0.000439738	annexin 5	AT1G68090
Csa4G193250	62.0593	33.3421	0.939798	1.3016	5.15357	3.78361	2.49243e-25	4.76589e-23	Arabidopsis NAC domain containing protein 87	AT5G18270
Csa2G270840	20.8854	18.857	6.41274	7.52034	1.28674	4.05729	1.81824e-05	0.000159989	Arabidopsis phospholipase-like protein (PEARLI 4) family	AT4G35110
Csa6G358130	15.5691	8.42771	3.26165	3.42272	1.59473	3.33713	7.17196e-05	0.000544108	Arabidopsis protein of unknown function (DUF241)	AT1G76240
Csa4G075200	22.133	15.4859	1.71375	2.84423	2.80449	3.12734	2.2915e-13	9.91477e-12	Arabidopsis thaliana gibberellin 2-oxidase 1	AT1G78440
Csa3G182110	22.6755	15.3806	6.855	7.47213	1.17098	4.79801	0.000198765	0.00133685	Arabidopsis thaliana protein of unknown function (DUF821)	AT5G23850
Csa2G004710	27.8291	16.2233	0.386976	0.674902	5.10864	2.98572	5.38094e-15	2.78977e-13	arabinogalactan protein 22	AT5G53250
Csa6G089250	57.0143	55.8336	14.6498	13.4016	1.78415	4.96569	9.70649e-11	2.58787e-09	ARM repeat superfamily protein	AT3G51980
Csa3G308190	93.74	17.1715	4.09089	2.79602	3.7156	4.27762	1.80967e-09	3.73334e-08	ARM repeat superfamily protein	AT5G37490
Csa2G012730	65.9109	57.1504	21.4495	24.7303	1.18781	5.39351	6.11191e-06	5.98502e-05	ARM repeat superfamily protein	AT3G05040
Csa1G478040	3.90583	0.737425	0.276411	0.289244	2.73561	3.89479	1.02129e-05	9.49875e-05	ARM repeat superfamily protein	AT2G27430
Csa5G034000	50.7216	53.6213	18.022	19.6686	1.25092	4.41956	1.13991e-05	0.000104652	ARM repeat superfamily protein	AT1G76390
Csa5G023870	7.59467	1.42218	0.276411	0.144622	4.10673	1.02446	2.47205e-05	0.000210337	ARM repeat superfamily protein	AT5G37490
Csa1G046830	74.3193	45.1936	13.2125	13.8355	1.89979	5.07103	2.56502e-10	6.2229e-09	armadillo repeat only 4	AT3G26600
Csa1G145980	60.3777	54.8855	10.3931	10.0753	2.2664	4.85346	7.16409e-10	1.58654e-08	arogenate dehydratase 6	AT1G08250
Csa6G507430	6.34698	5.47801	0.552823	1.25339	2.46968	1.29299	8.07914e-07	9.79355e-06	ascorbic acid mannose pathway regulator 1	AT1G65770
Csa3G066750	466.421	982.671	265.521	258.295	1.27826	8.74532	0.00101232	0.00546845	aspartic proteinase A1	AT1G11910
Csa6G311020	39.7635	33.2368	13.4889	15.0407	1.12686	4.50733	6.22865e-05	0.000479084	associated molecule with the SH3 domain of STAM 3	AT4G16144
Csa5G182750	5.8045	2.37029	1.16093	1.06056	1.6198	3.26729	0.000361403	0.00224478	AT-hook motif nuclear-localized protein 20	AT4G14465
Csa2G074190	264.24	336.213	20.7308	24.4893	3.52287	6.65723	2.0999e-19	1.87651e-17	ATP binding cassette subfamily B4	AT2G47000
Csa5G585950	6.99795	5.63603	1.99016	2.60319	1.22675	4.55846	0.000873651	0.00481442	ATP binding cassette subfamily B4	AT2G47000
Csa5G523170	3.74309	2.05425	0.829234	1.06056	1.36497	3.39955	0.001367	0.00708552	ATP binding;ATP-dependent helicases;DNA helicases	AT3G27730
Csa2G215520	13.5619	3.47643	1.16093	1.15698	2.59711	2.21196	3.15426e-06	3.33052e-05	ATP sulfurylase 1	AT3G22890
Csa7G379080	110.123	116.776	4.92012	5.35101	4.24579	5.71772	2.94627e-40	4.03027e-37	ATPase E1-E2 type family protein / haloacid dehalogenase-like hydrolase family protein	AT3G63380
Csa1G042070	73.5056	35.7124	9.84024	10.5574	2.16755	4.61551	8.6684e-11	2.34271e-09	ATPase E1-E2 type family protein / haloacid dehalogenase-like hydrolase family protein	AT1G68710
Csa2G116250	107.302	60.1001	22.0576	28.4423	1.48513	5.77275	4.5871e-07	5.89822e-06	ATPase E1-E2 type family protein / haloacid dehalogenase-like hydrolase family protein	AT1G68710
Csa3G878880	3.09212	12.7996	1.10565	1.59084	2.38831	2.05449	0.00010007	0.000732324	ATPase, F0/V0 complex, subunit C protein	AT2G25610
Csa7G450640	87.2845	43.034	20.1227	32.6846	1.05806	6.0881	0.00124399	0.00652948	ATPases;nucleotide binding;ATP binding;nucleoside-triphosphatases;transcription factor binding	AT1G67120
Csa1G009600	42.9099	88.333	10.3378	10.7984	2.44421	4.77309	1.12753e-10	2.94865e-09	ATP-binding cassette A2	AT3G47730
Csa2G062620	472.117	334.001	78.7219	87.3034	2.04374	7.73625	2.25448e-11	6.90043e-10	autoinhibited Ca(2+)-ATPase 10	AT4G29900
Csa7G447850	441.251	313.88	122.505	126.737	1.36231	8.01176	9.32187e-06	8.7478e-05	autoinhibited Ca(2+)-ATPase 9	AT3G21180
Csa5G310810	35.2067	44.8776	4.64371	6.36336	2.65352	4.5229	3.29909e-16	1.98874e-14	autoinhibited Ca(2+)-ATPase, isoform 4	AT2G41560
Csa1G041570	10.4698	6.37346	0.939798	1.01235	2.85876	1.73682	2.33181e-09	4.73363e-08	autoinhibited Ca2+/ATPase II	AT1G13210
Csa3G000170	91.7328	85.4886	23.108	22.1754	1.74253	6.0113	5.94647e-06	5.85203e-05	Auxin efflux carrier family protein	AT5G65980
Csa7G033410	124.173	111.509	8.23706	10.7984	3.40644	5.5155	4.23426e-19	3.63758e-17	Auxin-responsive family protein	AT5G35735
Csa7G041870	201.259	60.8375	0.773952	1.3498	6.6707	5.52739	4.08556e-16	2.42179e-14	Auxin-responsive family protein	AT5G47530
Csa4G007100	69.0573	43.7714	8.62403	7.66496	2.54815	4.69928	5.05652e-16	2.97749e-14	Auxin-responsive GH3 family protein	AT1G28130
Csa3G119760	163.665	159.073	48.7037	49.6053	1.4921	6.59881	3.97552e-05	0.000322375	Auxin-responsive GH3 family protein	AT2G46370
Csa3G198490	43.3981	5.79405	4.31202	4.77252	2.14361	4.80897	0.000222606	0.00146996	Auxin-responsive GH3 family protein	AT2G14960
Csa5G097460	76.9232	45.0883	9.95081	13.8837	2.11415	4.67296	1.72003e-11	5.35679e-10	Avirulence induced gene (AIG1) family protein	AT1G33950
Csa2G350420	0.976458	2.73901	0.49754	0.674902	1.46684	0.8057	0.0131973	0.0468719	B12D protein	AT3G48140
Csa7G373520	51.1013	45.4043	7.73952	11.4251	2.10896	4.54048	4.927e-12	1.74189e-10	BAK1-interacting receptor-like kinase 1	AT5G48380
Csa7G373530	137.898	104.398	30.5711	29.6957	1.77222	6.0853	1.70095e-10	4.27232e-09	BAK1-interacting receptor-like kinase 1	AT5G48380
Csa6G507520	42.1504	21.9647	2.10073	1.20518	4.01884	3.34794	4.92072e-11	1.39871e-09	basic chitinase	AT3G12500
Csa6G509040	216.828	13.221	2.59827	1.92829	5.35366	4.93562	2.3126e-09	4.70538e-08	basic chitinase	AT3G12500
Csa1G589140	12.477	9.27048	0.276411	0.0964146	5.61194	1.99759	4.03247e-13	1.68332e-11	basic helix-loop-helix (bHLH) DNA-binding family protein	AT5G56960
Csa3G011620	294.022	184.514	49.8646	54.426	1.95646	7.21229	3.21595e-10	7.65586e-09	Basic helix-loop-helix (bHLH) DNA-binding family protein	AT1G32640
Csa3G282490	17.3593	8.95444	1.16093	1.39801	3.10581	2.38709	2.64176e-12	9.78717e-11	basic helix-loop-helix (bHLH) DNA-binding superfamily protein	AT1G25330
Csa5G607470	50.6131	52.7785	15.9213	18.2224	1.38025	5.2272	5.54639e-07	6.98523e-06	basic helix-loop-helix (bHLH) DNA-binding superfamily protein	AT1G68920
Csa1G425940	27.9376	25.1251	6.855	8.53269	1.56113	3.94053	7.19968e-07	8.81763e-06	basic helix-loop-helix (bHLH) DNA-binding superfamily protein	AT5G57150
Csa4G011680	71.9867	24.8091	11.7751	12.3411	1.73825	5.33625	5.10464e-06	5.12279e-05	basic helix-loop-helix (bHLH) DNA-binding superfamily protein	AT2G31730
Csa3G119500	156.884	77.9563	34.0539	41.6993	1.38277	6.54629	3.89372e-05	0.000317333	basic helix-loop-helix (bHLH) DNA-binding superfamily protein	AT1G01260
Csa1G542450	1.41044	1.00079	0.0552823	0.289244	2.49346	-0.250347	0.000481686	0.0028812	basic helix-loop-helix (bHLH) DNA-binding superfamily protein	AT1G30670
Csa6G107910	6.40123	3.7398	2.10073	1.68726	1.17666	3.37366	0.00206174	0.010023	basic helix-loop-helix (bHLH) DNA-binding superfamily protein	AT4G00870
Csa2G376830	116.578	79.8526	23.4397	20.8256	1.90877	6.1608	2.84533e-11	8.51826e-10	basic leucine zipper 9	AT5G24800
Csa4G045060	22.2958	6.00475	3.20637	3.08527	1.89287	3.70105	7.67923e-05	0.000577908	basic leucine-zipper 44	AT1G75390
Csa6G495860	6.29273	3.21307	1.49262	1.73546	1.30631	1.51659	0.00363402	0.0161883	basic leucine-zipper 6	AT2G22850
Csa4G664530	228.871	227.127	27.033	25.357	2.89827	6.52693	4.35322e-19	3.72179e-17	basic region/leucine zipper motif 60	AT1G42990
Csa3G002610	2.11566	1.10614	0.110565	0.337451	2.53873	3.39454	9.64462e-06	9.02211e-05	Basic-leucine zipper (bZIP) transcription factor family protein	AT4G35900
Csa3G912950	30.4872	78.2724	4.09089	3.3263	3.68848	4.20223	2.82614e-15	1.52295e-13	BAX inhibitor 1	AT5G47120
Csa3G912940	294.89	391.151	114.545	128.087	1.29273	7.6209	3.5955e-05	0.00029492	BAX inhibitor 1	AT5G47120
Csa2G223750	60.8116	92.3888	23.2185	25.357	1.45538	5.35586	3.45922e-06	3.61642e-05	Bax inhibitor-1 family protein	AT1G03070
Csa6G516780	13.1279	7.37425	0.110565	0.0964146	6.30919	1.74498	8.76599e-16	4.99633e-14	B-box type zinc finger family protein	AT5G54470
Csa4G011750	138.44	35.9231	26.3144	30.6598	1.33934	6.42616	0.00178277	0.00887293	B-box type zinc finger protein with CCT domain	AT2G33500
Csa6G006890	43.8321	219.542	23.1633	21.0184	2.4121	5.94448	1.38798e-05	0.000125101	BCL-2-associated athanogene 5	AT1G12060
Csa3G782620	230.661	157.493	58.8756	65.5619	1.40384	6.90368	4.70086e-06	4.77416e-05	BEL1-like homeodomain 1	AT2G35940
Csa1G611820	2.76663	6.32078	1.49262	0.482073	2.00618	0.726666	0.00177127	0.00882805	beta glucosidase 13	AT5G44640
Csa7G428990	9.43909	7.05821	2.76411	4.09762	1.03214	2.7604	0.0045436	0.019444	beta glucosidase 17	AT2G44480
Csa3G764550	29.6735	23.7029	9.01101	13.1124	1.04305	4.53375	0.000365071	0.00226441	beta-1,2-xylosyltransferase	AT5G55500
Csa1G616230	8.13715	6.42613	2.15601	2.36216	1.45484	2.26254	0.000129959	0.000918544	beta-1,3-glucanase 1	AT3G57270
Csa1G660200	162.689	22.8602	20.178	13.257	2.17123	5.38449	0.000372549	0.00230436	beta-1,3-glucanase 3	AT3G57240
Csa5G598080	163.936	59.0467	15.3685	17.5957	2.4941	5.62995	1.69293e-08	2.90593e-07	beta-1,4-N-acetylglucosaminyltransferase family protein	AT1G12990
Csa3G133950	156.83	502.502	85.8534	82.8202	1.79192	7.03292	9.60969e-05	0.000705279	beta-amylase 1	AT3G23920
Csa7G044880	4.99079	16.434	2.8194	2.45857	1.84324	2.24615	0.00099157	0.00537594	beta-amylase 6	AT2G32290
Csa1G597710	6.99795	5.74138	1.8796	1.39801	1.72663	2.30809	3.33294e-05	0.000275801	beta-galactosidase 7	AT5G20710
Csa5G649350	142.78	65.1041	22.6104	25.4052	1.85944	6.28683	1.5499e-08	2.68373e-07	Beta-glucosidase, GBA2 type family protein	AT5G49900
Csa5G011660	57.5025	43.192	18.8513	18.2706	1.20436	5.13712	9.65801e-06	9.02988e-05	Beta-glucosidase, GBA2 type family protein	AT5G49900
Csa3G127100	61.8966	48.3013	22.4446	24.1519	1.00981	5.33839	0.000155973	0.00108093	beta-hydroxyisobutyryl-CoA hydrolase 1	AT5G65940
Csa3G017110	472.063	123.255	14.4287	28.0084	3.5446	6.52971	3.33369e-11	9.86407e-10	Bifunctional inhibitor/lipid-transfer protein/seed storage 2S albumin superfamily protein	AT4G33550
Csa3G035840	209.613	174.454	62.1925	82.0488	1.18766	6.57358	3.82982e-05	0.000312555	Bifunctional inhibitor/lipid-transfer protein/seed storage 2S albumin superfamily protein	AT1G62790
Csa3G026660	1.89867	3.95049	0.386976	0.867731	2.00392	8.71671	5.27078e-05	0.00041546	Bifunctional inhibitor/lipid-transfer protein/seed storage 2S albumin superfamily protein	AT4G00165
Csa6G008840	16.1116	7.95365	2.10073	2.07291	2.2711	2.01122	0.00706965	0.0281378	Bifunctional inhibitor/lipid-transfer protein/seed storage 2S albumin superfamily protein	AT5G05960
Csa3G860260	260.931	109.56	47.4322	44.0615	1.75619	7.23852	4.85824e-06	4.90597e-05	bifunctional nuclease in basal defense response 1	AT1G75380
Csa2G006880	51.1556	18.9624	1.38206	1.3016	4.43825	3.94325	6.90112e-19	5.7347e-17	blue-copper-binding protein	AT5G20230
Csa7G432480	53.8137	29.1283	0.552823	2.02471	4.75512	3.83793	1.30413e-15	7.31586e-14	blue-copper-binding protein	AT5G20230
Csa7G432470	244.277	267	13.9311	23.4288	3.56542	6.5837	8.83725e-15	4.45192e-13	blue-copper-binding protein	AT5G20230
Csa7G432490	9.49334	3.58178	1.49262	1.39801	1.9121	1.66533	0.000116833	0.000836744	blue-copper-binding protein	AT5G20230
Csa2G301520	63.6325	42.7706	16.6952	18.1259	1.37284	5.24722	1.38347e-06	1.58929e-05	BolA-like family protein	AT5G09830
Csa3G122660	34.0675	27.074	0.442258	1.39801	4.80315	3.17644	1.89161e-23	2.95074e-21	BON association protein 2	AT2G45760
Csa3G123180	29.782	5.95207	0.718669	0.289244	4.8501	2.57739	7.08539e-09	1.32491e-07	BON association protein 2	AT2G45760
Csa5G153130	69.3828	47.0372	21.8918	25.6945	1.05379	5.59346	0.000138435	0.000972655	bromo-adjacent homology (BAH) domain-containing protein	AT4G11560
Csa1G256190	26.9611	20.7532	9.28742	10.3164	1.05082	4.09284	0.00033246	0.00208909	BTB/POZ domain with WD40/YVTN repeat-like protein	AT2G24240
Csa6G385060	41.7707	33.3421	8.95573	10.461	1.72118	4.44677	4.07148e-09	7.89566e-08	BTB/POZ domain-containing protein	AT1G21780
Csa4G658570	186.612	48.1433	33.2799	35.4806	1.49528	6.38524	0.000518559	0.0030759	BTB/POZ domain-containing protein	AT2G30600
Csa7G220830	8.89662	8.26969	3.04052	3.85658	1.09037	2.87513	0.00181437	0.00901759	BTB/POZ domain-containing protein	AT4G08455
Csa7G219830	10.1443	7.53227	3.37222	4.09762	1.00834	3.01215	0.00493996	0.0208663	BTB/POZ domain-containing protein	AT4G08455
Csa2G403160	12.043	29.339	5.03069	5.59205	1.77771	3.57351	3.35106e-05	0.000277172	bZIP transcription factor family protein	AT1G77920
Csa7G378570	47.738	46.5631	18.4643	20.1507	1.06632	5.11158	5.7257e-05	0.000445407	bZIP transcription factor family protein	AT4G02640
Csa6G152350	3.03787	0.421386	0.221129	0.192829	2.7498	3.17998	0.000229416	0.00150932	bZIP transcription factor family protein	AT1G08320
Csa6G031950	2.65814	4.37188	1.32677	1.25339	1.24053	3.24426	0.0053897	0.0224777	bZIP transcription factor family protein	AT1G68640
Csa6G499870	23.218	8.58573	5.9152	5.20639	1.25012	3.35649	0.00234459	0.0111996	C2H2 and C2HC zinc fingers superfamily protein	AT1G34370
Csa4G293330	4.06858	2.42297	1.05036	0.771317	1.58534	0.819672	0.00624167	0.0254285	C2H2 and C2HC zinc fingers superfamily protein	AT2G37430
Csa4G038810	50.9928	24.5984	9.12157	10.7984	1.67202	4.75008	3.9223e-07	5.0987e-06	C2H2-like zinc finger protein	AT5G66730
Csa6G502050	70.8475	42.9287	19.5699	20.0542	1.27771	5.26749	8.53842e-06	8.07653e-05	C2H2-like zinc finger protein	AT5G66730
Csa6G445020	4.99079	2.37029	0.939798	1.01235	1.65876	3.55936	0.000172864	0.00118096	C2H2-like zinc finger protein	AT5G66730
Csa1G029620	30.9754	17.6982	8.95573	9.9307	1.12039	4.08732	0.000343844	0.00214646	C2H2-like zinc finger protein	AT2G01940
Csa1G012120	4.82804	3.95049	1.93488	1.54263	1.10454	1.52845	0.008374	0.0323657	C2H2-like zinc finger protein	AT1G26610
Csa6G303740	27.0696	8.48039	0	0.0964146	8.02675	2.42241	1.19047e-13	5.37459e-12	C2H2-type zinc finger family protein	AT3G53600
Csa5G180920	38.0276	16.9081	2.15601	2.79602	3.21358	3.48813	5.67366e-11	1.5914e-09	C2H2-type zinc finger family protein	AT2G28710
Csa1G481720	5.15353	2.63366	0.49754	0.192829	3.24345	0.65632	2.98057e-07	4.01237e-06	C2H2-type zinc finger family protein	AT2G28710
Csa3G167380	84.3009	129.313	2.87468	3.76017	4.80533	5.29796	9.16824e-36	6.27073e-33	Ca2+-binding protein 1	AT5G49480
Csa5G589940	124.715	144.377	36.818	31.9132	1.75142	6.17725	2.44532e-09	4.9415e-08	caffeoyl-CoA 3-O-methyltransferase	AT1G67980
Csa2G360580	63.1985	56.8344	18.022	22.2236	1.35284	5.27921	5.24049e-07	6.62814e-06	Calcineurin-like metallo-phosphoesterase superfamily protein	AT4G11800
Csa5G589300	43.8864	37.2926	18.0773	15.7156	1.03317	4.76272	0.000179143	0.00121871	Calcineurin-like metallo-phosphoesterase superfamily protein	AT1G18480
Csa6G495680	344.69	278.957	50.3069	51.0997	2.38918	6.9489	3.56564e-10	8.38728e-09	calcium ATPase 2	AT4G37640
Csa2G011470	94.7164	41.8225	15.7002	18.8973	1.72557	5.14821	2.40815e-07	3.31455e-06	calcium-binding EF hand family protein	AT5G28830
Csa5G173500	33.5251	16.3814	0.165847	0.289244	6.47196	3.06336	1.61097e-29	4.69638e-27	Calcium-binding EF-hand family protein	AT1G21550
Csa3G081900	38.8413	35.2384	1.27149	1.20518	4.67154	3.68856	1.62903e-26	3.49024e-24	Calcium-binding EF-hand family protein	AT4G27280
Csa1G033260	80.6663	114.037	2.54298	1.49443	5.38005	4.88114	4.70514e-24	7.96871e-22	Calcium-binding EF-hand family protein	AT5G39670
Csa3G825010	64.826	46.7738	0.939798	1.63905	5.19196	3.98864	3.22193e-23	4.85556e-21	Calcium-binding EF-hand family protein	AT5G39670
Csa3G099590	46.9785	45.457	4.31202	4.14583	3.22539	4.06499	9.4976e-20	9.03186e-18	Calcium-binding EF-hand family protein	AT4G27280
Csa6G376250	17.3593	41.4538	0.663387	1.10877	4.85946	3.26418	7.5732e-13	3.04005e-11	Calcium-binding EF-hand family protein	AT1G21550
Csa3G823060	294.673	320.674	57.8252	56.8364	2.20572	7.42469	1.69331e-12	6.43422e-11	Calcium-binding EF-hand family protein	AT2G41410
Csa5G636620	59.7267	35.291	2.37714	3.03706	3.88774	4.03404	3.84083e-11	1.12338e-09	Calcium-binding EF-hand family protein	AT3G29000
Csa1G025020	235.109	213.484	46.9899	49.7981	1.98722	7.13911	1.16135e-08	2.06803e-07	Calcium-binding EF-hand family protein	AT1G18210
Csa2G007990	103.396	88.965	10.9459	10.8949	2.90933	5.39749	1.75284e-08	2.9972e-07	Calcium-binding EF-hand family protein	AT3G59440
Csa4G355130	201.476	188.096	57.3277	50.9551	1.6199	6.80438	1.33093e-07	1.91178e-06	Calcium-binding EF-hand family protein	AT3G10190
Csa6G106800	142.075	168.028	51.0255	45.7005	1.46454	6.10575	3.30344e-05	0.000273555	Calcium-binding EF-hand family protein	AT2G46600
Csa2G359940	11.7717	5.63603	2.21129	2.55499	1.61455	1.80162	0.000297354	0.00189054	Calcium-binding EF-hand family protein	AT3G25600
Csa3G130890	40.9027	21.9121	12.3279	12.1	1.11285	4.91065	0.000347835	0.00216763	Calcium-binding EF-hand family protein	AT3G24110
Csa3G119560	12.9652	8.26969	3.26165	4.00121	1.30681	2.71147	0.000454156	0.0027314	Calcium-binding EF-hand family protein	AT5G24270
Csa7G009170	35.5322	79.7472	23.495	24.6821	1.07236	4.88698	0.00423565	0.0183311	Calcium-binding EF-hand family protein	AT4G38810
Csa3G183350	446.73	508.876	62.9112	58.1862	2.76293	7.62369	1.02242e-17	7.27269e-16	Calcium-dependent lipid-binding (CaLB domain) family protein	AT5G23950
Csa3G316280	35.7492	21.6487	4.14617	5.88129	2.27414	4.89961	6.51099e-13	2.64816e-11	Calcium-dependent lipid-binding (CaLB domain) family protein	AT3G17980
Csa5G517180	22.4043	10.5346	3.15109	3.76017	1.99821	3.37307	1.41937e-07	2.02248e-06	Calcium-dependent lipid-binding (CaLB domain) family protein	AT3G55470
Csa7G073380	110.665	69.2126	24.7665	31.0937	1.44772	5.95763	1.06015e-06	1.25183e-05	Calcium-dependent lipid-binding (CaLB domain) family protein	AT4G34150
Csa3G765070	116.795	85.4886	37.2602	39.3854	1.16495	6.17721	1.19147e-05	0.00010888	Calcium-dependent lipid-binding (CaLB domain) family protein	AT5G55530
Csa2G171820	2.92937	2.05425	0.49754	0.289244	2.42386	0.695422	1.81097e-05	0.000159586	Calcium-dependent lipid-binding (CaLB domain) family protein	AT1G04540
Csa2G070840	100.25	115.354	5.14125	6.02591	4.05611	5.30681	2.43598e-28	6.10127e-26	Calcium-dependent phospholipid-binding Copine family protein	AT1G08860
Csa3G785400	11.826	6.05742	0.884516	1.15698	2.87237	2.02132	1.43488e-09	2.99841e-08	calcium-dependent protein kinase 20	AT2G38910
Csa6G513780	116.958	97.3401	40.0796	47.9663	1.05612	6.07642	5.83815e-05	0.000453164	calcium-dependent protein kinase 21	AT4G04720
Csa6G505910	189.27	161.022	41.4617	40.7352	1.86176	6.60925	1.30195e-10	3.36032e-09	calcium-dependent protein kinase 28	AT5G66210
Csa3G874390	16.9253	19.8578	4.58843	6.21874	1.55333	4.4477	4.4008e-07	5.67921e-06	calcium-dependent protein kinase 29	AT1G76040
Csa5G628130	22.1873	35.133	5.74936	7.56855	1.90626	4.20283	2.97099e-08	4.89649e-07	Caleosin-related family protein	AT1G70670
Csa7G429550	455.192	220.016	54.5083	63.0069	2.27073	7.55185	2.49007e-10	6.0493e-09	callose synthase 1	AT1G05570
Csa2G302250	16.4913	10.9034	4.25673	4.38686	1.42375	2.95	5.27119e-05	0.00041546	callose synthase 5	AT2G13680
Csa2G302260	4.6653	3.21307	0.995081	1.49443	1.41949	1.29887	0.00240953	0.0114508	callose synthase 5	AT2G13680
Csa2G228380	25.1709	23.1235	4.20145	5.10997	2.14931	3.44335	4.28943e-11	1.23629e-09	calmodulin 8	AT4G14640
Csa1G005690	77.5742	97.9722	28.0834	28.4423	1.42378	5.89088	2.74007e-06	2.94777e-05	Calmodulin binding protein-like	AT5G62570
Csa3G727960	108.17	61.4696	25.4851	22.561	1.57039	5.55117	1.21018e-05	0.000110362	calmodulin like 42	AT4G20780
Csa4G279910	21.1023	22.5968	0.939798	0.72311	4.4911	3.11532	9.29938e-18	6.72239e-16	calmodulin-binding family protein	AT3G13600
Csa1G589650	82.565	25.1778	3.09581	4.43507	3.56978	4.32925	1.40208e-09	2.94024e-08	calmodulin-binding family protein	AT5G57010
Csa2G351620	63.9038	127.838	22.5552	25.9355	1.79416	5.94065	5.83918e-07	7.32803e-06	calmodulin-binding family protein	AT2G26190
Csa1G042460	258.544	222.386	55.614	64.5496	1.77474	6.84307	1.69151e-08	2.90593e-07	Calmodulin-binding protein	AT5G57580
Csa7G062840	264.023	223.756	104.262	102.296	1.00984	7.58223	0.000501918	0.00299116	Calmodulin-binding transcription activator protein with CG-1 and Ankyrin domains	AT5G64220
Csa4G172540	116.307	112.563	32.8929	36.7822	1.49432	6.06386	1.2768e-07	1.83848e-06	calmodulin-domain protein kinase 7	AT5G12480
Csa3G144210	63.741	45.8257	4.75427	4.72432	3.29312	4.69359	1.03089e-20	1.0912e-18	calmodulin-like 11	AT3G22930
Csa1G002110	25.0082	3.7398	0.221129	0	6.69601	2.28035	1.70828e-08	2.92944e-07	calmodulin-like 38	AT1G76650
Csa5G571560	8.13715	3.58178	0.608105	0.867731	2.72127	1.59449	3.77984e-07	4.93515e-06	calmodulin-like 38	AT1G76650
Csa2G406780	9.43909	7.11088	1.99016	2.55499	1.62887	2.29966	9.00375e-05	0.000666863	calmodulin-like 38	AT1G76650
Csa3G854250	85.0061	78.8518	1.32677	5.10997	4.45361	4.57186	4.4121e-18	3.31056e-16	calmodulin-like 41	AT3G50770
Csa4G009350	861.29	515.776	79.3853	104.08	2.66786	8.02436	2.08712e-15	1.14908e-13	calreticulin 3	AT1G08450
Csa2G033350	130.574	227.917	12.8808	14.8479	3.49744	6.00989	1.63239e-16	1.01145e-14	Cam-binding protein 60-like G	AT5G26920
Csa4G293120	6.61822	6.26811	1.76903	2.69961	1.30194	2.17974	0.000949427	0.00518063	CAP (Cysteine-rich secretory proteins, Antigen 5, and Pathogenesis-related 1 protein) superfamily protein	AT1G01310
Csa7G235750	19.5834	5.68871	4.03561	3.3263	1.50442	3.37018	0.00110752	0.00590591	Carbohydrate-binding X8 domain superfamily protein	AT2G30933
Csa2G234520	425.085	81.1167	43.8941	49.991	2.14701	7.11679	3.01403e-05	0.000251754	carboxyesterase 13	AT3G48700
Csa2G002550	84.0296	87.3848	32.0084	33.6005	1.16624	5.85858	1.75413e-05	0.000155068	casein kinase I-like 3	AT4G28880
Csa4G050260	63.8495	52.7785	4.3673	4.14583	3.5443	4.44292	2.81945e-26	5.83003e-24	cation/H+ exchanger 18	AT5G41610
Csa3G598910	151.351	13.4843	5.36238	3.18168	3.95775	5.38473	0.000209322	0.00139519	CCR-like	AT3G26740
Csa1G038380	132.69	41.7698	28.6362	26.514	1.38932	6.47686	0.000547842	0.00322378	CCT motif -containing response regulator protein	AT5G61380
Csa3G247880	4.99079	13.379	1.65847	1.44622	2.37887	3.14338	1.80466e-06	2.0192e-05	CCT motif family protein	AT5G53420
Csa1G533540	9.71033	0.0526732	0.276411	0.144622	4.18658	3.42283	0.000405453	0.00247943	CCT motif family protein	AT1G07050
Csa2G416190	130.628	145.747	10.0061	13.2088	3.35974	5.6815	5.682e-28	1.38415e-25	cellulose synthase-like B3	AT2G32530
Csa2G416170	113.974	142.27	15.8107	16.969	2.75581	5.61667	3.01019e-14	1.47061e-12	cellulose synthase-like B3	AT2G32530
Csa2G433910	11.826	3.31841	0.276411	0.771317	3.55768	1.67768	2.3724e-08	3.98756e-07	cellulose synthase-like D3	AT3G03050
Csa2G033330	159.108	82.3809	11.941	13.2088	3.01308	6.52805	1.18126e-18	9.54835e-17	Chaperone DnaJ-domain superfamily protein	AT1G56300
Csa1G535800	17.1423	17.4348	5.14125	5.10997	1.5323	4.97954	1.25368e-07	1.81253e-06	Chaperone DnaJ-domain superfamily protein	AT1G30280
Csa5G571570	21.6991	13.379	4.20145	4.48328	1.77041	2.89366	4.5069e-06	4.59291e-05	Chaperone DnaJ-domain superfamily protein	AT1G71000
Csa4G307890	215.038	230.919	40.5219	40.5906	2.24032	6.71596	7.60658e-14	3.55968e-12	chaperone protein dnaJ-related	AT2G38000
Csa2G351540	6.61822	5.37267	0.49754	0.433866	3.4413	1.40544	1.81861e-07	2.55655e-06	chaperone protein dnaJ-related	AT5G43260
Csa2G368880	1525.93	1052.94	428.548	530.28	1.19265	9.57047	0.000144067	0.00100547	Chaperone protein htpG family protein	AT4G24190
Csa6G513450	26.9068	2.10693	1.49262	1.9765	2.76118	4.05612	0.000111312	0.000801724	Chaperonin-like RbcX protein	AT4G04330
Csa4G291920	2.3869	59.152	5.69407	6.02591	2.25333	3.48034	0.0097276	0.0366418	Chaperonin-like RbcX protein	AT5G19855
Csa5G139760	1019.48	252.199	1.05036	1.01235	8.98191	7.34311	2.97887e-36	2.20722e-33	chitinase A	AT5G24090
Csa5G139730	32.2774	17.5928	1.8796	1.01235	3.85081	3.38881	7.92926e-10	1.74082e-08	chitinase A	AT5G24090
Csa3G017020	17.522	30.1291	6.79972	5.54384	1.74717	3.33973	0.000183224	0.00124361	chloroplast beta-amylase	AT4G17090
Csa7G312930	8.0829	20.5952	0.221129	0.433866	5.23681	2.15256	6.01215e-12	2.076e-10	chloroplast heat shock protein 70-2	AT5G49910
Csa3G600010	21.6991	8.32237	6.02577	5.78488	1.08271	3.33767	0.00789896	0.0308245	Chloroplast Ycf2;ATPase, AAA type, core	ATCG00860
Csa5G217680	60.7574	46.7738	18.6301	23.2841	1.1288	5.98567	2.58885e-05	0.00021954	chromatin remodeling 42	AT5G20420
Csa3G880030	34.2845	50.9877	11.554	14.4622	1.51137	4.81383	1.71464e-06	1.92497e-05	CHY-type/CTCHY-type/RING-type Zinc finger protein	AT5G25560
Csa6G448100	32.2231	9.05979	5.08597	5.35101	1.71012	4.04403	0.000102952	0.000750323	CHY-type/CTCHY-type/RING-type Zinc finger protein	AT5G22920
Csa3G716370	4.17707	5.47801	0.0552823	0	7.02488	0.830474	3.78329e-09	7.37714e-08	cinnamoyl coa reductase	AT1G80820
Csa3G716870	4.99079	6.11009	0.0552823	0.144622	5.47811	0.969756	5.28339e-09	1.00486e-07	cinnamoyl coa reductase	AT1G80820
Csa3G717370	21.2651	14.8012	0.331694	0.385658	5.3899	2.73684	5.99341e-12	2.07557e-10	cinnamoyl coa reductase 1	AT1G15950
Csa3G874320	126.994	242.56	29.8524	50.0874	2.02485	6.38824	3.61018e-07	4.74851e-06	cinnamyl alcohol dehydrogenase 9	AT4G39330
Csa6G169340	150.646	111.351	53.2368	54.7635	1.04333	6.33442	9.78383e-05	0.000716876	citrate synthase 3	AT2G42790
Csa2G404870	20.2886	17.5402	7.90536	8.00241	1.02137	3.9032	0.000496551	0.00296215	Class I glutamine amidotransferase-like superfamily protein	AT5G38200
Csa4G308590	26.4186	24.5984	2.4877	3.22989	2.93011	4.32322	1.6804e-19	1.52462e-17	Clathrin light chain protein	AT2G40060
Csa7G184660	51.915	83.6977	19.9569	19.9096	1.5655	5.22238	8.29525e-07	1.00214e-05	Clp ATPase	AT5G51070
Csa4G129050	16.0573	14.6432	2.15601	2.26574	2.56721	3.32322	1.45313e-13	6.39627e-12	COBRA-like extracellular glycosyl-phosphatidyl inositol-anchored protein family	AT5G60920
Csa3G165620	85.4401	41.8752	25.4851	23.3323	1.12787	5.68775	0.000673137	0.00384622	COBRA-like protein-7 precursor	AT4G16120
Csa7G073620	40.957	0.368712	0.442258	0.337451	5.3908	4.35039	7.23501e-06	6.97723e-05	cold regulated gene 27	AT5G42900
Csa2G247040	3960.24	449.671	476.588	609.967	1.7283	11.3555	0.00516419	0.0216531	cold, circadian rhythm, and rna binding 2	AT2G21660
Csa5G648630	17.5762	8.58573	0.221129	0.0964146	6.08715	2.14361	9.20492e-21	9.80186e-19	Concanavalin A-like lectin protein kinase family protein	AT3G08870
Csa7G067410	41.0112	12.3255	0.386976	0.626695	5.42416	2.93907	6.51114e-19	5.43604e-17	Concanavalin A-like lectin protein kinase family protein	AT5G10530
Csa3G730910	24.1402	25.0724	2.04544	1.68726	3.498	3.09174	9.88254e-18	7.05788e-16	Concanavalin A-like lectin protein kinase family protein	AT3G08870
Csa7G067430	36.7257	17.1715	1.32677	1.9765	3.76871	3.14471	9.98942e-17	6.34435e-15	Concanavalin A-like lectin protein kinase family protein	AT5G10530
Csa7G067400	18.6612	9.48118	1.82431	1.3498	2.895	3.13641	4.7197e-12	1.67861e-10	Concanavalin A-like lectin protein kinase family protein	AT5G10530
Csa3G734050	28.1545	16.9081	4.80956	6.94185	1.69771	3.27328	2.60614e-06	2.8122e-05	Concanavalin A-like lectin protein kinase family protein	AT3G53810
Csa3G730920	27.7206	12.5362	5.52823	4.96535	1.68181	3.48793	1.14439e-05	0.000104901	Concanavalin A-like lectin protein kinase family protein	AT3G08870
Csa1G004050	53.0542	22.9655	12.4938	13.6427	1.28315	4.57451	0.000287986	0.00184019	Concanavalin A-like lectin protein kinase family protein	AT1G15530
Csa7G066840	19.4749	8.32237	4.31202	4.38686	1.41744	2.94718	0.000381222	0.00234821	Concanavalin A-like lectin protein kinase family protein	AT5G10530
Csa1G073890	17.956	11.1667	5.47294	5.20639	1.20374	2.95791	0.000778894	0.00436805	Concanavalin A-like lectin protein kinase family protein	AT4G04960
Csa6G113560	70.0337	9.11246	11.1117	12.1482	1.47343	6.51413	0.0101892	0.0380263	CONSTANS-like 9	AT3G07650
Csa4G641590	2.22415	1.10614	0.49754	0.433866	1.5835	0.407221	0.00414569	0.0180296	cooperatively regulated by ethylene and jasmonate 1	AT3G50260
Csa5G593430	67.3214	61.1536	0.608105	1.25339	5.86566	4.30105	1.83323e-37	1.48183e-34	Copine (Calcium-dependent phospholipid-binding protein) family	AT1G67800
Csa6G476060	19.2579	6.05742	4.31202	4.67611	1.22508	3.77551	0.00356527	0.01593	Copine (Calcium-dependent phospholipid-binding protein) family	AT5G63970
Csa5G158570	63.09	21.8594	5.58351	4.72432	2.77295	4.06092	1.86648e-10	4.66174e-09	Copper amine oxidase family protein	AT4G12290
Csa5G158580	304.492	208.112	57.1619	69.8042	1.77776	7.77656	1.30057e-08	2.29445e-07	Copper amine oxidase family protein	AT4G12290
Csa7G235250	55.1699	37.0819	11.7751	16.5351	1.46908	4.51588	1.64246e-06	1.85456e-05	Copper amine oxidase family protein	AT1G31690
Csa7G432520	550.994	544.062	184.145	191.576	1.32161	7.99418	0.000184096	0.00124906	copper ion binding;electron carriers	AT1G45063
Csa6G094690	64.0665	51.5144	0.939798	2.60319	4.78858	4.12633	1.78665e-30	6.22981e-28	Core-2/I-branching beta-1,6-N-acetylglucosaminyltransferase family protein	AT1G10880
Csa5G576840	6.88945	1.73822	0.110565	0.0482073	5.40895	0.777038	9.3861e-08	1.38978e-06	Core-2/I-branching beta-1,6-N-acetylglucosaminyltransferase family protein	AT1G68390
Csa3G180260	32.7113	9.05979	0.0552823	0.0964146	7.71107	3.09709	1.12069e-08	2.01103e-07	C-repeat/DRE binding factor 2	AT4G25470
Csa5G174570	6.99795	3.95049	0	0	9.57738	1.13121	3.48755e-11	1.02851e-09	C-repeat-binding factor 4	AT5G51990
Csa6G016950	10.0358	3.5291	2.10073	1.44622	1.66616	2.30449	0.00146451	0.0074859	CRINKLY4 related 4	AT5G47850
Csa6G430720	35.6407	11.6935	6.63387	7.61675	1.46485	4.47479	0.000229887	0.00151186	CRT (chloroquine-resistance transporter)-like transporter 3	AT5G12170
Csa3G878960	142.617	91.388	46.4924	52.0157	1.00814	6.20337	0.0002997	0.00190478	CTC-interacting domain 5	AT5G11440
Csa6G500640	88.3695	33.1314	0.331694	0.337451	7.21603	4.23973	3.16525e-21	3.60818e-19	Cupredoxin superfamily protein	AT4G39830
Csa5G118190	78.2251	67.9484	10.9459	13.498	2.35414	5.10481	1.09976e-16	6.93511e-15	Cupredoxin superfamily protein	AT1G23010
Csa3G134790	102.257	118.989	27.5858	28.2977	1.77057	5.7225	3.43508e-10	8.1412e-09	cyanase	AT3G23490
Csa3G606620	11.0123	6.58415	1.82431	2.6514	1.72968	2.37145	2.06507e-05	0.000179225	cyclic nucleotide gated channel 1	AT5G53130
Csa3G607130	24.2487	10.956	5.25181	6.07412	1.38119	4.74098	8.33411e-05	0.000621407	cyclic nucleotide gated channel 1	AT5G53130
Csa3G576840	32.2231	46.8265	11.9963	16.4869	1.27203	4.34849	0.000146313	0.00101875	cyclic nucleotide gated channel 1	AT5G53130
Csa5G139510	127.699	157.651	60.2024	55.5348	1.08817	6.62023	0.000296521	0.00188592	cyclic nucleotide gated channel 1	AT5G53130
Csa3G099660	144.679	132.631	62.5242	52.1121	1.04526	6.79895	0.000410763	0.00250759	cyclic nucleotide-gated cation channel 4	AT5G54250
Csa2G370350	35.5322	31.1299	12.7149	12.7749	1.15904	4.83849	9.55322e-05	0.000701713	Cyclin D2;1	AT2G22490
Csa2G021730	22.4585	23.2816	7.62895	7.2793	1.39632	4.31447	2.34505e-06	2.56154e-05	Cyclin family protein	AT3G05327
Csa5G256690	1.19345	3.26574	0.552823	0.289244	2.2151	1.05676	0.000459775	0.00276036	cyclin J18	AT2G01905
Csa7G073750	21.1566	24.335	6.08105	6.31516	1.65986	3.52716	1.43366e-06	1.63953e-05	Cyclin-dependent kinase inhibitor family protein	AT1G49620
Csa7G073520	26.3101	66.7896	0.386976	1.68726	5.30734	4.12214	3.48314e-10	8.22586e-09	Cystathionine beta-synthase (CBS) family protein	AT4G34120
Csa2G074150	71.4442	58.0459	14.5392	24.0554	1.52245	5.25138	2.28472e-07	3.1569e-06	Cystathionine beta-synthase (CBS) family protein	AT1G65320
Csa5G583360	236.845	202.265	76.3448	83.3986	1.23134	6.9814	1.90583e-05	0.000167117	cystatin B	AT3G12490
Csa7G066240	4.88229	9.21781	0.773952	0.819524	2.94164	1.91046	9.90607e-08	1.46312e-06	Cystatin/monellin superfamily protein	AT5G47550
Csa6G446380	39.6008	22.2808	4.3673	4.82073	2.50406	3.85282	1.49724e-12	5.73822e-11	Cysteine proteinases superfamily protein	AT5G03330
Csa1G596520	422.644	161.496	58.9862	60.8858	2.02158	7.59242	4.03736e-07	5.23297e-06	Cysteine proteinases superfamily protein	AT3G45310
Csa3G252480	12.1515	11.7461	3.31694	3.66376	1.55132	2.85345	8.85016e-06	8.34035e-05	Cysteine proteinases superfamily protein	AT3G02070
Csa7G065160	4.33981	3.89782	1.71375	1.68726	1.04822	2.86817	0.00671992	0.0269753	Cysteine proteinases superfamily protein	AT4G33620
Csa4G297420	76.4892	32.3413	2.59827	2.6514	4.11184	4.33794	3.38363e-17	2.27061e-15	Cysteine/Histidine-rich C1 domain family protein	AT2G37820
Csa5G165270	12.6397	3.21307	0.221129	0.337451	4.51541	1.37322	2.37324e-10	5.80513e-09	Cysteine/Histidine-rich C1 domain family protein	AT1G50190
Csa5G517070	25.0082	12.4309	3.20637	3.03706	2.33008	3.15561	3.68763e-09	7.22215e-08	Cysteine/Histidine-rich C1 domain family protein	AT2G16050
Csa3G859650	43.7236	8.53306	5.08597	5.9295	1.96268	4.91863	7.87614e-05	0.000590727	Cysteine/Histidine-rich C1 domain family protein	AT2G19660
Csa1G064830	91.0276	43.6134	6.41274	12.9678	2.55139	4.74483	3.99594e-10	9.32543e-09	cysteine-rich RLK (RECEPTOR-like protein kinase) 10	AT4G23180
Csa2G348960	43.4524	42.4546	9.50855	8.29166	2.0463	4.47718	2.27667e-12	8.54136e-11	cysteine-rich RLK (RECEPTOR-like protein kinase) 2	AT1G70520
Csa2G348970	82.7819	83.013	31.8426	29.6957	1.20694	5.39659	7.59448e-06	7.27655e-05	cysteine-rich RLK (RECEPTOR-like protein kinase) 2	AT1G70520
Csa1G065930	361.398	189.044	7.46311	8.82194	4.82931	6.43433	6.37956e-36	4.53791e-33	cysteine-rich RLK (RECEPTOR-like protein kinase) 25	AT4G05200
Csa1G064800	135.131	41.4538	7.96065	8.67731	3.13687	4.86915	9.60722e-13	3.78814e-11	cysteine-rich RLK (RECEPTOR-like protein kinase) 25	AT4G05200
Csa1G064820	286.59	125.468	25.5404	34.179	2.53318	6.36033	4.96628e-12	1.75229e-10	cysteine-rich RLK (RECEPTOR-like protein kinase) 25	AT4G05200
Csa1G064850	286.048	88.5437	8.4029	23.1395	3.31468	5.89782	8.63791e-11	2.33802e-09	cysteine-rich RLK (RECEPTOR-like protein kinase) 25	AT4G05200
Csa6G516540	4.93654	2.73901	0.165847	0.337451	3.63598	1.17787	4.5445e-10	1.04412e-08	cysteine-rich RLK (RECEPTOR-like protein kinase) 25	AT4G05200
Csa6G515500	4.61105	0.737425	0	0.144622	4.75142	1.45408	1.06188e-07	1.55676e-06	cysteine-rich RLK (RECEPTOR-like protein kinase) 26	AT4G38830
Csa1G065920	54.6817	35.8705	1.10565	1.83188	4.69686	3.95466	1.14669e-30	4.16156e-28	cysteine-rich RLK (RECEPTOR-like protein kinase) 29	AT4G21410
Csa1G065420	147.662	100.184	2.43242	4.67611	4.8866	5.23817	1.39385e-29	4.20117e-27	cysteine-rich RLK (RECEPTOR-like protein kinase) 29	AT4G21410
Csa1G064870	84.3551	24.7037	1.27149	1.78367	4.88046	4.14077	1.85356e-20	1.88353e-18	cysteine-rich RLK (RECEPTOR-like protein kinase) 29	AT4G21410
Csa6G516580	99.9242	53.9374	8.07121	15.0889	2.49087	4.82298	9.61336e-12	3.17236e-10	cysteine-rich RLK (RECEPTOR-like protein kinase) 29	AT4G21410
Csa6G515490	4.28557	0.948118	0.165847	0.0964146	4.00041	1.5474	3.94468e-07	5.12405e-06	cysteine-rich RLK (RECEPTOR-like protein kinase) 29	AT4G21410
Csa5G600380	38.3531	18.2776	4.03561	5.15818	2.36989	3.69448	2.23651e-08	3.78059e-07	cysteine-rich RLK (RECEPTOR-like protein kinase) 3	AT1G70530
Csa5G600370	62.9273	39.0308	12.3832	14.4622	1.6839	4.79693	7.24682e-07	8.86924e-06	cysteine-rich RLK (RECEPTOR-like protein kinase) 3	AT1G70530
Csa3G838690	11.5548	18.6463	5.52823	7.13468	1.05581	3.24773	0.011837	0.0429724	cysteine-rich RLK (RECEPTOR-like protein kinase) 42	AT5G40380
Csa6G516590	19.8546	5.8994	3.59335	2.74782	1.74703	3.68498	0.00015638	0.00108241	cysteine-rich RLK (RECEPTOR-like protein kinase) 8	AT4G23160
Csa3G119260	4.5568	7.95365	0.939798	1.25339	2.30566	2.25318	5.02658e-07	6.39854e-06	cytochrome B5 isoform E	AT5G53560
Csa6G504440	121.135	49.5128	1.16093	2.12112	5.43447	4.84297	5.56419e-29	1.49921e-26	cytochrome BC1 synthesis	AT3G50930
Csa6G504450	148.259	47.8799	4.03561	3.13347	4.50042	4.92953	9.81678e-23	1.33261e-20	cytochrome BC1 synthesis	AT3G50930
Csa3G643770	547.793	491.704	10.6142	20.8256	4.83034	7.29034	4.16761e-33	1.95033e-30	Cytochrome P450 superfamily protein	AT5G07990
Csa5G606840	16.7625	8.8491	0.0552823	0.0482073	7.55064	1.88936	6.34983e-21	6.88531e-19	Cytochrome P450 superfamily protein	AT2G26710
Csa3G651820	33.2538	157.704	0.884516	1.9765	5.89773	4.82066	5.90362e-16	3.4421e-14	Cytochrome P450 superfamily protein	AT5G07990
Csa5G606830	47.0327	22.3334	6.2469	6.31516	2.21007	4.01781	1.98921e-09	4.08477e-08	Cytochrome P450 superfamily protein	AT2G26710
Csa6G001760	5.15353	1.73822	0.552823	1.20518	1.69947	0.472438	0.00608941	0.0249224	Cytochrome P450 superfamily protein	AT1G73340
Csa3G124970	23.435	4.95128	0.552823	1.06056	3.84535	2.66849	8.91469e-09	1.63602e-07	cytochrome P450, family 704, subfamily A, polypeptide 2	AT2G45510
Csa5G173480	1.2477	0.895444	0.110565	0.241037	2.3126	-0.0427634	0.000472043	0.00282828	cytochrome P450, family 706, subfamily A, polypeptide 4	AT4G12300
Csa4G056600	19.5834	19.0677	3.20637	2.74782	2.47256	3.98376	2.59525e-08	4.33753e-07	cytochrome P450, family 707, subfamily A, polypeptide 3	AT5G45340
Csa1G004040	13.8874	78.2724	10.2825	11.859	1.90059	4.13566	0.00166917	0.00837215	cytochrome P450, family 71, subfamily A, polypeptide 21	AT3G48320
Csa2G139860	49.1484	27.8641	0.608105	0.337451	6.10029	3.62855	6.05646e-39	5.98344e-36	cytochrome P450, family 714, subfamily A, polypeptide 1	AT5G24910
Csa4G622230	94.3909	75.7441	3.70391	5.3028	4.00791	4.85367	3.00506e-34	1.61936e-31	cytochrome P450, family 72, subfamily A, polypeptide 15	AT3G14690
Csa1G574240	10.2528	4.47722	0.165847	0	6.19272	1.27504	1.87267e-15	1.03744e-13	cytochrome P450, family 72, subfamily A, polypeptide 15	AT3G14690
Csa4G622740	30.6499	25.3885	5.52823	6.74902	1.96081	5.14484	6.97545e-12	2.37179e-10	cytochrome P450, family 72, subfamily A, polypeptide 15	AT3G14690
Csa4G621220	34.176	29.7077	4.58843	7.18289	2.21502	3.77812	3.10469e-11	9.23255e-10	cytochrome P450, family 72, subfamily A, polypeptide 15	AT3G14690
Csa4G621720	122.871	89.4918	4.42258	4.91715	4.27016	5.07365	5.68118e-38	5.05142e-35	cytochrome P450, family 72, subfamily A, polypeptide 7	AT3G14610
Csa3G825090	111.045	81.5381	12.8808	14.7514	2.56666	5.3713	2.01976e-19	1.82321e-17	cytochrome P450, family 72, subfamily A, polypeptide 7	AT3G14610
Csa3G825080	93.7942	64.3667	10.5589	10.8466	2.64641	5.08175	1.43318e-18	1.15322e-16	cytochrome P450, family 72, subfamily A, polypeptide 8	AT3G14620
Csa2G361840	18.173	5.74138	3.53806	4.29045	1.34305	2.24801	0.00773482	0.0303022	cytochrome P450, family 722, subfamily A, polypeptide 1	AT1G19630
Csa5G157310	3.74309	0.316039	0.442258	0.337451	2.07111	0.259311	0.00967978	0.0365313	cytochrome P450, family 76, subfamily C, polypeptide 4	AT2G45550
Csa6G366560	5.96724	13.5897	4.3673	2.79602	1.25632	5.87267	0.00243835	0.0115661	cytochrome P450, family 78, subfamily A, polypeptide 5	AT1G13710
Csa6G492230	68.4606	38.9255	0.221129	0.626695	6.71114	3.89435	2.76078e-16	1.6756e-14	cytochrome P450, family 81, subfamily D, polypeptide 3	AT4G37340
Csa2G425750	34.3388	17.6982	0.49754	0.771317	5.08819	3.54474	3.81881e-24	6.52979e-22	cytochrome P450, family 81, subfamily D, polypeptide 4	AT4G37330
Csa2G425740	154.389	78.0617	3.92504	6.74902	4.19632	5.07064	2.16591e-26	4.53134e-24	cytochrome P450, family 81, subfamily D, polypeptide 8	AT4G37370
Csa6G492250	8.1914	25.5465	0.442258	0.385658	5.15521	2.55103	3.06389e-10	7.33313e-09	cytochrome P450, family 81, subfamily D, polypeptide 8	AT4G37370
Csa3G852620	7.70317	5.58336	0.718669	0.626695	3.06121	2.10517	4.04395e-11	1.17506e-09	cytochrome P450, family 82, subfamily C, polypeptide 4	AT4G31940
Csa3G852580	14.9181	40.3477	8.07121	10.5574	1.39232	3.70539	0.00349135	0.0156587	cytochrome P450, family 82, subfamily C, polypeptide 4	AT4G31940
Csa3G853150	4.39406	2.21227	1.16093	1.20518	1.2291	1.89757	0.0091608	0.0348463	cytochrome P450, family 82, subfamily C, polypeptide 4	AT4G31940
Csa2G435510	48.2262	42.6126	14.6498	15.9566	1.34306	4.49034	1.0972e-06	1.28788e-05	cytochrome P450, family 87, subfamily A, polypeptide 6	AT1G64940
Csa5G583370	68.1351	45.7203	18.8513	27.2371	1.07055	5.76161	0.000168254	0.00115613	cytochrome P450, family 93, subfamily D, polypeptide 1	AT5G06900
Csa7G198310	91.6243	74.954	15.2026	23.0431	1.89781	5.71796	4.95865e-11	1.4019e-09	cytochrome P450, family 94, subfamily B, polypeptide 1	AT5G63450
Csa1G002090	1.89867	1.26416	0.221129	0.144622	2.84767	-0.153153	0.000144835	0.00101004	cytochrome P450, family 94, subfamily B, polypeptide 1	AT5G63450
Csa6G487560	3.85158	1.63287	0.331694	0.433866	2.56405	4.55185	1.12847e-07	1.64623e-06	cytochrome P450, family 96, subfamily A, polypeptide 10	AT4G39490
Csa6G133770	124.987	47.3005	19.5146	28.0567	1.59886	5.40834	1.50071e-05	0.000134715	cytokinin response factor 4	AT4G27950
Csa2G035460	11.4463	43.8241	1.60319	2.26574	3.66662	3.06311	1.47416e-09	3.07327e-08	Cytosol aminopeptidase family protein	AT2G24200
Csa5G346550	382.121	147.064	104.815	109.672	1.04026	7.55668	0.00462654	0.0197457	cytosolic NADP+-dependent isocitrate dehydrogenase	AT1G65930
Csa5G647470	1165.73	528.049	63.9616	114.058	3.00379	8.28059	1.42437e-13	6.31659e-12	DC1 domain-containing protein	AT1G60420
Csa3G874380	12.4227	32.9208	7.29726	8.33986	1.35589	4.36932	0.00132584	0.00690204	DC1 domain-containing protein	AT1G60420
Csa5G148780	613.758	482.592	29.7971	28.7316	3.99369	7.57412	7.39959e-27	1.66566e-24	DCD (Development and Cell Death) domain protein	AT5G42050
Csa4G052730	1030.11	1003.79	93.4823	103.453	3.14732	8.62469	9.81659e-22	1.19567e-19	DCD (Development and Cell Death) domain protein	AT5G42050
Csa7G392380	32.6029	43.1394	13.2677	15.4745	1.19055	4.709	6.63414e-05	0.000508294	debranching enzyme 1	AT1G03310
Csa6G013350	65.043	16.4867	8.67932	7.61675	2.04284	5.47972	5.06697e-06	5.09649e-05	dehydration-induced protein (ERD15)	AT2G41430
Csa5G440140	40.5773	33.1314	12.8808	13.9319	1.22883	4.79186	3.93269e-05	0.000319458	dehydration-induced protein (ERD15)	AT2G41430
Csa4G214830	154.931	54.4641	28.4151	26.4658	1.66368	5.79015	5.98504e-05	0.000462747	dehydration-induced protein (ERD15)	AT2G41430
Csa5G512900	7.64892	5.21465	2.04544	2.02471	1.42027	2.12952	0.000422206	0.00256687	delta(3), delta(2)-enoyl CoA isomerase 1	AT1G65520
Csa4G022960	118.911	61.417	24.9876	34.5646	1.35248	5.39452	2.169e-05	0.000187421	DERLIN-1	AT4G29330
Csa3G099600	30.2702	53.0419	6.74444	6.41157	2.46439	4.3516	1.50949e-11	4.77637e-10	diacylglycerol kinase 5	AT2G20900
Csa2G371110	13.7247	2.63366	0.165847	0.144622	5.3857	1.66367	1.61651e-08	2.79091e-07	dicarboxylate carrier 2	AT4G24570
Csa2G371610	158.783	34.5536	19.9016	17.4993	2.08496	5.47322	7.03781e-05	0.000535301	dicarboxylate carrier 2	AT4G24570
Csa1G267180	891.506	588.202	41.5723	64.7424	3.56593	8.10925	2.66198e-24	4.64098e-22	dicer-like 4	AT5G20320
Csa6G116160	20.2344	16.6974	2.8194	5.78488	1.88016	3.47469	0.00229842	0.0110199	dihydroflavonol 4-reductase-like1	AT4G35420
Csa6G094720	186.775	107.717	40.5219	47.8216	1.49317	6.26797	2.63901e-07	3.60441e-06	dihydrosphingosine phosphate lyase	AT1G27980
Csa5G167740	36.1832	17.1715	0.49754	1.20518	4.7022	3.20357	9.20593e-16	5.23032e-14	disease resistance family protein / LRR family protein	AT2G34930
Csa3G812120	23.9775	7.90098	0.773952	1.59084	3.4785	2.61334	2.23711e-10	5.48725e-09	disease resistance family protein / LRR family protein	AT2G34930
Csa5G168240	10.2528	5.21465	0.718669	1.01235	2.89834	1.89289	3.78336e-09	7.37714e-08	disease resistance family protein / LRR family protein	AT2G34930
Csa1G051880	2.92937	1.5802	0.608105	0.72311	1.50553	1.33738	0.00285649	0.0131872	disease resistance family protein / LRR family protein	AT2G34930
Csa2G012670	166.974	193.89	16.7505	20.5363	3.06255	6.22773	3.36969e-25	6.30771e-23	Disease resistance protein (CC-NBS-LRR class) family	AT5G66900
Csa2G020870	219.269	146.537	2.65355	3.80838	5.58121	5.80821	2.98177e-52	1.76749e-48	Disease resistance protein (TIR-NBS-LRR class) family	AT4G11170
Csa3G824920	35.478	19.9105	1.99016	2.12112	3.50162	3.85528	2.92408e-20	2.90497e-18	Disease resistance protein (TIR-NBS-LRR class) family	AT5G36930
Csa2G021510	43.6694	28.2328	5.47294	6.12233	2.39136	3.80291	4.8598e-12	1.72155e-10	Disease resistance protein (TIR-NBS-LRR class) family	AT2G16870
Csa2G022270	64.0665	71.9516	12.4385	18.1259	1.94239	5.12411	8.8133e-11	2.37825e-09	Disease resistance protein (TIR-NBS-LRR class) family	AT5G36930
Csa3G824940	23.001	15.5913	4.58843	5.64025	1.67723	4.83161	2.49207e-08	4.18079e-07	Disease resistance protein (TIR-NBS-LRR class) family	AT5G36930
Csa5G647530	99.0562	61.9964	25.9274	27.8638	1.34015	5.53321	1.86949e-05	0.000164254	Disease resistance protein (TIR-NBS-LRR class) family	AT4G12010
Csa2G021540	8.13715	5.21465	0.110565	0.433866	4.31611	1.34803	1.3594e-13	6.07391e-12	disease resistance protein (TIR-NBS-LRR class), putative	AT5G17680
Csa2G075330	28.7513	24.0717	6.08105	7.76138	1.70418	3.73428	2.57113e-07	3.5144e-06	disease resistance protein (TIR-NBS-LRR class), putative	AT5G17680
Csa4G280630	72.2037	58.0459	5.14125	9.2558	2.95134	5.09097	1.91164e-16	1.18037e-14	Disease resistance-responsive (dirigent-like protein) family protein	AT1G55210
Csa4G420150	168.276	99.5524	31.4003	40.7352	1.65138	6.85629	2.21794e-07	3.06938e-06	disproportionating enzyme 2	AT2G40840
Csa3G734310	9.76458	17.0661	2.15601	3.22989	2.11817	3.46741	1.39516e-07	1.99118e-06	DNA binding with one finger 2	AT2G37590
Csa1G000750	126.289	43.9295	19.9569	22.7538	1.72978	5.2331	4.2016e-06	4.3214e-05	DNA binding;ATP binding	AT3G48770
Csa1G043180	128.079	80.6953	31.1239	39.771	1.31952	6.06062	3.0609e-06	3.24386e-05	DNA directed RNA polymerase, 7 kDa subunit	AT5G41010
Csa6G502690	16.5455	23.9136	2.10073	2.07291	3.06875	3.31623	8.85528e-14	4.11158e-12	DNA glycosylase superfamily protein	AT1G19480
Csa2G061570	54.6274	43.5607	15.9213	20.8256	1.1896	5.24214	1.36896e-05	0.000123638	DNA ligase IV	AT5G57160
Csa2G376800	60.5946	39.0835	16.3083	16.6315	1.3561	5.41013	1.2153e-06	1.41623e-05	DNA repair ATPase-related	AT2G24420
Csa7G407530	194.749	176.245	63.6299	76.8907	1.17764	6.7339	4.06132e-05	0.000328732	DNAJ heat shock family protein	AT3G62600
Csa3G730990	34.1218	38.2934	9.50855	10.5092	1.6392	4.31223	3.51071e-08	5.68588e-07	DNAJ heat shock N-terminal domain-containing protein	AT3G08970
Csa5G175710	122.437	3.84514	1.27149	1.49443	5.19763	5.41697	1.24788e-07	1.8063e-06	DNAJ heat shock N-terminal domain-containing protein	AT5G23240
Csa5G523160	43.0184	1.42218	1.99016	2.12112	3.12093	3.70728	0.000793705	0.00443991	DNAJ heat shock N-terminal domain-containing protein	AT5G23240
Csa1G642540	179.126	293.495	88.4516	92.8955	1.18319	7.22102	0.000446685	0.0026945	DNAJ homologue 2	AT5G22060
Csa3G129700	38.8413	39.2942	17.1928	14.5586	1.07539	4.44841	0.000171796	0.00117502	DNAJ-like 20	AT4G13830
Csa6G054330	42.7472	75.112	16.3083	17.0172	1.62588	4.91103	1.26652e-06	1.46924e-05	DNAse I-like superfamily protein	AT1G71710
Csa6G517150	16.1116	11.6935	4.03561	4.72432	1.43065	3.26182	2.00876e-05	0.00017485	DOF zinc finger protein 1	AT1G51700
Csa6G519570	26.7441	12.0095	3.86976	3.90479	2.05999	3.16292	2.95595e-07	3.9883e-06	Dof-type zinc finger DNA-binding family protein	AT2G34140
Csa5G139210	26.6356	10.798	4.14617	4.6279	1.83278	3.54756	2.52036e-06	2.73457e-05	Dof-type zinc finger DNA-binding family protein	AT4G24060
Csa1G475990	20.8854	4.16118	1.71375	1.54263	2.65502	2.2836	1.25613e-05	0.000114026	Dof-type zinc finger DNA-binding family protein	AT1G29160
Csa3G119420	14.5384	8.69108	2.65355	4.72432	1.41387	2.50256	0.000538722	0.00317776	Dof-type zinc finger DNA-binding family protein	AT3G61850
Csa1G573700	7.21494	3.84514	0.995081	1.63905	1.81603	2.53241	5.27729e-05	0.000415616	Domain of unknown function (DUF1726) ;Putative ATPase (DUF699)	AT1G10490
Csa6G355960	24.303	11.2721	3.26165	3.71196	2.09538	2.84446	7.96911e-07	9.67271e-06	Domain of unknown function (DUF23)	AT4G37420
Csa6G510860	78.4964	56.1496	17.9667	22.1272	1.51367	5.5574	4.64391e-08	7.29751e-07	Domain of unknown function (DUF2431)	AT1G55790
Csa5G544060	10.0901	3.89782	0.276411	0.915939	3.26572	2.48541	2.58602e-09	5.21396e-08	Domain of unknown function (DUF313)	AT2G31420
Csa1G569400	92.438	29.181	19.0171	16.3423	1.50908	6.29058	0.000125611	0.000892422	Dormancy/auxin associated family protein	AT1G56220
Csa2G058640	54.1392	32.9208	14.7051	14.5586	1.32852	4.87501	1.07668e-05	9.94631e-05	Double Clp-N motif-containing P-loop nucleoside triphosphate hydrolases superfamily protein	AT5G57710
Csa1G294630	39.8178	32.8681	14.5945	13.6427	1.13262	4.73173	5.10714e-05	0.000403466	Double Clp-N motif-containing P-loop nucleoside triphosphate hydrolases superfamily protein	AT5G57710
Csa6G003390	92.3838	61.1536	7.7948	13.3534	2.62635	4.9322	7.21599e-13	2.91641e-11	downstream target of AGL15 2	AT2G45830
Csa2G279260	6.99795	4.10851	1.99016	1.73546	1.33076	2.57331	0.000842692	0.00468299	DREB and EAR motif protein 3	AT2G23340
Csa1G046900	18.9867	15.0645	5.9152	7.76138	1.08587	3.98745	0.000279665	0.00179476	drought-induced 19	AT1G56280
Csa7G405890	31.5179	25.5992	8.7346	8.00241	1.53856	3.87317	2.47622e-07	3.3925e-06	Drought-responsive family protein	AT5G26990
Csa6G312580	174.406	158.915	62.3031	67.1528	1.13969	6.94106	8.64878e-05	0.000642982	Drought-responsive family protein	AT5G49230
Csa2G381690	90.2139	52.3045	16.4188	18.5598	1.78194	4.95914	2.05807e-08	3.49891e-07	Drug/metabolite transporter superfamily protein	AT2G25520
Csa6G358050	174.732	161.443	59.2626	64.887	1.21329	6.72934	1.94397e-05	0.000169875	DSS1 homolog on chromosome V	AT5G45010
Csa5G218830	46.1105	52.2518	19.6252	21.5487	1.04152	4.78002	0.000239558	0.0015685	dual specificity protein phosphatase (DsPTP1) family protein	AT3G10940
Csa6G046240	4.50256	2.1596	0.663387	0.578488	2.16587	2.55141	2.09452e-05	0.000181603	Duplicated homeodomain-like superfamily protein	AT5G04760
Csa2G094380	1765.44	508.507	75.0733	137.969	3.15348	8.93341	5.91909e-11	1.65502e-09	Dynamin related protein 4C	AT1G60500
Csa1G045690	21.6991	14.0637	2.98524	3.42272	2.23849	3.94455	1.55706e-11	4.90073e-10	Dynein light chain type 1 family protein	AT5G20110
CsaUNG003090	17.5762	8.16435	2.59827	2.98885	1.94827	3.22518	1.41697e-06	1.62254e-05	Dynein light chain type 1 family protein	AT3G16120
Csa6G076780	10.6868	4.26653	2.04544	2.84423	1.3531	2.29033	0.00283733	0.0131118	early nodulin-like protein 18	AT1G08500
Csa5G561760	5.37052	4.16118	1.71375	1.88008	1.17259	1.73738	0.00342462	0.0153982	EF hand calcium-binding protein family	AT1G24620
Csa6G408800	10.6868	6.26811	2.59827	2.94065	1.36868	3.31707	0.000201462	0.00135141	EID1-like 3	AT3G63060
Csa2G006790	130.303	75.586	43.0649	40.3013	1.05673	5.92428	0.0002073	0.00138379	EIN3-binding F box protein 1	AT2G25490
Csa2G403720	29.7277	16.0127	6.02577	8.00241	1.45875	3.81878	1.37479e-05	0.000124038	electron carriers;protein disulfide oxidoreductases	AT4G08550
Csa4G417520	129.815	117.619	36.5969	41.4583	1.4402	6.07442	5.77003e-08	8.93801e-07	ELMO/CED-12 family protein	AT3G03610
Csa6G397170	50.3418	52.5152	11.1117	10.5092	2.0293	4.79131	3.53908e-12	1.28966e-10	embryo defective 2170	AT1G21390
Csa4G004950	104.861	103.661	14.6498	13.498	2.66549	5.70554	1.25252e-20	1.29497e-18	Embryo-specific protein 3, (ATS3)	AT5G62200
Csa4G651920	20.8854	13.537	5.58351	6.89364	1.22482	3.47361	0.00056378	0.00330119	Endomembrane protein 70 protein family	AT5G10840
Csa6G524050	66.9416	43.6134	14.0417	17.8367	1.55619	5.01531	6.37466e-08	9.73052e-07	endoplasmic reticulum oxidoreductins 1	AT1G72280
Csa3G076580	107.465	41.3485	9.84024	10.8949	2.58115	5.97014	2.70735e-09	5.42171e-08	endoribonuclease L-PSP family protein	AT3G20390
Csa3G513980	14.3756	4.84593	0.829234	1.01235	3.10883	3.245	3.76066e-10	8.80269e-09	Endosomal targeting BRO1-like domain-containing protein	AT5G14020
Csa5G608410	88.261	83.7504	23.2185	21.8379	1.70744	5.33749	4.04861e-10	9.41129e-09	Endosomal targeting BRO1-like domain-containing protein	AT1G13310
Csa5G576610	173.81	151.646	62.9112	60.2109	1.17344	6.64618	3.72043e-05	0.000304606	Endosomal targeting BRO1-like domain-containing protein	AT1G15130
Csa2G003610	313.009	226.495	57.8252	62.091	1.93416	7.23704	1.53012e-10	3.86508e-09	Enoyl-CoA hydratase/isomerase family	AT4G29010
Csa2G369220	72.2579	28.1275	15.1473	17.4993	1.36011	4.8524	0.000203938	0.0013634	ENTH/ANTH/VHS superfamily protein	AT4G40080
Csa6G108500	12.6397	11.5354	2.43242	3.3263	1.84321	2.7054	1.44498e-06	1.65142e-05	ENTH/VHS family protein	AT3G46540
Csa3G730700	99.7615	104.03	30.2394	30.9491	1.51616	5.90853	1.29388e-08	2.28491e-07	ENTH/VHS/GAT family protein	AT2G38410
Csa1G075060	32.6029	14.8538	0.663387	0.289244	5.37262	3.30049	1.83886e-13	8.03451e-12	erf domain protein 9	AT5G44210
Csa7G049230	173.647	54.2534	7.40782	6.84544	3.72566	5.3883	9.35206e-09	1.70381e-07	erf domain protein 9	AT5G44210
Csa7G447780	68.8945	41.6118	19.7358	24.3929	1.08313	5.26592	0.000187358	0.00126828	Ergosterol biosynthesis ERG4/ERG24 family	AT1G50430
Csa6G051520	170.175	151.172	60.9211	61.3197	1.16722	6.6071	5.35379e-05	0.000420709	Ethylene insensitive 3 family protein	AT3G20770
Csa2G177210	58.262	23.7029	1.93488	1.39801	4.35561	3.77375	2.75123e-20	2.7486e-18	ethylene response factor 1	AT3G23240
Csa3G135120	39.8178	28.1275	3.15109	2.69961	3.29805	3.62565	2.42299e-18	1.88158e-16	ethylene response factor 1	AT3G23240
Csa3G017320	48.8229	29.0756	4.09089	4.53149	2.92994	4.28088	5.82954e-16	3.41009e-14	ethylene responsive element binding factor 1	AT4G17500
Csa5G165850	26.2559	13.9584	2.8194	2.07291	2.78574	3.10031	4.03086e-10	9.3823e-09	ethylene responsive element binding factor 1	AT4G17500
Csa4G630010	142.183	44.3508	7.46311	8.91835	3.24035	5.21258	4.09752e-09	7.92024e-08	ethylene responsive element binding factor 4	AT3G15210
Csa6G518040	411.089	133	34.5514	28.0567	2.84548	7.13407	8.64742e-09	1.5952e-07	ethylene responsive element binding factor 4	AT3G15210
Csa3G018320	43.2896	21.1746	1.27149	1.3498	4.36133	3.58638	3.45556e-17	2.30151e-15	ethylene responsive element binding factor 6	AT4G17490
Csa4G000600	18.4442	38.8728	7.07613	5.9295	1.9471	4.08155	1.06936e-06	1.26188e-05	ethylene-dependent gravitropism-deficient and yellow-green-like 3	AT1G17870
Csa6G421630	619.725	165.499	27.2542	33.3595	3.42256	7.09131	8.14859e-12	2.73925e-10	ethylene-forming enzyme	AT1G05010
Csa6G160180	396.984	908.139	211.897	237.614	1.35397	8.25322	0.00129933	0.00677992	ethylene-forming enzyme	AT1G05010
Csa3G116720	3.4176	2.58099	0	0	8.72372	0.556263	8.52966e-10	1.86343e-08	ethylene-responsive element binding factor 13	AT2G44840
Csa4G001970	23.001	5.37267	1.76903	1.54263	2.8138	2.22726	7.01387e-05	0.000533936	ethylene-responsive element binding protein	AT3G16770
Csa4G361850	76.7605	31.4459	2.32185	3.56734	3.93882	4.45532	8.24362e-21	8.8311e-19	Eukaryotic aspartyl protease family protein	AT1G44130
Csa4G608130	38.4616	16.9608	2.4877	2.98885	3.08051	3.7341	2.35961e-12	8.83389e-11	Eukaryotic aspartyl protease family protein	AT3G59080
Csa1G042250	61.4084	38.0827	9.89552	9.44863	2.11855	5.04759	3.66513e-12	1.32743e-10	Eukaryotic aspartyl protease family protein	AT1G49050
Csa3G188350	12.5312	17.5402	1.99016	1.63905	2.84035	2.67971	1.78632e-10	4.47411e-09	Eukaryotic aspartyl protease family protein	AT1G66180
Csa1G022490	198.384	185.41	23.8267	42.8081	2.31128	6.13212	4.58296e-09	8.79166e-08	Eukaryotic aspartyl protease family protein	AT1G25510
Csa6G448710	66.8874	28.3909	8.7346	9.59325	2.11973	4.50601	8.0239e-09	1.48945e-07	Eukaryotic aspartyl protease family protein	AT2G36670
Csa4G361860	164.479	60.2581	16.5294	25.2124	2.17049	5.59412	7.67995e-08	1.15473e-06	Eukaryotic aspartyl protease family protein	AT1G44130
Csa7G390050	109.96	26.5473	10.78	12.0036	2.30502	4.53647	1.49024e-06	1.70096e-05	Eukaryotic aspartyl protease family protein	AT1G03220
Csa4G651750	477.108	319.884	126.873	145.779	1.30998	7.69089	5.59259e-05	0.000436964	Eukaryotic aspartyl protease family protein	AT5G10770
Csa6G507240	1.03071	1.42218	0.165847	0.385658	1.89853	0.180671	0.00187868	0.00926727	Eukaryotic aspartyl protease family protein	AT2G17760
Csa2G277070	7.97441	4.47722	2.15601	3.08527	1.00252	2.28155	0.0129133	0.0460935	Eukaryotic aspartyl protease family protein	AT5G43100
Csa4G017010	5.85875	3.42376	1.38206	1.92829	1.24103	1.48666	0.00637443	0.0258431	Eukaryotic protein of unknown function (DUF914)	AT3G59340
Csa1G039200	19.4207	12.9576	0.49754	0.482073	4.7925	2.4702	1.66025e-20	1.69679e-18	exocyst subunit exo70 family protein E2	AT5G61010
Csa1G050470	85.9826	55.4649	26.0932	27.1407	1.16879	5.67142	2.18374e-05	0.000188421	exocyst subunit exo70 family protein F1	AT5G50380
Csa5G178700	18.2815	4.05584	1.32677	0.964146	2.99931	3.25526	1.92941e-07	2.69738e-06	exocyst subunit exo70 family protein H2	AT2G39380
Csa4G293250	5.64176	3.26574	1.5479	1.83188	1.15166	1.94522	0.00649217	0.026203	exocyst subunit exo70 family protein H4	AT3G09520
Csa6G302190	26.6899	10.6927	2.21129	2.74782	2.65217	2.94655	1.14023e-08	2.03582e-07	exocyst subunit exo70 family protein H7	AT5G59730
Csa4G338960	21.4821	11.2721	6.2469	6.50799	1.11108	4.01678	0.000807087	0.00450626	Exonuclease family protein	AT2G48100
Csa4G110050	140.827	64.472	11.7751	9.9307	2.98239	6.13947	6.05423e-17	3.90081e-15	EXORDIUM like 2	AT5G64260
Csa5G165200	5.75025	4.63524	0.386976	0.72311	2.97082	1.34636	8.90196e-10	1.93525e-08	Exostosin family protein	AT4G16745
Csa2G382390	18.7697	12.7469	2.15601	4.09762	2.09685	2.50619	6.85757e-07	8.43932e-06	Exostosin family protein	AT5G25310
Csa5G184810	15.1893	7.90098	2.54298	2.21754	2.02515	2.26991	7.88117e-06	7.50674e-05	Exostosin family protein	AT4G38040
Csa3G842690	28.1545	14.3798	7.29726	7.18289	1.30296	4.09161	0.000120829	0.00086259	Exostosin family protein	AT4G38040
Csa3G104900	12.477	5.05663	0.276411	0.0964146	5.28011	1.58893	5.60941e-14	2.63894e-12	expansin 12	AT3G15370
Csa7G019900	45.0798	26.6526	10.78	11.5698	1.43782	4.27885	5.55686e-06	5.51746e-05	expansin-like A1	AT3G45970
Csa3G910670	6.88945	1.10614	0.110565	0.0482073	5.29166	0.945682	6.11929e-09	1.15519e-07	expansin-like B1	AT4G17030
Csa3G695850	1.57318	2.42297	0	0.385658	3.07611	0.357898	5.75372e-06	5.68513e-05	Expressed protein	AT1G07985
Csa5G606390	17.7932	10.6927	0.608105	1.3498	3.60019	4.51935	1.4181e-19	1.30664e-17	EXS (ERD1/XPR1/SYG1) family protein	AT1G14040
Csa5G471600	202.344	100.658	13.4336	15.8602	3.11995	6.21424	6.5608e-11	1.8173e-09	EXS (ERD1/XPR1/SYG1) family protein	AT1G14040
Csa5G637700	21.8618	5.21465	2.26657	3.80838	1.88175	2.55448	0.000843715	0.00468575	EXS (ERD1/XPR1/SYG1) family protein	AT3G29060
Csa7G312940	590.486	43.034	3.48278	5.9295	5.77582	6.78442	2.09435e-09	4.2957e-08	extensin 3	AT1G21310
Csa6G058200	466.53	54.4114	4.9754	7.95421	5.04226	6.3659	2.62694e-09	5.27852e-08	extensin 3	AT1G21310
Csa2G237750	202.073	120.516	13.71	14.9925	3.24616	6.05734	4.20544e-21	4.70348e-19	extra-large G-protein 1	AT2G23460
Csa6G046230	61.5169	54.3061	23.7714	25.5499	1.00521	5.83723	0.000105352	0.000765773	F1F0-ATPase inhibitor protein, putative	AT5G04750
Csa7G014500	29.2395	8.79642	1.65847	1.20518	3.45605	4.00987	2.42076e-12	9.0248e-11	FAD/NAD(P)-binding oxidoreductase family protein	AT4G38540
Csa7G014520	29.8905	21.438	5.52823	7.47213	1.74651	4.00436	1.47523e-08	2.56192e-07	FAD/NAD(P)-binding oxidoreductase family protein	AT5G05320
Csa2G379880	23.435	17.0661	5.63879	5.01356	1.68942	3.39753	2.91698e-07	3.9507e-06	FAD/NAD(P)-binding oxidoreductase family protein	AT5G11330
Csa6G502660	14.1586	14.5905	5.19653	6.17054	1.11868	3.90351	0.000230587	0.00151591	FAD/NAD(P)-binding oxidoreductase family protein	AT5G49555
Csa2G379900	4.17707	4.5299	1.05036	1.10877	1.7882	0.829734	0.00094189	0.00514898	FAD/NAD(P)-binding oxidoreductase family protein	AT5G11330
Csa6G525680	36.3459	28.7596	5.63879	5.64025	2.29616	3.89283	7.40642e-14	3.47516e-12	FAD-binding Berberine family protein	AT1G34575
Csa6G525670	555.713	263.998	59.926	74.6731	2.3554	7.59796	7.54213e-11	2.06341e-09	FAD-binding Berberine family protein	AT4G20840
Csa3G881890	25.8219	44.7195	14.3734	13.3534	1.14813	4.62504	0.00110576	0.00590325	FAD-dependent oxidoreductase family protein	AT2G24580
Csa4G280600	4.39406	8.32237	1.76903	1.9765	1.56632	1.79049	0.00224048	0.0107649	Family of unknown function (DUF716)	AT1G55230
Csa5G031950	2.3869	3.31841	0.49754	0.626695	2.11937	0.907335	3.45667e-05	0.000284715	farnesyl diphosphate synthase 2	AT4G17190
Csa3G183340	19.9089	21.0693	6.96556	7.08647	1.32447	3.57294	2.16491e-05	0.000187159	F-box and associated interaction domains-containing protein	AT4G12560
Csa7G299340	35.3695	18.857	6.68915	10.2682	1.43243	3.96851	3.44605e-05	0.000283972	F-box and associated interaction domains-containing protein	AT4G12560
Csa6G109800	28.5343	25.3358	10.0614	10.2682	1.17877	3.96156	7.03212e-05	0.000535097	F-box and associated interaction domains-containing protein	AT3G07870
Csa2G094900	181.892	119.674	19.0724	20.1024	2.70419	6.05565	2.69191e-20	2.70454e-18	F-box family protein	AT2G02240
Csa4G038740	32.8198	19.0677	1.05036	0.72311	4.61934	3.15918	8.76786e-18	6.36403e-16	F-box family protein	AT5G49610
Csa6G516960	245.037	128.47	7.85008	8.72552	4.24396	6.10212	6.19887e-11	1.72352e-09	F-box family protein	AT4G21510
Csa5G167090	30.8669	19.173	4.20145	3.80838	2.39844	3.33499	9.02424e-11	2.42781e-09	F-box family protein	AT5G07610
Csa6G425740	50.2876	1.94891	0.331694	1.06056	4.91503	3.76337	4.90927e-07	6.25817e-06	F-box family protein	AT3G44326
Csa1G617380	23.001	17.4348	6.63387	6.31516	1.40759	3.38173	5.37669e-05	0.000421949	F-box family protein	AT4G18380
Csa6G301080	81.1003	72.847	23.7161	23.8626	1.46734	5.08803	5.05005e-08	7.89842e-07	ferric reductase-like transmembrane component family protein	AT5G60010
Csa2G351800	142.834	115.828	17.1928	16.053	2.72709	5.78708	1.27275e-16	7.96946e-15	ferrochelatase 1	AT5G26030
Csa6G512870	79.8526	275.534	27.42	30.0814	2.45751	7.11698	5.16552e-05	0.000407898	fibrillin	AT4G04020
Csa7G037520	74.6448	113.932	30.1841	30.5152	1.43266	5.58316	3.04817e-06	3.2323e-05	fimbrin-like protein 2	AT5G35700
Csa3G172920	51.1556	242.191	47.985	49.5571	1.4262	6.31725	0.00566689	0.0234523	FKBP-type peptidyl-prolyl cis-trans isomerase family protein	AT5G48570
Csa3G033780	20.4514	14.8538	6.96556	7.56855	1.04508	4.26748	0.000494802	0.0029537	Flavin-binding monooxygenase family protein	AT1G62620
Csa1G242600	0.162743	0.368712	0	0	5.28794	0.718125	0.00476387	0.0202234	Flavin-binding monooxygenase family protein	AT4G13260
Csa5G021300	114.68	4.37188	4.64371	5.49563	3.24495	5.76184	0.000115665	0.000829052	flavin-binding, kelch repeat, f box 1	AT1G68050
Csa6G125250	91.8956	55.6756	12.9913	15.3781	2.13672	6.71572	2.51072e-11	7.58033e-10	flavin-dependent monooxygenase 1	AT1G19250
Csa3G836500	306.011	117.251	33.7222	31.6722	2.42943	6.54456	1.99906e-10	4.97193e-09	formate dehydrogenase	AT5G14780
Csa5G603920	19.5292	12.2202	4.14617	3.90479	1.7358	3.12659	1.50578e-06	1.71649e-05	formin 8	AT1G70140
Csa5G636530	1.08495	4.5299	0.49754	0.867731	1.85955	0.661878	0.00501903	0.0211501	FTSH protease 6	AT5G15250
Csa6G052100	43.7779	27.3374	14.1523	13.5945	1.11435	4.53158	0.000170172	0.00116706	fucosyltransferase 13	AT1G71990
Csa3G164480	79.5813	47.9326	22.6104	21.404	1.28905	5.46698	6.71821e-06	6.53198e-05	Fumarylacetoacetate (FAA) hydrolase family	AT4G15940
Csa5G601500	0.596724	1.52752	0	0	7.28166	0.859898	0.000670399	0.00383581	galactinol synthase 4	AT1G60470
Csa3G827250	268.58	92.7048	16.1424	18.9937	3.09705	6.29419	4.79376e-15	2.49993e-13	Galactose mutarotase-like superfamily protein	AT3G47800
Csa4G280500	118.206	121.464	34.4961	31.5758	1.63683	6.24825	1.75501e-09	3.62899e-08	Galactose oxidase/kelch repeat superfamily protein	AT2G44130
Csa7G387790	1.41044	2.1596	0.386976	0.192829	2.41155	0.673052	5.60305e-05	0.000437589	Galactose oxidase/kelch repeat superfamily protein	AT3G63220
Csa3G586950	42.0419	23.2289	14.7051	12.5821	1.00782	4.59496	0.00129038	0.0067372	Galactose oxidase/kelch repeat superfamily protein	AT3G27150
Csa1G045680	32.8741	34.4483	12.6044	11.1841	1.27946	4.81592	5.93573e-06	5.84469e-05	Galactosyltransferase family protein	AT5G62620
Csa6G487700	75.9467	46.6685	16.9164	18.2706	1.55828	4.85259	1.13061e-07	1.648e-06	galacturonosyltransferase-like 2	AT3G50760
Csa2G351820	260.497	351.067	62.4137	63.3926	2.07333	7.39417	2.78122e-08	4.60506e-07	gamma vacuolar processing enzyme	AT4G32940
Csa6G501260	22.4585	17.9616	7.90536	6.17054	1.28697	3.63936	0.000162927	0.001123	gamma-glutamyl transpeptidase 1	AT4G39640
Csa3G872170	37.2682	6.58415	0.442258	0.0964146	6.05129	2.60431	1.14222e-13	5.20823e-12	GAST1 protein homolog 1	AT1G75750
Csa6G405920	142.888	85.594	43.5071	39.1925	1.21899	5.81497	0.00194273	0.00952246	GATA transcription factor 11	AT1G08010
Csa3G017200	64.8802	50.8296	22.8316	20.9702	1.1672	5.24347	1.65216e-05	0.000146902	GATA transcription factor 26	AT4G17570
Csa3G912920	36.3459	38.9255	14.3734	16.053	1.08938	4.62015	9.41005e-05	0.000692055	GATA transcription factor 26	AT4G17570
Csa1G005660	16.4913	5.53069	2.92996	2.98885	1.62728	2.36119	0.000673299	0.00384622	GATA type zinc finger transcription factor family protein	AT1G10200
Csa5G606380	39.4381	27.3374	11.2223	15.2817	1.09886	4.59595	0.000238852	0.00156446	GCK domain-containing protein	AT1G14060
Csa3G646530	85.2773	87.8589	4.42258	6.21874	3.80471	4.90651	3.29399e-32	1.30171e-29	GDSL lipase 1	AT5G40990
Csa7G448130	2.11566	2.26495	0.442258	0.72311	1.67102	2.48835	0.000443471	0.00267693	GDSL lipase 1	AT5G40990
Csa3G669600	30.5414	28.6015	5.58351	6.17054	2.10649	3.56811	2.81702e-09	5.60975e-08	GDSL-like Lipase/Acylhydrolase superfamily protein	AT1G09390
Csa3G075990	25.2794	57.5191	11.3881	13.4498	1.55272	4.31753	0.000121085	0.000864065	GDSL-like Lipase/Acylhydrolase superfamily protein	AT5G55050
Csa6G518310	1.89867	1.73822	0.221129	0.53028	2.01486	1.72863	0.000564968	0.00330706	GDSL-like Lipase/Acylhydrolase superfamily protein	AT5G45960
Csa5G630770	31.4094	14.4851	8.07121	10.5574	1.04876	3.98122	0.00271601	0.0126404	GDSL-like Lipase/Acylhydrolase superfamily protein	AT3G27950
Csa5G650570	2.00716	3.26574	0.829234	0.964146	1.34617	0.586254	0.0075129	0.0295933	GDSL-like Lipase/Acylhydrolase superfamily protein	AT1G71691
Csa7G211090	40.5773	47.0898	10.1719	11.618	1.79459	4.50415	3.03935e-09	6.03223e-08	geranylgeranyl reductase	AT4G38460
Csa1G439830	2.2784	3.95049	0.276411	0.819524	2.28255	0.814163	7.58946e-05	0.000572364	gibberellin 2-oxidase	AT1G30040
Csa1G064730	18.6612	17.8035	2.26657	3.61555	2.40893	3.01405	1.03895e-08	1.87951e-07	gibberellin 2-oxidase 8	AT4G21200
Csa7G293740	111.262	32.2887	10.8906	12.9196	2.3209	6.05176	2.91104e-08	4.80659e-07	gigantea protein (GI)	AT1G22770
Csa7G293730	14.4299	3.7398	1.27149	1.3016	2.54032	3.14842	1.07715e-06	1.27022e-05	gigantea protein (GI)	AT1G22770
Csa7G293230	11.826	3.10772	1.27149	0.915939	2.49197	2.73928	5.58688e-06	5.54107e-05	gigantea protein (GI)	AT1G22770
Csa6G055360	917.545	147.801	79.4406	102.007	2.26816	9.43646	4.79294e-05	0.000380674	gigantea protein (GI)	AT1G22770
Csa7G429560	39.5466	10.0079	2.87468	2.21754	3.0005	3.5676	3.42143e-08	5.55647e-07	glucan synthase-like 3	AT2G31960
Csa4G621160	170.175	179.668	24.5453	24.1037	2.62651	6.10396	1.12338e-20	1.17512e-18	glucan synthase-like 4	AT3G14570
Csa3G078260	27.3951	13.379	6.74444	8.24345	1.19295	3.64317	0.000800436	0.00447193	glucose-6-phosphate/phosphate translocator 2	AT1G61800
Csa2G057070	8.29989	4.05584	0.884516	0.72311	2.68496	2.25116	9.60326e-08	1.42076e-06	Glucose-methanol-choline (GMC) oxidoreductase family protein	AT1G73050
Csa2G055050	5.42477	23.2816	3.37222	2.94065	2.01508	2.65187	0.00625391	0.0254609	Glucose-methanol-choline (GMC) oxidoreductase family protein	AT1G73050
Csa5G589980	52.0778	31.7093	16.8611	17.2582	1.05244	5.22467	0.0002039	0.0013634	glucosidase 1	AT1G67490
Csa5G603940	146.035	44.1928	20.2333	16.6315	2.09149	5.48837	4.78064e-05	0.000380037	glucosyl transferase family 8	AT1G70090
Csa4G628850	26.1474	41.5065	0.608105	0.72311	5.45311	3.48264	3.85235e-21	4.33584e-19	glutamate receptor 2	AT2G29120
Csa1G418780	49.9621	55.6756	9.72968	12.1964	2.05387	4.49266	5.11105e-12	1.79624e-10	glutamate receptor 2	AT2G24720
Csa3G849900	54.0849	53.6213	13.1019	16.969	1.62174	4.84919	9.00853e-09	1.64983e-07	glutamate receptor 2	AT2G29110
Csa4G628860	4.17707	7.63761	0.49754	0.867731	2.90036	2.17832	3.30089e-08	5.38035e-07	glutamate receptor 2	AT5G27100
Csa4G628870	2.11566	5.84673	0.49754	0.289244	3.14744	1.61114	1.09346e-06	1.28435e-05	glutamate receptor 2	AT5G11210
Csa2G363540	6.83521	7.53227	2.92996	2.6514	1.14456	2.21252	0.00665801	0.0267569	glutamate receptor 2	AT2G29100
Csa2G418940	82.5107	33.1841	13.6547	15.7156	1.71848	5.93623	8.26774e-07	1.00017e-05	glutamate receptor 3	AT1G05200
Csa6G448130	55.2784	41.5065	13.1572	17.0654	1.44772	5.06578	2.04823e-07	2.85006e-06	glutamate-ammonia ligases;catalytics;glutamate-ammonia ligases	AT3G53180
Csa7G068600	23.3265	8.8491	6.13633	6.26695	1.11211	3.27127	0.0109586	0.0403053	Glutamyl-tRNA reductase family protein	AT1G58290
Csa5G623750	81.3715	47.0898	20.178	18.1742	1.49587	5.19428	4.65578e-07	5.97009e-06	Glutaredoxin family protein	AT5G13810
Csa5G635440	3.30911	6.74217	1.32677	1.39801	1.68658	1.39405	0.0010169	0.00548653	Glutaredoxin family protein	AT3G28850
Csa5G154200	604.645	1368.34	145.392	151.516	2.54665	8.60593	5.82475e-10	1.3095e-08	glutathione peroxidase 6	AT4G11600
Csa2G336130	133.07	84.7512	3.92504	7.32751	4.03954	5.13272	4.82862e-15	2.51074e-13	glutathione S-transferase (class zeta) 2	AT2G02380
Csa1G701990	92.4923	73.2158	15.9213	21.9343	1.90219	5.33589	9.79069e-11	2.60251e-09	Glutathione S-transferase family protein	AT5G45020
Csa3G736660	170.066	89.4391	31.4556	33.9379	1.73909	5.92021	1.27446e-08	2.25286e-07	Glutathione S-transferase family protein	AT5G02790
Csa7G395820	518.282	304.24	46.9346	64.4532	2.64411	7.52923	1.90844e-15	1.05397e-13	glutathione S-transferase phi 8	AT2G47730
Csa3G133880	76.2722	44.0348	0.939798	1.63905	5.28637	4.46455	6.93733e-38	5.8746e-35	glutathione S-transferase TAU 23	AT1G78320
Csa4G064650	29.6735	77.4296	2.87468	5.15818	3.56076	4.28035	7.52474e-12	2.54881e-10	glutathione S-transferase TAU 25	AT1G17180
Csa3G133380	226.43	188.149	0.663387	2.98885	6.59557	5.94217	2.12036e-33	1.01909e-30	glutathione S-transferase tau 7	AT2G29420
Csa3G133370	23.7062	30.9718	0.552823	0.53028	5.43517	3.03239	3.26332e-27	7.43995e-25	glutathione S-transferase tau 7	AT2G29420
Csa4G304750	15.3521	14.0637	0	0.0482073	8.63491	2.19479	1.83597e-34	1.0883e-31	glutathione S-transferase TAU 8	AT3G09270
Csa4G303690	181.621	104.714	3.48278	5.01356	4.82909	5.32344	1.57084e-33	7.75953e-31	glutathione S-transferase TAU 8	AT3G09270
Csa4G303680	10.741	12.2202	0	0.0964146	7.43647	1.85756	9.99443e-27	2.16745e-24	glutathione S-transferase TAU 8	AT3G09270
Csa4G304250	95.9099	43.2974	0.0552823	0.72311	7.18199	4.22801	2.5568e-22	3.3432e-20	glutathione S-transferase TAU 8	AT3G09270
Csa3G126940	94.7707	211.009	5.14125	14.0283	3.82289	5.75895	1.344e-13	6.02022e-12	glutathione S-transferase TAU 8	AT3G09270
Csa1G024860	65.7482	24.9671	5.03069	4.19404	3.0312	4.45205	8.58793e-13	3.40891e-11	glutathione S-transferase TAU 8	AT3G09270
Csa4G303160	120.267	90.8086	21.8365	26.9479	1.88177	6.24229	6.48585e-12	2.21804e-10	glutathione S-transferase TAU 8	AT3G09270
Csa3G133890	14.3756	5.63603	0.442258	1.01235	3.50509	2.07088	6.51443e-10	1.44989e-08	glutathione S-transferase TAU 8	AT3G09270
Csa4G304760	4.17707	6.79484	0	0.0482073	7.2495	1.00954	4.08253e-09	7.9064e-08	glutathione S-transferase TAU 8	AT3G09270
Csa4G303170	28.3173	13.9584	3.75919	3.66376	2.25562	3.13972	8.71863e-09	1.60667e-07	glutathione S-transferase TAU 8	AT3G09270
Csa4G303130	16.5998	12.1148	4.69899	2.6514	1.72488	2.62557	1.62137e-05	0.000144598	glutathione S-transferase TAU 8	AT3G09270
Csa1G033120	331.508	415.223	4.03561	7.80958	5.77239	6.82399	4.66396e-42	1.03674e-38	glutathione S-transferase tau 9	AT5G62480
Csa1G033160	138.44	87.1215	2.54298	5.06177	4.64916	5.17101	2.21429e-34	1.27021e-31	glutathione S-transferase tau 9	AT5G62480
Csa1G033130	13.0194	6.90019	0.276411	1.01235	3.67748	1.95104	3.97806e-11	1.1578e-09	glutathione S-transferase tau 9	AT5G62480
Csa1G033140	2.60389	3.05505	0.442258	0.626695	2.16955	1.34284	7.97136e-06	7.58452e-05	glutathione S-transferase tau 9	AT5G62480
Csa4G025120	66.7246	54.6748	12.8808	15.5228	1.86705	5.84219	2.33068e-10	5.70889e-09	glycine-rich protein	AT5G61660
Csa2G021640	5.64176	8.11167	3.04052	2.84423	1.01661	2.13164	0.0119034	0.0431557	Glycoprotein membrane precursor GPI-anchored	AT3G06035
Csa4G642400	4.6653	12.2202	1.76903	2.21754	1.89838	2.45033	0.000169424	0.00116237	Glycosyl hydrolase family 35 protein	AT5G01075
Csa5G643880	552.458	200.264	17.2481	17.9813	4.15188	6.95048	5.44628e-21	5.94179e-19	glycosyl hydrolase family 81 protein	AT5G15870
Csa1G528540	13.8332	2.68633	1.76903	1.88008	1.8925	1.80188	0.00154445	0.00784041	Glycosyl hydrolase family protein	AT3G47000
Csa1G267230	77.2487	21.9121	3.86976	4.67611	3.26319	4.5343	1.5443e-12	5.8932e-11	Glycosyl hydrolase family protein with chitinase insertion domain	AT4G19810
Csa2G006850	38.6786	31.5512	5.69407	8.29166	2.0999	4.1882	1.67744e-11	5.23333e-10	Glycosyl hydrolase superfamily protein	AT2G26600
Csa7G450770	88.5864	38.6095	13.9311	17.8849	1.74466	5.09455	3.16852e-07	4.22341e-06	Glycosyl hydrolases family 32 protein	AT3G13790
Csa3G076020	31.0297	17.4348	2.37714	1.88008	3.2588	3.44879	6.24864e-15	3.21155e-13	glyoxalase I homolog	AT1G11840
Csa2G361350	12.26	9.4285	0.110565	0.0482073	6.78996	1.84213	6.35119e-26	1.26903e-23	GNS1/SUR4 membrane protein family	AT4G36830
Csa5G155530	122.654	72.0043	37.4261	43.0973	1.03002	6.00806	0.00028703	0.00183474	GPI transamidase subunit PIG-U	AT1G63110
Csa5G591780	16.1658	7.74296	4.20145	5.68846	1.02252	4.26821	0.00318578	0.0144783	G-protein coupled receptors;GTPase activators	AT3G26090
Csa4G010990	225.508	141.902	7.90536	8.14703	4.27332	6.00433	3.40472e-32	1.31622e-29	GRAM domain family protein	AT5G13200
Csa6G490150	7.81166	4.74059	1.10565	1.20518	2.19326	1.40219	7.93787e-07	9.64202e-06	GRAM domain family protein	AT2G22475
Csa1G043190	82.8362	85.4886	6.13633	6.31516	3.53602	4.98772	1.31827e-29	4.04185e-27	GRAM domain-containing protein / ABA-responsive protein-related	AT5G08350
Csa4G641600	1048.88	1193.63	359.003	275.36	1.60072	9.28265	2.14873e-06	2.366e-05	Granulin repeat cysteine protease family protein	AT1G47128
Csa7G073400	121.461	135.159	56.3879	52.4013	1.01981	6.55527	0.000550693	0.00323735	Granulin repeat cysteine protease family protein	AT1G47128
Csa4G043830	50.8301	33.2895	6.41274	5.73667	2.54926	4.2863	9.43072e-16	5.34097e-14	GRAS family transcription factor	AT4G36710
Csa4G043840	178.963	173.031	39.5268	39.1925	1.93716	6.48295	1.11824e-10	2.933e-09	GRAS family transcription factor	AT4G36710
Csa3G405510	140.935	47.2479	8.29234	7.906	3.26818	5.19992	5.67681e-10	1.27948e-08	GRAS family transcription factor	AT5G48150
Csa1G523610	151.405	149.171	45.5526	48.834	1.44975	6.20829	2.14902e-07	2.97864e-06	GRAS family transcription factor	AT2G29060
Csa6G110820	45.785	31.7093	16.9164	13.8355	1.0923	5.18653	0.000100732	0.000735654	GRAS family transcription factor	AT5G48150
Csa3G734180	29.8362	19.8578	8.67932	10.9913	1.09969	4.22068	0.00023982	0.00156907	GRAS family transcription factor	AT2G37650
Csa4G196810	34.4473	15.2226	9.61911	11.1841	1.00039	5.54702	0.00273579	0.0127125	GRAS family transcription factor	AT3G54220
Csa5G495950	142.671	39.979	5.63879	8.29166	3.44284	4.99088	2.19284e-12	8.24423e-11	GTP binding Elongation factor Tu family protein	AT1G07920
Csa4G161850	81.5342	99.2363	34.275	41.5547	1.0437	5.86292	0.000200279	0.001345	guanylate kinase	AT3G57550
Csa4G335240	396.062	76.0601	3.81448	4.86894	5.48036	6.05265	4.47999e-21	4.97923e-19	HAD superfamily, subfamily IIIB acid phosphatase	AT2G38600
Csa2G000740	5.42477	1.42218	0.276411	0.433866	2.97042	1.38642	4.34266e-05	0.000347863	HAD superfamily, subfamily IIIB acid phosphatase	AT4G29260
Csa6G307400	3.90583	3.89782	1.21621	1.01235	1.58418	2.56022	0.000116961	0.000837326	Haem oxygenase-like, multi-helical	AT3G16990
Csa4G296140	140.61	110.982	19.4594	23.0913	2.3336	5.88216	3.44364e-17	2.30151e-15	Haloacid dehalogenase-like hydrolase (HAD) superfamily protein	AT5G02230
Csa3G016930	57.9365	84.9619	18.4643	19.4758	1.70922	5.29552	2.59447e-08	4.33753e-07	Haloacid dehalogenase-like hydrolase (HAD) superfamily protein	AT2G38740
Csa6G423990	61.8423	15.3806	6.02577	3.61555	2.71569	4.28942	1.38603e-07	1.98226e-06	Haloacid dehalogenase-like hydrolase (HAD) superfamily protein	AT2G32150
Csa7G065140	70.739	73.7952	26.3696	27.0925	1.21528	5.39972	8.75945e-06	8.26347e-05	Haloacid dehalogenase-like hydrolase (HAD) superfamily protein	AT2G14110
Csa4G637120	87.9897	63.4185	31.6215	29.9367	1.06078	5.78954	7.25487e-05	0.00054946	haloacid dehalogenase-like hydrolase family protein	AT5G53850
Csa5G155520	14.5384	7.69029	0.49754	0.482073	4.24054	1.7585	5.98111e-16	3.47589e-14	hapless 2	AT4G11720
Csa3G536670	8.67963	9.90256	1.76903	1.63905	2.22728	2.7622	1.05325e-05	9.75516e-05	HCO3- transporter family	AT1G15460
Csa1G002030	8.78812	8.48039	3.31694	4.00121	1.01518	2.61592	0.00422345	0.0183015	HCP-like superfamily protein with MYND-type zinc finger	AT1G67340
Csa5G514500	27.3408	313.406	11.1117	16.053	3.50899	5.79271	3.30111e-06	3.47565e-05	heat shock cognate protein 70-1	AT5G02500
Csa5G512930	1425.68	1070.06	418.542	532.353	1.16173	9.57747	0.00030927	0.00195721	heat shock cognate protein 70-1	AT5G02500
Csa6G490870	61.2999	69.2126	5.36238	6.50799	3.2433	4.7066	2.52474e-21	2.95378e-19	heat shock factor 4	AT4G36990
Csa1G039100	7.16069	97.2347	12.936	14.1729	1.80225	4.50565	0.0140667	0.0493194	heat shock protein 101	AT1G74310
Csa4G617390	290.171	277.798	81.6519	95.8843	1.45685	7.26351	7.97402e-07	9.67271e-06	heat shock protein 70 (Hsp 70) family protein	AT4G16660
Csa3G183950	8.1914	162.76	2.15601	2.02471	5.2085	4.6735	7.17787e-08	1.08442e-06	heat shock protein 90	AT5G52640
Csa5G025910	25.1167	18.7517	6.855	8.05062	1.32382	3.79243	8.15966e-05	0.000609165	heat shock transcription factor A8	AT1G67970
Csa3G181940	75.4043	103.029	7.46311	7.71317	3.34756	5.2586	1.15311e-22	1.55347e-20	heat shock transcription factor B2A	AT5G62020
Csa6G517310	12.0972	10.5346	0.0552823	0.289244	5.7234	1.78729	1.1543e-17	8.14564e-16	heat shock transcription factor B2A	AT5G62020
Csa1G240590	8.89662	4.47722	3.09581	2.50678	1.00349	3.22197	0.0110077	0.0404411	heat shock transcription factor C1	AT3G24520
Csa2G351640	14.5384	99.4997	10.6142	11.9554	2.18398	4.95243	0.000343882	0.00214646	heat shock transcription factor A2	AT2G26150
Csa3G750350	26.2559	34.6063	2.92996	2.60319	3.24772	3.63262	2.56457e-17	1.74068e-15	heat shock transcription factor A3	AT5G03720
Csa3G147740	11.9887	17.0134	6.2469	5.59205	1.08435	3.50627	0.00185527	0.00918491	heat-shock protein 70T-2	AT2G32120
Csa4G188370	63.958	30.9718	11.3881	13.5463	1.67711	4.96398	1.79429e-07	2.52436e-06	heavy metal atpase 5	AT1G63440
Csa2G279210	28.263	16.9081	6.57859	6.70082	1.52142	3.61811	6.96737e-06	6.74841e-05	heavy metal atpase 5	AT1G63440
Csa5G140450	359.716	233.816	5.47294	10.3164	4.99776	6.59424	6.10437e-34	3.10154e-31	Heavy metal transport/detoxification superfamily protein	AT1G01490
Csa6G446470	396.767	237.398	9.95081	12.5339	4.5754	6.94694	1.42756e-32	5.90378e-30	Heavy metal transport/detoxification superfamily protein	AT5G03380
Csa5G152250	57.6653	34.4483	0.552823	0.867731	5.75925	3.83496	3.23545e-22	4.13929e-20	Heavy metal transport/detoxification superfamily protein	AT1G01490
Csa6G511040	575.731	307.98	61.308	71.2022	2.49009	7.76513	1.56678e-13	6.87951e-12	Heavy metal transport/detoxification superfamily protein	AT4G16380
Csa6G147620	892.754	528.102	79.1089	119.361	2.60174	8.20075	5.36574e-12	1.87832e-10	Heavy metal transport/detoxification superfamily protein	AT5G60800
Csa5G152240	22.2415	18.8043	1.99016	1.59084	3.28534	3.11544	1.39672e-11	4.49961e-10	Heavy metal transport/detoxification superfamily protein	AT1G01490
Csa1G476010	3.25486	1.26416	0.110565	0	5.02914	0.40516	1.77957e-08	3.03705e-07	Heavy metal transport/detoxification superfamily protein	AT1G06330
Csa5G407080	13.7247	43.8241	3.20637	2.98885	3.038	3.31625	4.639e-08	7.29751e-07	Heavy metal transport/detoxification superfamily protein	AT4G08570
Csa6G013360	8.89662	3.37108	1.16093	1.49443	1.94224	2.65007	3.30426e-05	0.000273555	Heavy metal transport/detoxification superfamily protein	AT5G05365
Csa1G172590	81.8597	119.252	39.361	41.3137	1.11377	5.87028	0.000519066	0.00307685	Heavy metal transport/detoxification superfamily protein	AT4G16380
Csa2G030630	10.6325	13.4843	4.31202	5.44743	1.09461	3.38296	0.00151337	0.00770464	Heavy metal transport/detoxification superfamily protein	AT5G27690
Csa6G500660	4.06858	11.6408	3.26165	2.74782	1.20337	3.47336	0.0103302	0.0384394	Heavy metal transport/detoxification superfamily protein	AT4G39700
Csa2G416820	49.9621	53.6213	9.61911	14.5104	1.88828	4.69387	5.14474e-10	1.16546e-08	Helicase protein with RING/U-box domain	AT1G05120
Csa2G375770	23.5435	20.7532	5.80464	5.10997	1.79215	3.78752	6.03312e-09	1.14135e-07	hemoglobin 3	AT4G32690
Csa7G395260	154.226	35.5017	0.331694	1.20518	6.65312	5.83748	9.36935e-22	1.14907e-19	high affinity K+ transporter 5	AT4G13420
Csa7G395270	0.976458	0.737425	0	0	6.92639	0.85562	1.58393e-06	1.79636e-05	high affinity K+ transporter 5	AT4G13420
Csa1G524760	85.9826	43.0867	25.5957	26.5622	1.05522	5.37075	0.0006763	0.00385896	highly ABA-induced PP2C gene 2	AT1G07430
Csa6G067360	21.3736	21.2273	6.41274	5.49563	1.61533	4.51268	4.54538e-08	7.17218e-07	histidine-containing phosphotransmitter 1	AT3G21510
Csa1G013220	138.169	83.2763	36.0993	41.4101	1.27209	6.35133	9.60706e-06	8.9917e-05	histone deacetylase 5	AT5G61060
Csa3G835890	59.13	55.8863	15.0921	13.6427	1.77509	5.09333	2.05679e-10	5.10124e-09	homeobox 1	AT3G01470
Csa5G630820	6.78096	5.37267	2.26657	2.07291	1.25226	2.50704	0.00268313	0.0125168	homeobox 1	AT3G01470
Csa3G889880	20.5056	10.0079	3.92504	3.80838	1.72634	3.67983	5.76251e-06	5.68988e-05	homeobox protein 5	AT5G65310
Csa6G499720	917.165	555.755	268.395	282.495	1.17512	9.26927	0.000213907	0.0014199	homeobox protein 6	AT2G22430
Csa3G180430	13.1822	33.9742	2.87468	1.92829	3.10828	3.76637	9.27239e-11	2.48704e-09	Homeobox-leucine zipper family protein / lipid-binding START domain-containing protein	AT4G00730
Csa6G496990	143.973	78.1144	30.4052	35.2877	1.51048	6.0118	3.34285e-07	4.42636e-06	Homeobox-leucine zipper protein family	AT4G37790
Csa3G731130	56.0921	45.8784	1.21621	2.07291	4.71817	3.94582	9.97723e-25	1.82912e-22	Homeodomain-like superfamily protein	AT5G01380
Csa4G614170	3.14636	2.84435	0.221129	0.385658	3.03874	0.735464	2.69626e-08	4.48947e-07	Homeodomain-like superfamily protein	AT2G02060
Csa1G524660	33.8505	1.68554	0.276411	0.53028	5.13212	4.05746	2.82781e-08	4.67786e-07	Homeodomain-like superfamily protein	AT3G46640
Csa6G135460	27.5036	39.9263	9.3427	10.702	1.5463	4.27424	2.84995e-06	3.05121e-05	APL (ALTERED PHLOEM DEVELOPMENT)	AT1G79430
Csa3G183960	32.5486	7.58494	4.03561	4.77252	1.90945	4.42942	5.08932e-05	0.000402237	Homeodomain-like superfamily protein	AT5G52660
Csa7G452880	39.9805	50.6189	16.4741	17.8849	1.18865	4.74038	5.49491e-05	0.000430088	Homeodomain-like superfamily protein	AT3G16350
Csa5G276460	4.6653	0.790098	0.386976	0.337451	2.61387	2.09516	0.00011295	0.000810899	Homeodomain-like superfamily protein	AT1G14600
Csa7G074870	34.4473	16.9608	8.51347	9.78608	1.23891	4.26538	0.000462635	0.00277472	Homeodomain-like superfamily protein	AT1G49560
Csa6G091850	17.6305	12.5362	6.02577	5.83308	1.10947	3.39608	0.00113369	0.00601623	Homeodomain-like superfamily protein	AT2G33550
Csa6G190220	16.7083	4.47722	3.53806	3.13347	1.39088	4.08167	0.00187803	0.00926663	Homeodomain-like superfamily protein	AT5G59570
Csa1G534750	11.1208	13.221	2.21129	1.78367	2.39048	2.66825	3.72588e-09	7.28103e-08	homolog of carrot EP3-3 chitinase	AT3G54420
Csa2G000310	29.8905	20.9639	6.08105	7.61675	1.65632	3.90147	7.18352e-08	1.08442e-06	homolog of CFIM-25	AT4G29820
Csa3G848150	71.6069	96.4973	38.0895	34.4682	1.00204	6.08456	0.000569718	0.00333062	homology to ABI1	AT1G72770
Csa5G190530	2.06141	2.58099	0.49754	0.482073	2.01952	1.39082	6.86262e-05	0.000523993	HSP20-like chaperones superfamily protein	AT1G53540
Csa4G303700	3.4176	38.5568	2.54298	3.56734	2.63624	3.06563	0.00059648	0.00346981	HSP20-like chaperones superfamily protein	AT1G53540
Csa7G072770	0.867963	10.482	0.773952	0.674902	2.8121	1.87882	0.000720537	0.00407159	HSP20-like chaperones superfamily protein	AT4G10250
Csa3G733220	30.5414	35.4491	14.3181	12.8714	1.06233	4.50969	0.00128814	0.00672944	HSP20-like chaperones superfamily protein	AT1G07400
Csa6G052700	8.84237	3.7398	2.21129	1.20518	1.61818	1.90488	0.00157474	0.00796238	HSP20-like chaperones superfamily protein	AT4G02450
Csa5G604990	4.23132	2.68633	1.27149	1.15698	1.26655	0.876424	0.0119611	0.0433119	HVA22 homologue C	AT1G69700
Csa7G009160	2.00716	1.21148	0.442258	0.53028	1.47287	0.0445912	0.00851652	0.0327954	HVA22-like protein H (ATHVA22H)	AT1G19950
Csa4G639960	75.7297	166.763	6.52331	6.84544	3.99316	5.33239	3.37314e-18	2.56345e-16	HXXXD-type acyl-transferase family protein	AT5G42830
Csa4G640960	14.1586	74.6379	0.221129	0.578488	6.60727	4.01514	1.41526e-15	7.9143e-14	HXXXD-type acyl-transferase family protein	AT5G42830
Csa2G431070	233.753	425.916	20.2333	25.2606	3.66659	6.80274	8.45409e-15	4.28317e-13	HXXXD-type acyl-transferase family protein	AT5G17540
Csa1G498810	63.2528	62.2071	7.85008	11.7144	2.46298	5.44831	4.72939e-13	1.94233e-11	HXXXD-type acyl-transferase family protein	AT3G29635
Csa1G499320	5.04503	7.37425	0.995081	0.819524	2.564	2.13687	1.62533e-07	2.30122e-06	HXXXD-type acyl-transferase family protein	AT3G29670
Csa1G499310	36.7799	22.7022	5.19653	9.49684	1.78002	4.39586	2.67124e-07	3.64564e-06	HXXXD-type acyl-transferase family protein	AT3G29590
Csa4G640970	7.26919	13.6424	1.93488	1.63905	2.35013	2.15649	6.22865e-07	7.77291e-06	HXXXD-type acyl-transferase family protein	AT5G42830
Csa4G016450	17.088	7.74296	3.04052	3.18168	1.74029	3.96216	3.97752e-06	4.10518e-05	HXXXD-type acyl-transferase family protein	AT3G26040
Csa7G041960	46.9785	5.53069	4.92012	5.01356	2.10525	5.61861	0.000435858	0.00263814	hydroperoxide lyase 1	AT4G15440
Csa6G117710	17.4678	11.3774	1.5479	2.45857	2.60336	3.24797	1.28027e-11	4.14702e-10	hydroxy methylglutaryl CoA reductase 1	AT1G76490
Csa5G576580	32.8198	22.8602	2.21129	2.74782	3.24871	3.44307	1.06812e-17	7.56751e-16	hydroxyproline-rich glycoprotein family protein	AT1G70985
Csa5G571580	96.8863	109.455	10.8906	13.4016	2.87275	5.35899	2.02166e-17	1.40435e-15	hydroxyproline-rich glycoprotein family protein	AT1G23040
Csa4G047980	21.8076	18.9624	3.37222	3.03706	2.43977	3.63799	4.54287e-13	1.87004e-11	hydroxyproline-rich glycoprotein family protein	AT5G52430
Csa3G019360	39.9805	46.2471	8.95573	7.85779	2.14151	4.36065	2.85165e-12	1.05067e-10	hydroxyproline-rich glycoprotein family protein	AT4G16790
Csa2G352370	198.112	28.4962	12.5491	14.414	2.78046	6.85009	2.56707e-06	2.77508e-05	hydroxyproline-rich glycoprotein family protein	AT2G25930
Csa4G193240	326.408	395.523	122.505	130.786	1.29929	7.91385	2.43581e-05	0.00020775	hydroxyproline-rich glycoprotein family protein	AT2G39050
Csa7G450660	67.4841	22.3861	11.2223	15.2335	1.50039	4.99506	0.00013533	0.000953096	hydroxyproline-rich glycoprotein family protein	AT1G72790
Csa6G497240	61.9508	13.3263	7.02085	9.40042	1.91834	4.74168	0.000143418	0.00100212	hydroxyproline-rich glycoprotein family protein	AT5G65660
Csa6G020740	3.47185	1.84356	0.829234	0.867731	1.39439	0.338055	0.0134222	0.0475093	ILI1 binding bHLH 1	AT2G43060
Csa1G569480	10.741	3.95049	2.54298	2.89244	1.17163	3.26233	0.00697629	0.027816	indeterminate(ID)-domain 2	AT3G50700
Csa2G033950	66.2364	87.7536	2.43242	1.9765	4.91575	4.85181	2.53656e-41	4.51077e-38	Inorganic H pyrophosphatase family protein	AT1G15690
Csa6G511660	6.45547	3.68712	1.21621	1.39801	1.70668	1.51509	0.000151114	0.0010493	inositol transporter 4	AT4G16480
Csa6G008790	42.0962	31.92	13.323	14.5104	1.17775	4.88485	1.54451e-05	0.000138159	Integral membrane Yip1 family protein	AT2G39805
Csa2G382540	40.4145	13.4317	0.165847	0.626695	5.77819	3.07734	4.49569e-20	4.34494e-18	Integrase-type DNA-binding superfamily protein	AT5G25190
Csa5G167120	176.63	118.251	15.479	14.655	3.0493	5.87269	3.55601e-16	2.13637e-14	Integrase-type DNA-binding superfamily protein	AT5G51190
Csa1G042290	177.661	92.6522	24.6559	27.2853	2.13019	6.03517	8.5609e-12	2.86163e-10	Integrase-type DNA-binding superfamily protein	AT1G68550
Csa1G597730	48.7144	6.58415	0.165847	0.337451	6.44613	3.41824	1.66369e-11	5.19954e-10	Integrase-type DNA-binding superfamily protein	AT1G19210
Csa3G630280	11.826	11.2721	2.04544	2.74782	2.04225	2.83546	1.34431e-08	2.36457e-07	Integrase-type DNA-binding superfamily protein	AT4G13040
Csa4G314390	40.1975	36.0285	10.5036	11.2323	1.58396	4.38741	2.99046e-08	4.92401e-07	Integrase-type DNA-binding superfamily protein	AT2G40340
Csa5G150420	6.56397	3.68712	0.221129	0.53028	3.49183	1.38186	1.78239e-07	2.5096e-06	Integrase-type DNA-binding superfamily protein	AT1G64380
Csa6G486790	0.596724	1.5802	0	0.0964146	4.07576	-0.144064	7.09308e-06	6.85151e-05	Integrase-type DNA-binding superfamily protein	AT5G64750
Csa4G370550	24.7912	8.79642	2.70883	1.88008	2.59806	2.87068	0.000323853	0.00203789	Integrase-type DNA-binding superfamily protein	AT1G21910
Csa6G012810	4.61105	8.26969	2.04544	1.88008	1.51407	1.80265	0.00079554	0.00444877	Integrase-type DNA-binding superfamily protein	AT2G40340
Csa3G019400	5.47901	6.42613	2.32185	1.78367	1.31855	2.53997	0.00197396	0.00964103	Integrase-type DNA-binding superfamily protein	AT2G44940
Csa6G104640	40.089	20.8059	11.6093	13.4016	1.03491	3.97469	0.00620252	0.025298	Integrase-type DNA-binding superfamily protein	AT2G44940
Csa2G138780	8.40839	14.0637	4.3673	4.72432	1.10588	2.37976	0.00969033	0.036549	Integrase-type DNA-binding superfamily protein	AT4G13620
Csa1G467120	23.3265	10.8507	2.21129	4.04941	2.1966	3.3003	1.02655e-06	1.2162e-05	Integrin-linked protein kinase family	AT4G18950
Csa7G051390	81.2088	39.0308	18.796	25.4535	1.19282	4.88675	0.000275559	0.00177161	Integrin-linked protein kinase family	AT2G43850
Csa5G155510	8.24565	10.2186	2.15601	2.94065	1.64278	3.0787	1.05713e-05	9.78601e-05	IQ-domain 22	AT4G23060
Csa4G314520	2.16991	3.00237	1.21621	0.482073	1.40097	1.86913	0.00564268	0.0233629	iron regulated 2	AT5G03570
Csa1G597690	60.4319	43.2974	13.4336	14.7514	1.64401	6.17282	9.52542e-07	1.13761e-05	jasmonate-zim-domain protein 1	AT1G19180
Csa6G523460	10.0358	2.58099	0.442258	0.289244	3.82226	2.89335	2.67993e-10	6.46637e-09	jasmonate-zim-domain protein 8	AT1G30135
Csa1G435790	11.6632	7.42692	0.49754	0.482073	4.0272	3.04677	8.72478e-08	1.30162e-06	jasmonate-zim-domain protein 8	AT1G30135
Csa2G370550	78.1166	26.8633	9.72968	10.5092	2.10834	4.64797	3.02352e-07	4.0579e-06	K-box region and MADS-box transcription factor family protein	AT2G22540
Csa1G051580	7.43193	0.263366	0	0	9.00833	1.71939	6.3828e-07	7.92082e-06	K-box region and MADS-box transcription factor family protein	AT1G26310
Csa5G600900	13.5619	3.05505	3.26165	2.21754	1.31657	3.44573	0.0104161	0.0386966	Kelch repeat-containing F-box family protein	AT1G23390
Csa3G114450	6.07574	4.68791	1.10565	1.3498	1.89383	1.48672	2.40274e-05	0.000205189	Kinase interacting (KIP1-like) family protein	AT2G22560
Csa2G382490	87.2303	63.8926	30.2394	30.4188	1.08103	5.64036	4.33392e-05	0.000347338	KNOTTED1-like homeobox gene 3	AT5G25220
Csa5G600390	9.11361	5.63603	1.76903	1.88008	1.77068	3.62181	1.0862e-06	1.2792e-05	KNOTTED1-like homeobox gene 6	AT1G23380
Csa1G043200	26.8526	21.8594	5.69407	6.02591	1.82414	4.00972	8.8168e-10	1.92144e-08	Kunitz family trypsin and protease inhibitor protein	AT1G17860
Csa2G021000	87.5015	8.90177	0.0552823	0.0482073	9.41083	3.66216	4.69666e-11	1.34494e-09	kunitz trypsin inhibitor 1	AT1G73260
Csa1G042710	7.37768	4.5299	2.4877	1.59084	1.30127	2.33259	0.00251777	0.0118668	laccase 1	AT1G18140
Csa4G046770	5.913	3.63445	1.8796	0.964146	1.50283	1.17129	0.00183198	0.00909124	laccase 11	AT5G03260
Csa5G161930	28.3173	21.7014	7.62895	8.19524	1.42703	4.15724	1.02201e-06	1.21185e-05	Lactate/malate dehydrogenase family protein	AT4G17260
Csa5G161940	17.7932	15.5913	5.9152	4.57969	1.43954	3.52313	8.61113e-06	8.13233e-05	Lactate/malate dehydrogenase family protein	AT4G17260
Csa6G425840	63.3613	237.187	0.221129	0.819524	7.98947	5.39632	2.58692e-15	1.40682e-13	Late embryogenesis abundant (LEA) hydroxyproline-rich glycoprotein family	AT3G44220
Csa3G779010	105.674	28.8122	1.71375	0.915939	5.391	4.70554	2.93887e-13	1.25328e-11	Late embryogenesis abundant (LEA) hydroxyproline-rich glycoprotein family	AT2G35980
Csa3G209460	33.4166	19.2257	4.9754	5.54384	2.07704	3.67717	8.12663e-10	1.78195e-08	Late embryogenesis abundant (LEA) hydroxyproline-rich glycoprotein family	AT2G01080
Csa5G152160	27.6663	14.1691	2.92996	2.84423	2.60377	3.15173	1.01297e-09	2.17819e-08	Late embryogenesis abundant (LEA) hydroxyproline-rich glycoprotein family	AT1G64065
Csa5G152140	11.7717	1.42218	0.0552823	0	7.38743	1.05366	6.7204e-09	1.25931e-07	Late embryogenesis abundant (LEA) hydroxyproline-rich glycoprotein family	AT2G46150
Csa6G425850	46.7615	37.3453	11.3881	12.8714	1.56298	4.75898	2.24794e-08	3.7963e-07	Late embryogenesis abundant (LEA) hydroxyproline-rich glycoprotein family	AT2G27260
Csa3G779020	11.5005	5.84673	0	0.192829	6.11482	2.10617	1.24835e-07	1.8063e-06	Late embryogenesis abundant (LEA) hydroxyproline-rich glycoprotein family	AT2G35980
Csa1G601000	8.51688	4.95128	0.608105	1.63905	2.33657	1.9802	0.000431769	0.00261662	Late embryogenesis abundant (LEA) hydroxyproline-rich glycoprotein family	AT2G27080
Csa7G446780	85.3858	17.8035	0.276411	0.867731	6.19325	3.97173	8.54869e-16	4.88815e-14	lectin protein kinase family protein	AT1G67520
Csa7G433330	41.391	22.1227	4.25673	5.06177	2.51964	3.75696	1.10185e-12	4.28756e-11	lectin protein kinase family protein	AT3G16030
Csa5G550210	67.8638	32.236	17.3033	20.922	1.13713	4.64931	0.000601515	0.00349513	lectin protein kinase family protein	AT1G34300
Csa5G550230	23.5435	10.3766	5.63879	7.2311	1.14368	3.54553	0.00213739	0.0103455	lectin protein kinase family protein	AT1G34300
Csa7G069690	122.22	107.717	13.1019	21.2594	2.5216	5.53052	2.58394e-16	1.57905e-14	Leucine-rich receptor-like protein kinase family protein	AT1G09970
Csa3G893950	84.1381	50.3556	14.7604	12.4375	2.05834	4.74349	1.18982e-10	3.09336e-09	Leucine-rich receptor-like protein kinase family protein	AT1G09970
Csa4G051540	28.48	19.0677	7.46311	9.01477	1.29092	4.05713	2.38611e-05	0.000204099	Leucine-rich repeat (LRR) family protein	AT4G23840
Csa1G601530	239.395	178.141	75.792	91.2082	1.09007	7.12144	0.000219763	0.00145443	Leucine-rich repeat (LRR) family protein	AT5G21090
Csa7G432250	48.8229	35.7651	11.0012	10.461	1.74198	5.2935	2.43066e-09	4.91745e-08	Leucine-rich repeat family protein	AT1G15740
Csa5G429990	38.7871	25.3885	2.76411	3.71196	3.06707	3.91956	5.06199e-18	3.78224e-16	Leucine-rich repeat protein kinase family protein	AT3G02880
Csa2G354940	12.477	4.95128	0.0552823	0.0964146	6.45734	1.43929	4.95716e-17	3.2893e-15	Leucine-rich repeat protein kinase family protein	AT3G47570
Csa1G011510	35.4237	18.1196	2.76411	3.03706	2.95348	3.71535	1.56247e-15	8.71018e-14	Leucine-rich repeat protein kinase family protein	AT1G74360
Csa1G002860	298.037	110.192	21.2837	24.875	2.88224	6.38514	3.08248e-14	1.5018e-12	Leucine-rich repeat protein kinase family protein	AT2G31880
Csa7G452200	629.924	383.724	55.7798	83.3022	2.62848	7.58273	1.15785e-13	5.26602e-12	Leucine-rich repeat protein kinase family protein	AT1G51800
Csa2G354950	12.3685	14.9592	1.8796	2.21754	2.52139	2.66492	4.44932e-10	1.02357e-08	Leucine-rich repeat protein kinase family protein	AT3G47570
Csa5G211530	76.652	74.3219	22.1129	22.8021	1.52617	5.48919	2.34489e-08	3.94505e-07	Leucine-rich repeat protein kinase family protein	AT4G18640
Csa3G731840	69.7625	20.7532	7.62895	7.71317	2.2879	4.24166	1.00014e-07	1.47475e-06	Leucine-rich repeat protein kinase family protein	AT3G47570
Csa7G452210	42.3674	28.3909	9.50855	12.3893	1.45536	4.18355	1.16248e-06	1.36002e-05	Leucine-rich repeat protein kinase family protein	AT1G51800
Csa2G404910	9.92732	7.47959	2.4877	2.79602	1.4847	2.70763	3.52566e-05	0.000289995	Leucine-rich repeat protein kinase family protein	AT2G01210
Csa3G736770	217.967	161.075	75.405	72.2145	1.12393	6.7341	0.000105373	0.000765773	Leucine-rich repeat protein kinase family protein	AT2G37050
Csa1G470410	65.8024	41.3485	20.178	21.9343	1.10583	5.26509	0.000111048	0.000800147	Leucine-rich repeat protein kinase family protein	AT5G45800
Csa5G591740	188.782	123.308	55.5587	70.0452	1.07603	7.4519	0.00039514	0.00242303	Leucine-rich repeat protein kinase family protein	AT1G67720
Csa3G731820	10.7953	3.79247	2.04544	2.6514	1.37043	1.9378	0.00546859	0.0227374	Leucine-rich repeat protein kinase family protein	AT3G47570
Csa3G731830	14.5926	4.84593	3.53806	3.22989	1.25311	2.48279	0.00792161	0.0309061	Leucine-rich repeat protein kinase family protein	AT3G47570
Csa7G062810	10.4698	2.00158	1.76903	1.59084	1.60521	1.96256	0.00648226	0.0261748	Leucine-rich repeat receptor-like protein kinase family protein	AT4G08850
Csa4G624960	56.3633	46.6158	4.58843	5.3028	3.14978	4.26844	1.0198e-16	6.45375e-15	Leucine-rich repeat transmembrane protein kinase	AT1G53440
Csa4G624420	8.29989	0.526732	0.331694	0.144622	3.88375	0.826302	7.5776e-05	0.000571712	Leucine-rich repeat transmembrane protein kinase	AT3G14840
Csa4G624450	28.5343	9.79722	4.20145	6.89364	1.52712	4.13167	0.000209852	0.00139768	Leucine-rich repeat transmembrane protein kinase	AT3G14840
Csa4G624460	81.6427	28.6542	17.2481	19.3311	1.32755	5.74524	0.000266825	0.00172418	Leucine-rich repeat transmembrane protein kinase	AT3G14840
Csa7G284420	101.063	47.0372	9.3427	11.7626	2.55794	4.9276	9.9236e-14	4.55998e-12	leucine-rich repeat transmembrane protein kinase family protein	AT1G34420
Csa7G452050	55.2241	33.9215	1.60319	2.21754	4.29578	3.98619	4.08998e-29	1.13644e-26	Leucine-rich repeat transmembrane protein kinase protein	AT4G29990
Csa3G850590	18.6612	20.6479	5.3071	6.07412	1.57099	4.73443	1.35504e-07	1.94327e-06	Leucine-rich repeat transmembrane protein kinase protein	AT2G19210
Csa7G452260	71.3899	71.6882	23.9925	27.9602	1.24222	5.636	3.10431e-06	3.284e-05	Leucine-rich repeat transmembrane protein kinase protein	AT4G29990
Csa3G837030	31.0839	12.9049	8.4029	8.14703	1.15025	4.59326	0.00110318	0.00589125	like SEX4 1	AT3G01510
Csa6G487760	170.338	126.363	38.0895	38.9515	1.71012	6.27432	1.10214e-09	2.3557e-08	LIM domain-containing protein	AT4G36860
Csa5G622510	29.565	21.28	7.29726	8.48449	1.45248	4.8042	5.78832e-07	7.26933e-06	limit dextrinase	AT5G04360
Csa2G404960	99.7072	22.9655	15.5343	17.4993	1.61408	5.63799	0.00042823	0.00260171	lipid phosphate phosphatase 3	AT3G02600
Csa2G023340	89.4002	34.659	7.29726	7.76138	2.77968	4.87124	1.44229e-13	6.36433e-12	lipoxygenase 1	AT1G55020
Csa2G024440	311.219	52.3572	2.59827	8.29166	4.78728	8.26909	3.70758e-12	1.34008e-10	lipoxygenase 1	AT1G55020
Csa2G028490	13.0737	12.1675	0.386976	1.63905	3.39919	4.85667	4.11576e-12	1.4786e-10	lipoxygenase 1	AT1G55020
Csa2G028500	20.2344	16.2233	0.49754	2.21754	3.50955	5.4076	4.19678e-12	1.50466e-10	lipoxygenase 1	AT1G55020
Csa2G023940	408.865	75.7967	3.26165	12.0518	4.716	8.52352	2.07104e-11	6.3829e-10	lipoxygenase 1	AT1G55020
Csa2G028480	35.2067	37.3453	1.10565	5.73667	3.20072	6.32608	1.7275e-09	3.58044e-08	lipoxygenase 1	AT1G55020
Csa2G023880	8.13715	0.737425	0.663387	0.626695	2.47436	2.28289	0.00114175	0.00605178	lipoxygenase 1	AT1G55020
Csa2G023850	0.867963	2.52831	0.608105	0.53028	1.384	2.81235	0.0130647	0.0465108	lipoxygenase 1	AT1G55020
Csa4G286960	49.5281	5.16197	2.54298	2.98885	3.00681	3.80316	2.28833e-05	0.000196681	lipoxygenase 2	AT3G45140
Csa4G288610	218.727	11.7461	22.4446	24.7303	1.98272	6.82267	0.00778547	0.0304551	lipoxygenase 2	AT3G45140
Csa7G449420	192.362	80.274	20.8967	20.4881	2.45893	6.3203	1.36784e-08	2.40122e-07	lipoxygenase 3	AT1G17420
Csa1G403660	12.8567	19.8051	3.04052	3.3263	2.15468	3.39761	6.46845e-09	1.21723e-07	LisH dimerisation motif;WD40/YVTN repeat-like-containing domain	AT4G32551
Csa5G175870	4.99079	1.47485	1.21621	0.626695	1.53745	0.623997	0.0105107	0.0389481	LOB domain-containing protein 1	AT1G07900
Csa4G642430	11.5005	1.94891	0.442258	0.626695	3.35129	1.59534	2.52843e-06	2.73998e-05	LOB domain-containing protein 39	AT4G37540
Csa3G278920	41.3367	12.1148	2.32185	2.41037	3.22284	4.53676	8.95591e-12	2.98805e-10	LOB domain-containing protein 41	AT3G02550
Csa1G023060	38.5158	12.7996	5.63879	7.08647	1.74597	4.05306	0.000111724	0.000804041	LOB domain-containing protein 41	AT3G02550
Csa6G448740	1317.46	240.559	14.5392	9.68967	5.71193	8.26304	8.97733e-19	7.37988e-17	L-O-methylthreonine resistant 1	AT3G10050
Csa3G589590	161.17	68.7385	9.45327	8.87014	3.3885	5.55482	2.44983e-17	1.67559e-15	lysine histidine transporter 1	AT5G40780
Csa7G024010	140.664	55.9916	19.9569	22.561	1.94945	5.58399	2.6281e-08	4.38008e-07	lysm domain GPI-anchored protein 2 precursor	AT2G17120
Csa5G551250	73.4513	56.097	3.15109	3.51913	4.044	4.71238	1.98833e-35	1.2628e-32	MAC/Perforin domain-containing protein	AT1G14780
Csa1G075560	23.0553	15.802	7.35254	6.84544	1.2131	3.9298	9.12988e-05	0.000674519	MAC/Perforin domain-containing protein	AT1G28380
Csa2G264630	137.626	90.8613	16.8058	17.9813	2.47556	6.44408	3.11751e-15	1.66482e-13	Major facilitator superfamily protein	AT4G34950
Csa1G096040	3.30911	2.26495	0.0552823	0	6.21645	0.22139	7.33983e-13	2.95303e-11	Major facilitator superfamily protein	AT2G28120
Csa6G424530	3.74309	10.1133	0.331694	0.241037	4.39504	1.78161	1.21036e-11	3.94209e-10	Major facilitator superfamily protein	AT5G26340
Csa1G264580	55.8751	26.4946	6.63387	8.05062	2.23484	4.27009	3.39302e-10	8.05581e-09	Major facilitator superfamily protein	AT2G13100
Csa6G424540	1.08495	4.37188	0.0552823	0	6.24587	0.303009	6.01765e-09	1.13964e-07	Major facilitator superfamily protein	AT5G26340
Csa4G106860	107.356	76.5342	30.0183	34.179	1.28312	6.02715	2.06327e-06	2.28179e-05	Major facilitator superfamily protein	AT5G17010
Csa3G818250	25.9304	103.292	15.2579	13.6427	1.99067	5.60046	6.58875e-05	0.000505251	Major facilitator superfamily protein	AT1G68570
Csa3G133990	1.30194	12.0622	1.43734	1.73546	1.92203	1.78238	0.00995209	0.0372978	Major facilitator superfamily protein	AT1G04570
Csa4G129600	107.844	47.1425	12.1621	14.3176	2.29311	4.95917	1.11674e-10	2.933e-09	Malectin/receptor-like protein kinase family protein	AT3G51550
Csa4G129570	61.1914	29.9711	7.13141	8.24345	2.31567	4.57675	4.81597e-10	1.1008e-08	Malectin/receptor-like protein kinase family protein	AT3G51550
Csa4G129580	83.3787	34.659	24.7112	23.9108	1.01884	5.39563	0.00268933	0.0125425	Malectin/receptor-like protein kinase family protein	AT3G51550
Csa5G139620	37.1054	58.2039	15.4238	18.8008	1.27868	4.80203	8.87229e-05	0.000658223	manganese tracking factor for mitochondrial SOD2	AT4G27940
Csa3G859630	7.48618	1.52752	0.0552823	0.144622	5.10659	1.15971	4.83347e-10	1.10338e-08	Mannose-binding lectin superfamily protein	AT3G16460
Csa6G006730	52.4033	37.8194	17.7456	19.7168	1.03299	4.74728	0.000203589	0.0013626	MAP kinase 4	AT4G01370
Csa4G045070	54.3562	22.3861	6.13633	5.88129	2.41354	5.09507	2.41883e-11	7.34029e-10	MAP kinase 7	AT2G18170
Csa1G042980	80.395	58.5726	29.9077	28.6351	1.01024	5.16728	0.000158126	0.00109287	MAP kinase kinase 9	AT1G73500
Csa5G385380	83.7042	88.1223	34.8278	37.7945	1.02432	6.08137	0.00012793	0.000906364	MAPK/ERK kinase kinase 1	AT4G08500
Csa4G099750	64.9887	66.7896	5.69407	6.89364	3.16854	4.54783	3.3429e-19	2.89985e-17	MATE efflux family protein	AT5G65380
Csa5G611100	171.585	185.62	29.963	39.7228	2.14428	6.26542	3.69471e-14	1.78057e-12	MATE efflux family protein	AT1G15170
Csa1G024880	8.40839	7.74296	1.65847	1.92829	1.94228	2.51272	1.45978e-06	1.66726e-05	MATE efflux family protein	AT5G52450
Csa3G696860	10.1443	2.9497	1.10565	0.964146	2.38409	1.72101	6.25408e-05	0.000480831	MATE efflux family protein	AT3G08040
Csa2G237150	51.1556	9.48118	6.08105	5.97771	2.04288	5.41337	5.39141e-05	0.000422731	maternal effect embryo arrest 14	AT2G15890
Csa1G528510	1039.22	16.0127	14.8156	14.7032	4.84454	9.08918	7.92426e-06	7.54374e-05	maternal effect embryo arrest 59	AT4G37300
Csa2G425770	11.609	2.47564	1.21621	0.482073	2.76418	2.54702	1.61314e-05	0.000143936	maternal effect embryo arrest 59	AT4G37300
Csa5G484630	34.2845	10.7453	3.09581	3.953	2.40625	3.45799	6.87447e-07	8.45427e-06	matrix metalloproteinase	AT1G70170
Csa7G145990	14.7554	9.11246	4.25673	5.39922	1.06415	3.50732	0.00163402	0.00822467	MBOAT (membrane bound O-acyl transferase) family protein	AT5G55340
Csa4G025190	36.4544	22.3334	3.53806	6.02591	2.37939	3.65237	8.13651e-11	2.21241e-09	metacaspase 1	AT1G02170
Csa4G312230	6.72671	6.21544	1.99016	2.50678	1.29791	2.01833	0.000714491	0.00404	metallopeptidase M24 family protein	AT3G51800
Csa3G105950	4.01433	24.5457	0.165847	0.0964146	6.5558	2.92895	2.33477e-08	3.93174e-07	metallothionein 3	AT3G15353
Csa3G002890	64.5547	47.1952	23.6608	21.3558	1.07408	6.09723	0.000115486	0.0008281	methionine gamma-lyase	AT1G64660
Csa3G113310	52.6202	45.4043	16.8611	21.9825	1.11076	5.26081	6.64975e-05	0.00050927	methionine S-methyltransferase	AT5G49810
Csa6G490090	66.9416	33.9215	7.02085	7.52034	2.54237	4.34136	1.22464e-13	5.51338e-12	methyl esterase 1	AT2G23620
Csa6G490080	35.6407	14.9592	4.03561	5.78488	2.10839	4.55469	1.57453e-08	2.72108e-07	methyl esterase 1	AT2G23620
Csa2G237140	27.9376	22.5968	7.73952	8.67731	1.39157	4.43414	9.12645e-07	1.09659e-05	methyl esterase 10	AT3G50440
Csa5G640000	49.0941	19.3837	7.18669	6.45978	2.06335	3.87831	8.87737e-08	1.31885e-06	methyl esterase 11	AT3G29770
Csa3G730770	195.346	75.3227	34.1644	38.7105	1.63189	6.30618	9.04667e-05	0.000669762	methyltransferases	AT5G01710
Csa5G409710	226.81	238.662	54.0108	56.8364	1.85152	6.64544	2.40759e-10	5.873e-09	microsomal glutathione s-transferase, putative	AT1G65820
Csa3G902360	68.9488	13.4317	2.65355	4.04941	3.33723	4.20028	1.42739e-09	2.98627e-08	Mitochondrial substrate carrier family protein	AT5G46800
Csa4G297530	35.0982	18.2776	8.67932	11.8108	1.13456	4.57233	0.000417657	0.00254443	Mitochondrial substrate carrier family protein	AT3G53940
Csa1G586810	9.60184	8.21702	3.75919	3.61555	1.04335	2.74703	0.002464	0.0116598	Mitochondrial substrate carrier family protein	AT4G26180
Csa3G020080	187.317	683.066	7.29726	8.82194	5.58697	6.98658	5.79108e-20	5.56664e-18	mitochondrion-localized small heat shock protein 23	AT4G25200
Csa1G479630	188.294	93.1262	8.07121	7.76138	3.89713	5.66577	2.99094e-19	2.6201e-17	mitogen-activated protein kinase 3	AT3G45640
Csa6G513560	11.175	13.1156	4.42258	3.56734	1.38703	2.84449	0.00012856	0.000910106	mitogen-activated protein kinase kinase kinase 15	AT5G55090
Csa6G490950	9.76458	5.21465	0.608105	1.15698	2.82454	2.11353	3.22314e-08	5.2697e-07	mitogen-activated protein kinase kinase kinase 21	AT4G36950
Csa6G490220	18.173	14.5905	5.69407	7.2793	1.10697	3.50808	0.000988559	0.00536289	mitogen-activated protein kinase kinase kinase 5	AT5G66850
Csa5G597510	19.8546	27.1267	7.51839	6.55619	1.52907	3.96445	2.90456e-06	3.09663e-05	mitogen-activated protein kinase phosphatase 1	AT3G55270
Csa3G171860	0	1.10614	0	0	6.3833	0.614559	0.000597352	0.00347261	MLP-like protein 31	AT1G70840
Csa5G266880	0.108495	8.58573	0.386976	0.385658	3.33692	2.22117	0.00409126	0.0178496	MLP-like protein 43	AT1G70890
Csa3G171870	0.0542477	4.42455	0.276411	0.241037	2.94836	1.90946	0.00890477	0.0340107	MLP-like protein 43	AT1G70890
Csa2G008110	12.1515	22.0174	4.86484	6.07412	1.44891	3.43133	0.000449545	0.00270808	monogalactosyldiacylglycerol synthase 2	AT5G20410
Csa3G114440	18.8239	17.9089	6.46802	7.76138	1.14532	3.94836	0.000118886	0.000850079	MSCS-like 2	AT5G10490
Csa3G710840	21.5363	11.6935	6.63387	6.12233	1.13166	3.76089	0.00136313	0.00707958	multidrug resistance-associated protein 11	AT2G07680
Csa3G359120	57.0686	172.557	23.3291	38.5176	1.72534	5.73687	0.000116055	0.000831508	multidrug resistance-associated protein 14	AT3G59140
Csa3G127230	65.5854	46.1944	17.8562	25.8873	1.12155	4.64128	0.000156431	0.00108241	multidrug resistance-associated protein 15	AT3G60970
Csa6G525360	313.497	136.529	62.2478	74.9142	1.45896	7.01789	4.53919e-05	0.000362444	multidrug resistance-associated protein 2	AT2G34660
Csa3G769610	519.367	554.385	17.4692	32.7328	4.21027	7.45297	8.40099e-28	1.99193e-25	multidrug resistance-associated protein 3	AT3G13080
Csa5G590160	43.1811	39.1362	9.84024	7.80958	1.99236	4.41763	1.40309e-10	3.5798e-09	multidrug resistance-associated protein 3	AT3G13080
Csa3G127200	56.8516	68.8439	7.46311	8.38807	2.77482	4.56253	9.66698e-18	6.93177e-16	multidrug resistance-associated protein 9	AT3G60160
Csa6G157120	444.56	431.236	169.993	177.114	1.11276	8.08464	0.000157019	0.00108607	multiprotein bridging factor 1B	AT3G58680
Csa4G305350	41.608	28.7069	13.4336	13.3534	1.15369	4.81666	4.33415e-05	0.000347338	myb domain protein 1	AT3G09230
Csa1G042350	79.6898	55.2542	0.552823	0.72311	6.46964	4.32787	2.06219e-39	2.15717e-36	myb domain protein 116	AT1G25340
Csa1G024160	25.7134	9.48118	0.0552823	0.433866	5.83635	2.45487	7.79613e-18	5.70529e-16	myb domain protein 116	AT1G25340
Csa3G386830	24.7912	8.63841	0.110565	0.482073	5.49766	2.98613	5.2021e-18	3.83854e-16	myb domain protein 14	AT2G31180
Csa3G135050	3.63459	2.00158	0	0.241037	4.17692	0.724621	6.01109e-08	9.27105e-07	myb domain protein 15	AT3G23250
Csa6G121970	1.62743	12.0095	0.276411	1.44622	2.83278	1.84462	0.00111542	0.00593523	myb domain protein 15	AT3G23250
Csa5G636490	2.2784	5.1093	1.16093	1.3016	1.39051	1.98133	0.00558458	0.0231601	myb domain protein 30	AT3G28910
Csa5G425400	8.84237	5.84673	0.995081	0.964146	2.66096	1.64975	1.04042e-08	1.88025e-07	myb domain protein 43	AT5G16600
Csa6G303240	21.2108	23.6503	7.02085	9.15939	1.25663	3.77604	5.84171e-05	0.000453242	myb domain protein 59	AT5G59780
Csa6G040640	205.11	25.3358	0.884516	4.14583	5.23641	5.03851	1.04685e-10	2.75387e-09	myb domain protein 62	AT1G68320
Csa6G491690	129.109	86.0153	38.6423	34.5164	1.31379	6.26671	2.355e-06	2.56927e-05	myb domain protein 73	AT4G37260
Csa2G360620	30.0532	12.5889	2.15601	1.20518	3.40171	3.07181	1.20565e-12	4.68123e-11	myb domain protein 77	AT3G50060
Csa4G638510	14.1586	7.21623	1.38206	1.20518	2.79152	2.72248	2.36924e-09	4.80412e-08	myb domain protein 77	AT3G50060
Csa1G004900	6.88945	3.16039	0.995081	1.73546	1.62154	1.66593	0.00054143	0.00319027	myb domain protein 98	AT4G18770
Csa2G355030	128.35	87.3848	32.4507	21.7897	1.7455	6.04252	3.44021e-07	4.53838e-06	myb domain protein r1	AT5G67300
Csa4G641690	77.3029	37.2926	16.1977	14.8479	1.62832	4.93528	8.39904e-06	7.94892e-05	myb domain protein r1	AT5G67300
Csa4G022940	7.75742	3.79247	0.995081	0.72311	2.49261	2.07125	1.72742e-06	1.93809e-05	myb-like HTH transcriptional regulator family protein	AT3G60460
Csa4G499310	9.3306	6.53148	3.04052	3.51913	1.03666	2.32523	0.00831654	0.0321716	myb-like HTH transcriptional regulator family protein	AT5G06800
Csa4G031000	25.8761	142.85	26.0932	32.3953	1.3732	5.2842	0.0134978	0.0477106	myo-inositol-1-phosphate synthase 2	AT2G22240
Csa3G133920	15.4063	5.1093	1.71375	2.02471	2.18679	2.62216	4.47304e-06	4.56625e-05	myosin XI B	AT1G04160
Csa7G430220	55.2784	29.813	15.8107	19.9578	1.00457	4.42386	0.00133253	0.0069328	myosin-like protein XIF	AT2G31900
Csa6G382950	101.823	115.618	3.81448	4.04941	4.57212	5.1859	1.21241e-44	4.31204e-41	NAC (No Apical Meristem) domain transcriptional regulator superfamily protein	AT1G01720
Csa4G361820	131.551	99.1836	12.9913	16.1977	2.75077	5.51479	9.7962e-20	9.26627e-18	NAC (No Apical Meristem) domain transcriptional regulator superfamily protein	AT1G01720
Csa2G338830	55.1699	53.6213	9.06629	9.01477	2.36547	4.68384	6.8325e-16	3.95773e-14	NAC (No Apical Meristem) domain transcriptional regulator superfamily protein	AT1G01720
Csa6G052680	167.571	108.665	33.9986	32.6846	1.80822	6.18073	1.3228e-10	3.40425e-09	NAC domain containing protein 17	AT1G34190
Csa3G101810	16.3828	16.0653	2.43242	3.08527	2.33233	2.9307	8.56999e-09	1.58256e-07	NAC domain containing protein 19	AT1G52890
Csa2G327500	222.036	248.143	42.899	45.5559	2.19448	6.68898	2.12932e-13	9.27925e-12	NAC domain containing protein 2	AT5G04410
Csa2G361420	118.585	54.1481	20.3992	19.3793	1.86106	5.70084	9.11461e-09	1.66583e-07	NAC domain containing protein 28	AT1G65910
Csa7G020910	17.7932	9.53385	0.110565	0.241037	5.96213	2.17096	3.1325e-21	3.59389e-19	NAC domain containing protein 36	AT2G17040
Csa6G127320	156.667	72.6363	8.34762	10.9913	3.31502	5.13744	2.21283e-17	1.52523e-15	NAC domain containing protein 36	AT2G17040
Csa5G523000	35.5865	30.4451	7.51839	8.53269	1.81253	4.21582	1.06145e-08	1.91633e-07	NAC domain containing protein 44	AT3G01600
Csa4G639950	36.4544	34.2376	4.47786	5.3028	2.62879	4.098	2.38382e-17	1.63673e-15	NAC domain containing protein 52	AT3G10490
Csa5G622470	168.602	124.045	56.3879	59.536	1.10104	6.74571	0.00014116	0.000988678	NAC domain containing protein 53	AT3G10500
Csa6G452770	46.8157	25.9679	0.939798	1.44622	4.67436	3.31993	7.8717e-23	1.10222e-20	NAC domain containing protein 61	AT3G44350
Csa4G091920	298.796	260.469	90.2207	91.4011	1.39465	7.57796	3.08206e-06	3.26434e-05	NAC domain containing protein 62	AT3G49530
Csa3G903490	1.57318	0.579405	0.110565	0.337451	1.95674	0.34839	0.00603347	0.0247447	NAC domain containing protein 71	AT4G17980
Csa6G518170	64.175	39.0835	0.221129	0.578488	6.73286	3.85009	6.94872e-26	1.3579e-23	NAC domain containing protein 73	AT4G28500
Csa1G076100	74.9703	37.4506	13.5994	10.8466	1.94509	4.5085	1.07851e-08	1.94514e-07	NAC domain containing protein 73	AT4G28500
Csa7G353010	42.6929	7.63761	0.276411	0.53028	5.65064	2.81865	4.18844e-13	1.74026e-11	NAC domain containing protein 74	AT4G28530
Csa6G483360	69.437	42.5599	16.6952	16.6797	1.50267	5.50385	1.77117e-07	2.49577e-06	NAC domain containing protein 82	AT5G09330
Csa4G011770	37.9734	35.0804	6.57859	6.84544	2.21852	4.43903	8.49957e-13	3.38139e-11	NAC domain containing protein 83	AT5G13180
Csa6G092010	113.703	101.396	36.2099	38.7587	1.29467	5.8075	5.66663e-07	7.12154e-06	NAC domain containing protein 83	AT5G13180
Csa6G425720	46.436	23.8083	0.221129	0.192829	7.11697	3.56198	3.369e-11	9.95198e-10	NAC domain containing protein 90	AT5G22380
Csa1G572390	347.348	180.458	12.4938	18.2706	3.85484	6.49844	1.05504e-25	2.03932e-23	NAC transcription factor-like 9	AT4G35580
Csa3G062590	155.094	72.689	40.4666	49.2197	1.09271	6.20119	0.000498432	0.00297237	NAC transcription factor-like 9	AT4G35580
Csa5G606310	4.6653	4.16118	0.773952	0.964146	2.10859	1.16661	7.68244e-06	7.34104e-05	NAC-like, activated by AP3/PI	AT1G69490
Csa3G730750	38.3531	25.2831	1.21621	1.06056	4.5606	3.41599	5.98252e-30	1.90338e-27	NAD(P)-binding Rossmann-fold superfamily protein	AT3G51680
Csa6G526280	118.64	71.7936	16.7505	16.6797	2.26529	5.34593	1.35738e-14	6.79951e-13	NAD(P)-binding Rossmann-fold superfamily protein	AT1G30620
Csa3G778280	13.4534	3.37108	0.110565	0.337451	4.89658	1.68719	5.46849e-12	1.90679e-10	NAD(P)-binding Rossmann-fold superfamily protein	AT1G52340
Csa4G427270	44.3746	44.7722	9.6744	10.8949	1.89532	4.45105	1.53403e-10	3.86946e-09	NAD(P)-binding Rossmann-fold superfamily protein	AT3G55290
Csa5G524780	60.0522	30.3924	5.74936	6.02591	2.68879	4.47872	4.40401e-10	1.01578e-08	NAD(P)-binding Rossmann-fold superfamily protein	AT5G14700
Csa4G192180	107.465	87.8589	26.1485	27.2853	1.6396	5.64357	1.35522e-09	2.85881e-08	NAD(P)-binding Rossmann-fold superfamily protein	AT4G13180
Csa3G566330	387.383	197.788	56.6643	67.7795	1.98456	7.36074	3.43129e-09	6.75732e-08	NAD(P)-binding Rossmann-fold superfamily protein	AT3G01980
Csa6G439420	95.8556	24.8091	7.35254	7.37572	2.75659	4.53626	1.13008e-08	2.02378e-07	NAD(P)-binding Rossmann-fold superfamily protein	AT5G19440
Csa7G414470	72.3121	7.32158	1.65847	1.68726	4.26967	4.28035	1.1389e-08	2.03548e-07	NAD(P)-binding Rossmann-fold superfamily protein	AT2G47140
Csa5G589270	60.3777	37.9774	14.097	12.7267	1.63031	4.91792	3.23794e-08	5.28745e-07	NAD(P)-binding Rossmann-fold superfamily protein	AT3G59710
Csa3G778270	115.168	145.273	38.0342	46.9057	1.40883	5.65575	1.37364e-06	1.58004e-05	NAD(P)-binding Rossmann-fold superfamily protein	AT1G52340
Csa3G184010	76.5977	38.0301	17.4692	17.6921	1.45212	5.28403	2.76162e-06	2.96558e-05	NAD(P)-binding Rossmann-fold superfamily protein	AT5G52810
Csa7G414500	29.6735	28.9176	7.7948	10.6056	1.45123	4.66157	5.46166e-06	5.43812e-05	NAD(P)-binding Rossmann-fold superfamily protein	AT2G47140
Csa5G072680	43.4524	13.4317	0.165847	4.04941	3.50672	3.54416	0.000139076	0.000976387	NAD(P)-binding Rossmann-fold superfamily protein	AT1G10310
Csa3G778290	3.14636	3.31841	0.995081	0.72311	1.69035	2.81519	0.000262081	0.00169785	NAD(P)-binding Rossmann-fold superfamily protein	AT2G47140
Csa4G047990	50.9928	29.0756	15.2579	18.0777	1.01977	5.29518	0.000561593	0.00329163	NAD(P)-binding Rossmann-fold superfamily protein	AT4G11410
Csa3G778250	5.69601	3.58178	1.10565	1.39801	1.64383	0.914164	0.000567497	0.00332076	NAD(P)-binding Rossmann-fold superfamily protein	AT3G26770
Csa1G250130	246.773	47.7219	38.1448	35.7698	1.70729	6.89467	0.000643097	0.00370463	NAD(P)-binding Rossmann-fold superfamily protein	AT4G13250
Csa4G664500	203.32	259.152	97.4073	96.8485	1.04055	7.11708	0.000698896	0.00396569	NAD(P)-binding Rossmann-fold superfamily protein	AT2G33590
Csa6G319800	3.20061	1.63287	0.552823	0.819524	1.55662	0.513126	0.00265236	0.0123895	NAD(P)-binding Rossmann-fold superfamily protein	AT3G62830
Csa1G071890	36.6172	24.019	4.47786	5.78488	2.32343	3.49818	3.90547e-10	9.12628e-09	NAD(P)H dehydrogenase B3	AT4G21490
Csa5G272920	17.5762	12.5889	4.64371	6.79723	1.16474	3.79217	0.000330019	0.00207522	NAD(P)-linked oxidoreductase superfamily protein	AT1G60690
Csa5G435080	18.2272	15.0645	5.25181	5.54384	1.39425	2.93264	0.000218614	0.0014479	NADPH:quinone oxidoreductase	AT3G27890
Csa1G574870	2820.28	605.373	233.181	302.886	2.398	9.94671	1.73838e-06	1.94915e-05	NADP-malic enzyme 1	AT2G19900
Csa1G597100	160.085	98.2882	43.8388	46.279	1.27652	6.1946	5.29363e-06	5.29264e-05	NagB/RpiA/CoA transferase-like superfamily protein	AT2G05830
Csa2G075440	23.218	21.3853	1.27149	1.10877	3.99865	3.22371	3.9054e-22	4.92551e-20	NB-ARC domain-containing disease resistance protein	AT4G27190
Csa4G016460	33.4166	20.4899	3.81448	3.80838	2.57713	3.88662	9.84108e-12	3.22885e-10	NB-ARC domain-containing disease resistance protein	AT3G14470
Csa4G016430	7.0522	2.58099	0.110565	0.289244	4.26573	0.763974	2.00739e-10	4.98568e-09	NB-ARC domain-containing disease resistance protein	AT3G14470
Csa2G435460	37.7021	22.0701	8.07121	8.05062	1.64444	3.7484	6.73884e-07	8.31045e-06	NB-ARC domain-containing disease resistance protein	AT3G14470
Csa4G015850	1.46469	1.84356	0.110565	0.241037	2.96027	0.174026	5.01628e-05	0.000397171	NB-ARC domain-containing disease resistance protein	AT3G14470
Csa2G014830	24.5742	10.64	4.75427	5.59205	1.51029	2.92402	0.000270696	0.00174539	NB-ARC domain-containing disease resistance protein	AT4G27190
Csa4G016360	12.694	13.4317	5.3071	5.15818	1.09971	3.4771	0.000621016	0.00359256	NB-ARC domain-containing disease resistance protein	AT3G14470
Csa2G403680	3.4176	1.89624	0.829234	0.626695	1.61695	1.01397	0.00608239	0.0248994	NB-ARC domain-containing disease resistance protein	AT4G27220
Csa7G065110	20.6141	4.84593	1.49262	1.73546	2.69763	3.45063	2.79463e-07	3.79945e-06	nicotinamidase 1	AT2G22570
Csa6G498960	26.3101	19.4364	5.03069	6.55619	1.74757	3.65625	4.05039e-07	5.24604e-06	nicotinamidase 1	AT2G22570
Csa4G064690	4.39406	5.05663	0.49754	0.289244	3.36177	1.45698	6.05018e-08	9.32325e-07	nine-cis-epoxycarotenoid dioxygenase 3	AT3G14440
Csa1G435760	0.867963	2.1596	0.0552823	0.144622	3.62364	2.14204	2.07196e-06	2.28855e-05	nine-cis-epoxycarotenoid dioxygenase 5	AT1G30100
Csa1G047430	25.5507	18.3829	6.96556	8.91835	1.23378	4.042	0.000294719	0.0018758	nitrate transmembrane transporters	AT5G50200
Csa3G127170	55.2784	23.5976	14.484	12.3411	1.29418	4.94592	0.0012464	0.00654021	nitrate transporter 1	AT1G32450
Csa5G604280	26.4729	37.6613	12.1068	11.3769	1.24214	3.77312	0.000527739	0.00312306	nitrate transporter 1:2	AT1G69850
Csa5G599860	6.61822	12.7996	2.10073	3.18168	1.68625	3.2031	0.000983804	0.00534361	nitrate transporter2	AT1G12940
Csa1G168360	91.5158	157.124	53.1815	39.4336	1.22153	5.87067	0.000265556	0.00171723	nitrilase 4	AT5G22300
Csa4G646400	126.506	116.724	44.06	46.279	1.2042	6.23922	3.57122e-06	3.72039e-05	Nitrilase/cyanide hydratase and apolipoprotein N-acyltransferase family protein	AT5G12040
Csa2G248130	28.1003	25.3885	7.24198	6.70082	1.71203	4.14754	2.28812e-07	3.15914e-06	NmrA-like negative transcriptional regulator family protein	AT4G39230
Csa7G004040	4.39406	5.05663	1.65847	1.39801	1.41035	1.62068	0.000786071	0.00440413	NmrA-like negative transcriptional regulator family protein	AT4G39230
Csa3G134820	71.7154	38.6621	10.78	10.9913	2.09256	5.375	9.60227e-12	3.17236e-10	no pollen germination related 2	AT4G28600
Csa6G520340	9.00511	11.4301	2.43242	2.45857	1.84943	2.67125	1.37172e-05	0.000123824	NOD26-like intrinsic protein 1;2	AT4G18910
Csa3G826650	249.648	86.0153	33.2799	42.0368	1.8926	6.63755	2.34995e-06	2.56532e-05	NOD26-like intrinsic protein 4;2	AT5G37820
Csa4G007030	0.92221	1.21148	0.276411	0.0964146	2.29688	0.254671	0.00253502	0.0119386	NOD26-like intrinsic protein 6;1	AT1G80760
Csa6G485150	39.4381	36.9766	7.13141	9.59325	1.97035	3.74181	4.24022e-08	6.73675e-07	nodulin MtN21 /EamA-like transporter family protein	AT5G64700
Csa2G301450	15.1893	17.5402	6.57859	6.65261	1.0908	3.02173	0.00128878	0.00673081	nodulin MtN21 /EamA-like transporter family protein	AT5G64700
Csa5G156180	57.8823	51.5144	10.0061	11.5215	2.11948	5.33674	9.87956e-14	4.55151e-12	non-yellowing 1	AT4G22920
Csa4G063470	61.5169	33.0261	15.1473	16.969	1.30974	4.84972	1.72363e-05	0.000152798	NPR1-like protein 3	AT5G45110
Csa4G063480	68.9488	37.7667	16.0319	19.4758	1.34171	4.981	8.33028e-06	7.89645e-05	NPR1-like protein 4	AT4G19660
Csa5G590010	7.43193	4.05584	0.663387	0.385658	3.20305	1.31619	5.99219e-10	1.33868e-08	N-terminal nucleophile aminohydrolases (Ntn hydrolases) superfamily protein	AT3G26340
Csa4G159320	0.650972	3.21307	0	0.289244	3.47301	0.898688	3.91296e-05	0.000318463	nuclear factor Y, subunit A1	AT5G12840
Csa6G439960	87.8812	59.3627	28.9679	33.022	1.01062	5.48625	0.000217082	0.00143883	nuclear factor Y, subunit A1	AT5G12840
Csa7G428130	34.5558	22.9655	11.3329	12.9196	1.00752	4.43333	0.000477017	0.00285616	nuclear factor Y, subunit A9	AT3G20910
Csa4G037610	5.64176	2.9497	1.27149	0.819524	1.78735	1.43046	0.000537867	0.00317665	nuclear factor Y, subunit B3	AT4G14540
Csa7G051420	75.8382	65.6835	23.7714	28.5387	1.21027	5.76327	3.83205e-06	3.96425e-05	nuclear factor Y, subunit C2	AT1G56170
Csa6G486860	35.3152	29.5497	10.1167	12.8714	1.26957	4.27625	3.5314e-05	0.000290332	nucleotide sugar transporter-KT 1	AT4G39390
Csa2G007950	6.18423	2.63366	0.552823	0.819524	2.41347	2.95768	9.71315e-07	1.15618e-05	Nucleotide/sugar transporter family protein	AT4G32272
Csa1G031880	39.7635	22.4388	8.84516	11.0395	1.40071	4.03209	3.18737e-05	0.000264617	Nucleotide-diphospho-sugar transferase family protein	AT1G14590
Csa3G020040	4.71955	1.94891	0.608105	0.53028	2.28584	1.73372	2.181e-05	0.000188276	Nucleotide-diphospho-sugar transferases superfamily protein	AT4G16600
Csa3G854760	62.3848	17.5402	8.18177	9.30401	1.91974	4.43749	2.99883e-05	0.00025072	Nucleotide-diphospho-sugar transferases superfamily protein	AT1G19300
Csa5G184290	144.733	68.5278	28.7468	37.7945	1.42994	6.00888	6.77247e-06	6.57014e-05	Nucleotidyltransferase family protein	AT2G39740
Csa5G577370	20.5056	16.3287	1.8796	2.12112	2.96731	4.00067	2.85946e-19	2.51731e-17	nudix hydrolase 1	AT1G68760
Csa5G608210	1.08495	3.68712	0.0552823	0.0964146	4.6748	1.757	1.40977e-08	2.46026e-07	nudix hydrolase 1	AT1G68760
Csa6G518370	20.8854	19.4891	6.52331	6.94185	1.35939	3.85939	5.4433e-06	5.42287e-05	nudix hydrolase homolog 15	AT1G28960
Csa5G547610	168.765	71.1615	3.70391	5.68846	4.41943	5.66883	2.06737e-14	1.02407e-12	nudix hydrolase homolog 17	AT2G01670
Csa7G031650	94.7164	95.3912	21.5048	23.4288	1.86064	5.43359	4.7907e-12	1.70046e-10	nudix hydrolase homolog 2	AT5G47650
Csa5G002050	18.5527	15.2752	4.69899	5.68846	1.47361	3.36371	5.19439e-06	5.20458e-05	nudix hydrolase homolog 25	AT1G30110
Csa3G781040	20.6141	19.173	4.25673	3.61555	2.11075	3.36474	2.80219e-10	6.72488e-09	nudix hydrolase homolog 26	AT3G10620
Csa3G781050	7.32344	5.68871	0.608105	0.915939	2.84691	1.86267	1.23763e-09	2.62322e-08	nudix hydrolase homolog 26	AT3G10620
Csa6G325390	1.46469	1.47485	0.110565	0.192829	2.98775	0.0419171	4.52888e-06	4.61139e-05	O-acetyltransferase family protein	AT3G06550
Csa6G325400	1.41044	1.15881	0.165847	0.144622	2.77941	-0.0193066	6.50363e-05	0.00049921	O-acetyltransferase family protein	AT3G06550
Csa7G073550	8.35414	28.7069	2.15601	2.69961	2.75844	4.34444	4.09958e-08	6.52666e-07	O-acyltransferase (WSD1-like) family protein	AT3G49200
Csa6G191030	22.9468	25.5465	10.0614	9.8825	1.0643	3.93824	0.000627586	0.00362467	OBF-binding protein 3	AT3G55370
Csa7G068630	196.16	90.3872	28.7468	29.5029	2.04256	6.37397	4.27368e-10	9.86999e-09	Octicosapeptide/Phox/Bem1p family protein	AT5G64430
Csa1G002940	9.38485	5.68871	1.60319	1.44622	2.05962	2.15484	7.72126e-07	9.39816e-06	Octicosapeptide/Phox/Bem1p family protein	AT3G48240
Csa1G024270	58.2078	20.7532	9.17686	7.95421	1.93628	4.47684	8.50487e-07	1.02537e-05	Octicosapeptide/Phox/Bem1p family protein	AT2G01190
Csa6G516800	55.3869	82.1175	28.5256	27.5746	1.08858	5.31076	0.000429989	0.00260927	Octicosapeptide/Phox/Bem1p family protein	AT4G05150
Csa5G610450	180.265	83.8557	50.6386	52.0157	1.10801	6.7562	0.000955772	0.00521365	Octicosapeptide/Phox/Bem1p family protein	AT2G01190
Csa3G732610	21.8076	11.7461	3.86976	3.61555	1.91405	3.26079	3.43028e-07	4.52864e-06	O-fucosyltransferase family protein	AT3G54100
Csa6G120430	28.914	15.4332	6.08105	5.15818	1.72868	3.56463	1.75544e-06	1.96704e-05	O-fucosyltransferase family protein	AT1G76270
Csa1G705610	7.54043	7.00554	2.76411	2.84423	1.14881	1.77995	0.00388169	0.0170946	O-fucosyltransferase family protein	AT3G05320
Csa3G073920	255.29	136.055	41.4064	51.2444	1.83215	6.6193	1.39894e-08	2.44616e-07	O-Glycosyl hydrolases family 17 protein	AT5G55180
Csa3G855430	192.579	199.684	66.4493	65.2245	1.35432	6.89086	3.59656e-06	3.74296e-05	O-Glycosyl hydrolases family 17 protein	AT4G34480
Csa5G181480	73.0716	33.9215	18.796	17.2582	1.31173	5.44046	0.00327214	0.0148289	O-Glycosyl hydrolases family 17 protein	AT3G55430
Csa4G179700	72.0952	18.541	8.84516	10.702	1.9386	5.00927	1.33174e-05	0.000120529	oligopeptide transporter 4	AT5G64410
Csa6G506530	53.3797	26.916	7.62895	9.54505	1.97532	4.62234	9.16899e-09	1.67405e-07	oligopeptide transporter 7	AT4G10770
Csa7G039280	0.108495	13.9584	0.49754	0.626695	3.49947	1.39793	0.00310599	0.0141662	O-methyltransferase family protein	AT4G35160
Csa4G653450	94.8249	66.7896	22.0576	27.4782	1.47162	6.01422	7.68175e-08	1.15473e-06	OPC-8:0 CoA ligase1	AT1G20510
Csa7G041290	41.7707	40.9798	2.21129	4.33866	3.43697	3.92535	2.5381e-20	2.56449e-18	Optic atrophy 3 protein (OPA3)	AT1G28510
Csa3G094510	7.86591	0.737425	1.21621	1.01235	1.64767	5.31731	0.00889377	0.0339759	organic cation/carnitine transporter4	AT3G20660
Csa6G010030	251.98	58.7306	11.554	10.7502	3.51781	5.98698	5.57649e-09	1.05947e-07	ortholog of sugar beet HS1 PRO-1 2	AT2G40000
Csa5G155450	202.778	93.2316	2.87468	2.84423	5.43538	5.57093	2.66758e-40	3.95313e-37	osmotin 34	AT4G11650
Csa5G162620	66.1822	27.4427	10.0061	13.4498	1.74088	4.86055	1.68142e-06	1.89365e-05	Oxidoreductase family protein	AT4G17370
Csa6G517040	23.3265	9.16514	4.25673	4.6279	1.6092	3.47979	0.000100112	0.000732326	oxidoreductase, zinc-binding dehydrogenase family protein	AT4G21580
Csa5G630800	229.468	80.748	46.1607	57.0774	1.32444	7.15096	0.000593779	0.00345749	Oxidoreductase, zinc-binding dehydrogenase family protein	AT1G23740
Csa1G595890	94.9877	73.5845	34.3303	33.4559	1.08031	6.50096	0.000232061	0.00152503	oxophytodienoate-reductase 3	AT2G06050
Csa4G017130	21.0481	25.2305	8.90044	9.59325	1.11006	4.02887	0.000342255	0.00214005	P4H isoform 1	AT2G43080
Csa2G363570	210.806	127.258	17.9667	22.4646	2.82255	6.85648	3.51743e-11	1.03548e-09	Papain family cysteine protease	AT4G39090
Csa2G249900	566.563	502.239	185.97	160	1.39697	8.31428	5.25245e-06	5.25629e-05	Papain family cysteine protease	AT4G39090
Csa3G182150	135.619	93.1262	2.76411	2.26574	5.26576	5.01993	2.01747e-38	1.88825e-35	PAR1 protein	AT5G52390
Csa6G120390	13.9417	8.53306	3.70391	4.53149	1.20611	3.22748	0.00213123	0.0103233	Patched family protein	AT4G38350
Csa6G120400	10.5783	7.21623	3.37222	3.80838	1.0709	2.89802	0.00281172	0.0130109	Patched family protein	AT4G38350
Csa2G010390	99.0562	15.0119	0.276411	0.289244	7.33507	4.07846	8.06206e-15	4.10795e-13	pathogenesis-related 4	AT3G04720
Csa2G010380	11.1208	3.7398	0.442258	0.192829	4.26899	1.25096	6.72964e-09	1.25972e-07	pathogenesis-related 4	AT3G04720
Csa7G318990	1089.18	889.808	38.974	82.1452	3.81266	8.26086	5.77454e-15	2.98514e-13	pathogenesis-related family protein	AT1G78780
Csa6G338110	911.144	223.545	10.3378	32.6846	4.46102	7.35996	2.13418e-13	9.27925e-12	pathogenesis-related family protein	AT1G78780
Csa3G872740	67.8638	16.5921	4.42258	3.56734	3.11922	4.52109	1.08904e-09	2.33049e-08	Pathogenesis-related thaumatin superfamily protein	AT1G20030
Csa6G506000	6.40123	17.7509	0.386976	1.06056	3.87037	1.87196	7.97143e-08	1.19625e-06	Pathogenesis-related thaumatin superfamily protein	AT4G36010
Csa6G383520	964.198	578.404	293.881	325.881	1.07243	8.9725	0.000709381	0.00401877	PDI-like 1-1	AT1G21750
Csa6G168250	274.71	254.78	88.728	92.2206	1.32442	7.34354	5.72711e-06	5.66436e-05	PDI-like 2-2	AT1G04980
Csa1G651710	28.5343	26.3366	3.86976	5.06177	2.39436	3.49549	1.49419e-11	4.7455e-10	PEBP (phosphatidylethanolamine-binding protein) family protein	AT1G65480
Csa3G730940	5.913	6.16276	0.939798	1.10877	2.33153	2.03682	3.95681e-08	6.33339e-07	PEBP (phosphatidylethanolamine-binding protein) family protein	AT5G01300
Csa5G622520	83.8127	62.9445	15.2579	15.6674	2.01191	5.06579	7.63683e-13	3.05869e-11	Pectin lyase-like superfamily protein	AT5G04310
Csa1G597780	21.2108	10.5873	1.71375	2.89244	2.53616	3.98735	9.22562e-07	1.10627e-05	Pectin lyase-like superfamily protein	AT5G07430
Csa7G343850	164.479	47.0372	1.82431	1.9765	5.52106	5.42934	2.62534e-16	1.59885e-14	pectin methylesterase 3	AT3G14310
Csa7G343870	45.1883	8.00633	2.26657	2.60319	3.16077	6.24302	5.65604e-08	8.76909e-07	pectin methylesterase 3	AT3G14310
Csa2G034700	1.79017	0.948118	0.386976	0.289244	1.76439	-0.225973	0.00366797	0.0163028	pectin methylesterase inhibitor 1	AT1G48020
Csa3G730820	11.7175	4.47722	0.718669	1.39801	2.66534	1.97822	1.87424e-07	2.62645e-06	Pentatricopeptide repeat (PPR) superfamily protein	AT3G08820
Csa1G008500	87.0133	82.8549	27.5858	32.2025	1.28487	5.82728	1.64254e-06	1.85456e-05	Pentatricopeptide repeat (PPR) superfamily protein	AT1G74750
Csa5G189930	2.44115	1.63287	0.773952	0.385658	1.58075	1.37541	0.002241	0.0107649	Pentatricopeptide repeat (PPR) superfamily protein	AT2G03380
Csa5G189940	2.71238	0.737425	0.276411	0.433866	1.9881	0.918455	0.00231333	0.0110705	Pentatricopeptide repeat (PPR) superfamily protein	AT2G03380
Csa3G651750	7.48618	9.11246	1.8796	1.15698	2.238	3.74404	2.80982e-09	5.60169e-08	PEP1 receptor 1	AT1G73080
Csa5G600950	50.7758	27.5481	15.5343	15.9084	1.06803	4.54647	0.000586103	0.00341951	Peptidase C15, pyroglutamyl peptidase I-like	AT1G23440
Csa5G503560	26.2559	12.1675	1.60319	2.31395	3.03598	4.32362	1.22211e-12	4.73483e-11	peptidase M1 family protein	AT5G13520
Csa3G902910	98.568	79.9579	0.49754	0.72311	6.9422	4.83351	1.94517e-39	2.15717e-36	Peptidase M20/M25/M40 family protein	AT4G17830
Csa3G778230	4.99079	2.73901	0.165847	0.289244	3.79111	2.13075	4.23056e-10	9.79585e-09	Peptidase M20/M25/M40 family protein	AT3G02875
Csa5G139060	29.6192	19.5944	6.79972	10.6056	1.26405	4.60476	6.8869e-05	0.000525396	Peptidase M50 family protein	AT4G20310
Csa2G006150	5.8045	7.74296	1.93488	1.83188	1.63446	1.69101	8.88611e-05	0.000658973	Peptidase S24/S26A/S26B/S26C family protein	AT1G52600
Csa3G732500	4.23132	1.63287	0.110565	0.289244	3.55245	1.49632	1.25219e-08	2.21789e-07	peptide transporter 5	AT5G01180
Csa6G187970	70.2507	37.872	11.6093	13.1606	1.8781	4.924	1.13841e-08	2.03548e-07	peptide transporter 1	AT3G54140
Csa3G134780	12.8567	14.3271	0.110565	0.53028	5.13762	2.07667	9.44015e-17	6.017e-15	peptide transporter 3	AT5G46050
Csa2G172510	146.143	86.4894	38.9187	36.8786	1.37129	6.25082	1.84809e-06	2.06306e-05	peptide transporter 3	AT5G46050
Csa3G134770	16.5998	14.8012	6.08105	6.50799	1.09191	3.68021	0.000387534	0.00238131	peptide transporter 3	AT5G46050
Csa1G002810	62.7646	21.8594	2.10073	3.2781	3.71141	3.95238	1.43629e-08	2.49917e-07	peptidemethionine sulfoxide reductase 1	AT5G61640
Csa3G179200	16.2201	7.05821	2.59827	2.31395	1.98406	2.53532	6.30916e-05	0.000484856	peptidoglycan-binding LysM domain-containing protein	AT4G25433
Csa4G046790	237.659	56.6237	55.7245	52.4013	1.16346	7.04806	0.0101744	0.0379788	peptidylprolyl cis/trans isomerase, NIMA-interacting 1	AT2G18040
Csa2G377990	52.2948	43.0867	15.5896	15.571	1.38323	4.84921	1.24241e-06	1.44499e-05	Peptidyl-tRNA hydrolase II (PTH2) family protein	AT5G10700
Csa4G285780	1392.05	509.297	26.6461	64.0675	4.13963	8.51883	2.05002e-16	1.26144e-14	peroxidase 2	AT5G06720
Csa4G285730	50.1791	22.1754	1.16093	1.73546	4.38213	4.62012	7.54467e-12	2.5507e-10	peroxidase 2	AT5G06720
Csa4G285740	69.003	15.1172	3.04052	1.78367	3.83257	3.66651	5.34344e-08	8.32799e-07	peroxidase 2	AT5G06720
Csa7G061710	36.0205	24.4404	1.16093	0.915939	4.61699	3.88941	1.16426e-13	5.28163e-12	Peroxidase superfamily protein	AT2G41480
Csa5G167220	93.3602	31.1299	0.939798	3.47093	4.55792	4.35388	5.8981e-13	2.40564e-11	Peroxidase superfamily protein	AT5G06730
Csa4G285760	62.7646	6.79484	0.331694	1.44622	4.99226	4.97758	3.81579e-08	6.13529e-07	Peroxidase superfamily protein	AT5G06730
Csa4G285770	1440.17	331.472	105.534	154.119	2.49673	9.02884	4.68548e-07	5.98577e-06	Peroxidase superfamily protein	AT5G06730
Csa3G829270	51.7523	8.48039	7.13141	6.36336	1.86642	5.32416	0.000456405	0.00274383	Peroxidase superfamily protein	AT3G01420
Csa6G504560	1.95292	1.89624	0.221129	0.72311	1.77139	1.82401	0.0014528	0.00744008	Peroxidase superfamily protein	AT5G66390
Csa4G443110	30.8669	14.0111	10.1167	4.48328	1.35224	3.93939	0.00189785	0.00934111	Peroxidase superfamily protein	AT4G33420
Csa4G026850	7.37768	12.6416	3.75919	4.09762	1.14977	3.57289	0.00195345	0.00955924	Peroxidase superfamily protein	AT2G22420
Csa6G213910	1.68168	1.47485	0.165847	0.867731	1.33927	5.22543	0.00382631	0.01688	Peroxidase superfamily protein	AT5G05340
Csa2G361460	14.8639	12.4835	3.86976	5.10997	1.37807	3.05483	4.7516e-05	0.000378066	peroxin 11A	AT1G47750
Csa3G624070	109.255	100.711	23.7161	26.3212	1.84506	5.95913	9.79129e-12	3.22442e-10	peroxisomal 3-ketoacyl-CoA thiolase 3	AT2G33150
Csa2G021690	24.1402	18.699	5.47294	5.83308	1.68854	3.77474	1.28134e-07	1.84353e-06	peroxisomal adenine nucleotide carrier 1	AT3G05290
Csa2G173050	107.519	117.883	11.4987	14.9443	2.877	5.65736	1.40876e-22	1.88361e-20	Peroxisomal membrane 22 kDa (Mpv17/PMP22) family protein	AT4G14305
Csa6G513580	40.74	15.0645	10.5036	10.3646	1.1546	5.43703	0.00140831	0.00725494	Peroxisomal membrane 22 kDa (Mpv17/PMP22) family protein	AT4G04470
Csa7G047330	13.9959	42.718	11.3329	10.6056	1.19249	3.88598	0.00944804	0.0357782	Peroxisomal membrane 22 kDa (Mpv17/PMP22) family protein	AT1G52870
Csa2G361810	39.4381	43.2974	9.6744	10.0753	1.84917	5.89752	5.44679e-11	1.53018e-09	pfkB-like carbohydrate kinase family protein	AT1G19600
Csa6G080910	129.706	48.6174	25.3193	27.0925	1.50336	5.93538	2.17734e-05	0.000188051	pfkB-like carbohydrate kinase family protein	AT3G59480
Csa5G172290	19.9631	27.7061	10.0614	10.5092	1.00534	4.23463	0.00126808	0.00663439	pfkB-like carbohydrate kinase family protein	AT5G51830
Csa2G074200	20.0716	9.16514	0.49754	0.53028	4.55893	2.33121	4.43427e-15	2.31925e-13	P-glycoprotein 21	AT3G62150
Csa6G445760	119.562	79.6419	0.442258	0.819524	7.04297	5.12218	2.25652e-31	8.53781e-29	PHE ammonia lyase 1	AT2G37040
Csa7G390060	105.566	35.1857	9.78496	11.3287	2.47015	4.93157	8.83907e-10	1.92393e-08	Phenazine biosynthesis PhzC/PhzF protein	AT4G02860
Csa7G393450	102.745	76.0601	24.6559	29.4547	1.49163	6.03679	3.02528e-08	4.97673e-07	Phenazine biosynthesis PhzC/PhzF protein	AT4G02860
Csa6G446290	40.1433	32.552	0.331694	0.482073	6.22465	3.42765	5.0107e-21	5.50033e-19	phenylalanine ammonia-lyase 2	AT3G53260
Csa1G590300	164.75	256.097	27.6964	37.3607	2.49666	6.36258	3.15487e-14	1.53287e-12	phenylalanine ammonia-lyase 2	AT3G53260
Csa6G445780	28.697	25.0198	0.221129	0.0482073	7.37838	3.22798	1.04336e-12	4.0778e-11	phenylalanine ammonia-lyase 2	AT3G53260
Csa4G008780	31.0839	13.4317	0.663387	0.626695	4.83864	2.9615	6.35683e-12	2.18231e-10	phenylalanine ammonia-lyase 2	AT3G53260
Csa4G008760	25.9304	9.95524	0.442258	0.482073	4.99835	2.9223	3.28457e-11	9.73492e-10	phenylalanine ammonia-lyase 2	AT3G53260
Csa4G008770	5.26202	2.52831	0	0.241037	4.63183	0.631913	3.28417e-11	9.73492e-10	phenylalanine ammonia-lyase 2	AT3G53260
Csa6G446280	14.7554	10.6927	0.0552823	0.0482073	7.55313	2.11291	5.93923e-10	1.32852e-08	phenylalanine ammonia-lyase 2	AT3G53260
Csa4G008250	13.0737	5.53069	0.276411	0.0482073	5.56143	1.86591	1.39841e-09	2.93947e-08	phenylalanine ammonia-lyase 2	AT3G53260
Csa4G008260	4.44831	2.00158	0.110565	0.241037	3.88153	0.478253	5.9442e-07	7.44407e-06	phenylalanine ammonia-lyase 2	AT3G53260
Csa7G420790	60.8659	61.1536	17.4139	16.7761	1.61319	5.24336	5.04447e-09	9.60448e-08	pheophytinase	AT5G13800
Csa5G173520	37.4309	11.5354	3.15109	4.48328	2.41292	3.72162	1.35182e-06	1.561e-05	phloem protein 2-A14	AT5G52120
Csa1G708660	29.0768	33.1314	12.936	11.2805	1.14307	4.09428	0.000267039	0.00172494	phloem protein 2-A9	AT1G31200
Csa3G132020	8.46264	3.95049	0.884516	0.626695	2.78072	1.59028	2.60573e-08	4.35097e-07	phloem protein 2-B12	AT5G24560
Csa2G032230	5.96724	2.10693	0.442258	0.867731	2.34622	1.60588	0.000102143	0.000745042	phloem protein 2-B15	AT1G09155
Csa2G401340	13.5619	18.3829	0.884516	0.771317	4.05523	2.88184	1.97789e-18	1.55632e-16	phosphatase 2C5	AT2G40180
Csa3G184080	320.224	292.547	82.7575	105.429	1.48169	7.35658	5.11503e-07	6.4925e-06	phosphatase-related	AT4G11260
Csa6G517350	46.1648	26.7053	8.23706	9.01477	1.83306	4.45363	3.4057e-09	6.72181e-08	phosphate 2	AT2G33770
Csa5G172890	221.222	207.848	50.3621	43.724	1.9619	6.48845	1.85616e-11	5.74053e-10	phosphate starvation-induced gene 3	AT3G47420
Csa4G664440	13.2907	5.26732	1.93488	1.73546	2.07496	2.72159	3.44154e-06	3.60217e-05	phosphate transporter 1;9	AT1G76430
Csa3G889770	77.2487	10.64	2.10073	2.07291	4.09914	4.08787	5.46034e-08	8.4953e-07	Phosphate-responsive 1 family protein	AT4G08950
Csa2G369020	356.895	139.531	67.6102	52.9316	1.77442	7.21564	0.000125702	0.000892712	Phosphate-responsive 1 family protein	AT4G08950
Csa3G889780	10.1986	3.58178	2.65355	2.60319	1.12517	3.58496	0.0101378	0.0378793	Phosphate-responsive 1 family protein	AT4G08950
Csa2G245420	25.6591	26.3366	8.7346	10.461	1.21877	4.44455	8.1393e-05	0.000607901	Phosphatidylinositol 3- and 4-kinase family protein	AT1G49340
Csa3G435010	18.9324	29.339	5.47294	6.02591	1.86735	3.75459	3.53416e-07	4.65196e-06	phosphofructokinase 3	AT4G26270
Csa4G097630	91.0818	61.9964	20.7861	23.2359	1.56031	5.31913	3.03659e-08	4.99073e-07	phosphofructokinase 5	AT2G22480
Csa3G118040	75.5128	14.5378	1.49262	1.49443	4.62371	4.11384	1.76835e-14	8.80855e-13	Phosphoglycerate mutase family protein	AT3G60450
Csa6G087850	160.899	162.181	65.7859	58.2344	1.15758	6.66762	0.000120814	0.00086259	phosphoinositide 4-kinase gamma 4	AT2G46500
Csa6G011650	43.5609	36.2918	14.5945	18.1742	1.05789	4.75865	0.000126661	0.000898449	Phosphoinositide-specific phospholipase C family protein	AT2G40116
Csa3G038190	143.756	69.3706	17.1375	22.2236	2.18657	5.58584	2.45309e-11	7.43156e-10	phospholipase D beta 1	AT2G42010
Csa3G607640	15.5691	9.21781	3.37222	3.80838	1.54259	3.88032	3.14827e-06	3.32654e-05	phospholipid sterol acyl transferase 1	AT1G04010
Csa3G607650	7.54043	3.21307	1.16093	2.07291	1.47438	2.87454	0.00152616	0.00775864	phospholipid sterol acyl transferase 1	AT1G04010
Csa4G476190	7.0522	5.8994	2.43242	2.60319	1.13225	2.51708	0.00189131	0.00932117	Phospholipid/glycerol acyltransferase family protein	AT4G30580
Csa6G421640	4.01433	3.79247	0.718669	0.964146	1.97952	1.64966	3.80966e-05	0.000311195	Phosphotyrosine protein phosphatases superfamily protein	AT1G05000
Csa7G029980	30.4329	0.790098	0.552823	0.289244	4.8811	4.17327	2.57511e-06	2.78209e-05	phototropin 2	AT5G58140
Csa6G022340	3.14636	0.474059	0.276411	0.289244	2.36767	0.393953	0.0133574	0.0473364	PHYTOCYSTATIN 2	AT2G31980
Csa4G608160	180.59	133.737	63.0218	56.5954	1.15625	6.58286	6.11963e-05	0.000472128	phytoene desaturation 1	AT1G06570
Csa5G114640	67.8638	57.9932	9.6744	9.73788	2.46754	5.02427	1.6583e-18	1.3224e-16	phytosulfokin receptor 1	AT2G02220
Csa3G234010	46.5987	30.9192	14.6498	16.0048	1.09935	4.75035	0.000202532	0.00135655	phytosylfokine-alpha receptor 2	AT5G53890
Csa1G071800	12.4227	7.79563	0	0	10.4661	1.54745	2.55128e-24	4.49202e-22	pinoid-binding protein 1	AT5G54490
Csa3G099630	11.8802	8.79642	0.884516	1.59084	2.81772	2.16404	2.65079e-11	7.96267e-10	PLAC8 family protein	AT1G52200
Csa6G444990	90.7021	53.99	24.49	24.6821	1.31194	5.52179	5.30067e-06	5.29264e-05	PLAC8 family protein	AT2G37110
Csa6G006690	4.39406	3.21307	1.16093	0.819524	1.7048	0.658745	0.00038417	0.00236309	PLAC8 family protein	AT4G23470
Csa7G072800	18.39	4.58257	0.221129	0.144622	5.66327	2.50771	1.79945e-14	8.93844e-13	Plant basic secretory protein (BSP) family protein	AT2G15220
Csa7G072780	642.13	126.047	2.21129	5.59205	6.34892	6.83476	6.72247e-08	1.01914e-06	Plant basic secretory protein (BSP) family protein	AT2G15220
Csa5G598610	7.16069	6.6895	2.87468	2.45857	1.15066	2.72254	0.00203605	0.00991159	plant intracellular ras group-related LRR 3	AT1G12970
Csa7G405820	24.7912	2.58099	2.21129	1.39801	2.61695	4.67533	0.000126497	0.000897645	Plant invertase/pectin methylesterase inhibitor superfamily	AT1G02810
Csa1G033000	25.1167	12.9576	5.85992	5.01356	1.5554	3.63061	1.13207e-05	0.00010404	Plant invertase/pectin methylesterase inhibitor superfamily protein	AT3G47670
Csa1G597770	32.3316	48.9334	13.3783	16.0048	1.26676	4.95398	0.000149905	0.00104172	Plant invertase/pectin methylesterase inhibitor superfamily protein	AT5G20740
Csa1G604040	2701.43	654.043	361.159	449.099	1.77485	11.2543	0.000210523	0.00140066	Plant L-ascorbate oxidase	AT5G21105
Csa2G005990	19.5292	11.9041	5.52823	7.13468	1.07047	3.45973	0.00259913	0.0121857	plant natriuretic peptide A	AT2G18660
Csa3G822120	11.826	10.2713	4.53315	4.09762	1.12723	3.24336	0.000697001	0.00396126	Plant protein 1589 of unknown function	AT3G10250
Csa6G491610	13.4534	3.21307	0.663387	1.3016	2.79982	2.20632	2.65674e-06	2.86332e-05	Plant protein of unknown function (DUF247)	AT3G50120
Csa4G082970	42.3132	34.1322	10.2825	12.1482	1.53913	5.58932	3.1113e-08	5.10408e-07	Plant protein of unknown function (DUF641)	AT3G14870
Csa1G038940	86.7963	57.1504	23.8819	26.8515	1.26559	5.5277	5.3532e-06	5.33909e-05	Plant protein of unknown function (DUF863)	AT1G69360
Csa6G366340	38.8413	38.7148	15.5896	14.5586	1.14018	5.20734	2.34584e-05	0.000200895	Plant protein of unknown function (DUF863)	AT1G69360
Csa7G433350	30.3244	19.015	6.13633	6.02591	1.77726	3.99862	1.33056e-08	2.34271e-07	Plant Tudor-like RNA-binding protein	AT4G32440
Csa7G433320	11.0665	9.95524	3.53806	3.80838	1.28972	2.58052	0.000295947	0.00188294	Plant Tudor-like RNA-binding protein	AT5G20030
Csa6G118880	53.3255	33.4475	11.4434	11.859	1.65402	4.76113	9.065e-05	0.00067084	Plant U-Box 15	AT5G42340
Csa1G467720	144.407	45.0883	20.7308	17.21	2.0459	5.50692	1.94622e-06	2.16311e-05	plant U-box 17	AT1G29340
Csa6G426370	2.44115	3.84514	0.552823	0.771317	2.02957	1.0097	6.55973e-05	0.000503242	plant U-box 22	AT3G52450
Csa1G633420	3.47185	2.37029	0	0.289244	3.98244	0.476138	3.98156e-09	7.73814e-08	plant U-box 23	AT2G35930
Csa3G782630	65.3142	6.00475	0.331694	0.0482073	7.21983	3.49413	1.3717e-08	2.40325e-07	plant U-box 23	AT2G35930
Csa2G334540	6.23848	2.58099	1.65847	1.54263	1.20327	2.06118	0.00793827	0.030952	plant U-box 26	AT1G49780
Csa1G045860	50.3961	15.0119	11.0565	13.4016	1.14997	4.28303	0.00646404	0.0261369	plant U-box 38	AT5G65200
Csa5G545560	65.9109	54.2007	25.4851	24.1519	1.0433	5.29061	7.5694e-05	0.000571336	plant UBX domain-containing protein 2	AT2G01650
Csa3G215590	158.674	28.7596	20.7861	13.6909	2.14736	5.09465	0.000831453	0.00462777	plantacyanin	AT2G02850
Csa4G580380	17.305	9.84989	5.25181	4.00121	1.30344	2.86293	0.00101222	0.00546845	Plasma-membrane choline transporter family protein	AT3G04440
Csa6G366460	40.306	49.5128	13.7653	14.6068	1.45056	4.95168	3.72919e-07	4.88337e-06	plasmodesmata callose-binding protein 3	AT1G18650
Csa5G418770	25.2252	17.6455	5.85992	5.73667	1.64808	4.18458	6.61957e-08	1.0044e-06	plastid movement impaired 2	AT1G66480
Csa6G382350	20.0716	22.2281	6.2469	7.76138	1.37861	3.63746	1.22412e-05	0.000111462	plastidic type i signal peptidase 1	AT3G24590
Csa5G590080	39.0041	25.8099	12.3832	14.7032	1.02066	5.12933	0.000361527	0.00224478	PLAT/LH2 domain-containing lipoxygenase family protein	AT1G67560
Csa3G902190	84.1924	71.3722	14.3734	11.5698	2.35162	5.37921	6.03961e-15	3.11311e-13	PLATZ transcription factor family protein	AT4G17900
Csa3G009510	64.5005	95.4438	19.5146	16.969	1.92565	5.14233	4.83382e-09	9.21327e-08	PLATZ transcription factor family protein	AT4G17900
Csa2G445270	6.18423	10.5873	2.04544	2.21754	1.77511	2.119	0.000150322	0.00104421	PLATZ transcription factor family protein	AT1G32700
Csa3G912290	124.444	81.2221	28.3598	32.8292	1.5101	6.14307	6.99446e-08	1.05767e-06	pleckstrin homology (PH) domain-containing protein	AT4G17140
Csa5G148710	106.542	98.0775	31.5662	37.8909	1.33621	6.69736	7.75499e-06	7.39448e-05	Pleckstrin homology (PH) domain-containing protein	AT4G23895
Csa3G911780	4.61105	3.58178	1.27149	1.01235	1.60854	1.59581	0.000299861	0.00190512	pleckstrin homology (PH) domain-containing protein	AT4G17140
Csa6G450940	11.175	2.00158	1.27149	1.49443	1.96392	2.06836	0.00141492	0.00728477	pleiotropic drug resistance 11	AT1G66950
Csa2G433930	176.63	181.828	11.1117	11.5215	3.76491	6.02597	2.12871e-32	8.60338e-30	pleiotropic drug resistance 12	AT1G15520
Csa5G266820	79.2558	35.133	1.10565	1.39801	5.24869	4.53572	2.61537e-34	1.45341e-31	P-loop containing nucleoside triphosphate hydrolases superfamily protein	AT1G65810
Csa3G816090	37.8106	54.3061	1.38206	1.44622	4.815	3.81687	2.89827e-30	9.72452e-28	P-loop containing nucleoside triphosphate hydrolases superfamily protein	AT1G73860
Csa6G504460	254.53	172.083	15.479	11.618	3.73268	6.20786	6.17138e-29	1.638e-26	P-loop containing nucleoside triphosphate hydrolases superfamily protein	AT2G18193
Csa6G504490	213.302	146.59	4.14617	12.0036	4.25123	5.89111	3.19349e-24	5.51358e-22	P-loop containing nucleoside triphosphate hydrolases superfamily protein	AT2G18193
Csa7G351880	42.3674	35.5017	3.75919	5.10997	2.90451	4.09876	1.17725e-19	1.10185e-17	P-loop containing nucleoside triphosphate hydrolases superfamily protein	AT4G13030
Csa3G143510	60.4862	60.8902	8.29234	9.49684	2.54976	5.20284	1.32362e-19	1.22594e-17	P-loop containing nucleoside triphosphate hydrolases superfamily protein	AT1G04280
Csa6G504480	11.5005	6.4788	0.165847	0.192829	5.35192	1.41629	2.47598e-18	1.91436e-16	P-loop containing nucleoside triphosphate hydrolases superfamily protein	AT2G18193
Csa5G292250	303.027	131.578	4.47786	13.1124	4.3834	6.01771	8.80271e-15	4.44712e-13	P-loop containing nucleoside triphosphate hydrolases superfamily protein	AT1G65810
Csa5G262250	253.011	98.0248	20.3439	27.1407	2.62772	6.52231	1.19996e-11	3.91538e-10	P-loop containing nucleoside triphosphate hydrolases superfamily protein	AT1G65810
Csa4G046070	9.76458	3.16039	0.442258	0.385658	3.6819	1.57336	1.74497e-09	3.61243e-08	P-loop containing nucleoside triphosphate hydrolases superfamily protein	AT5G17760
Csa2G076540	156.667	140.69	44.7233	45.4595	1.49474	6.49468	1.26521e-07	1.82623e-06	P-loop containing nucleoside triphosphate hydrolases superfamily protein	AT4G21800
Csa5G262240	15.2978	5.68871	0.939798	2.02471	2.557	2.5925	3.14216e-07	4.20445e-06	P-loop containing nucleoside triphosphate hydrolases superfamily protein	AT5G37150
Csa3G119330	10.3071	5.63603	1.71375	1.49443	2.06316	2.39997	1.15434e-06	1.35139e-05	P-loop containing nucleoside triphosphate hydrolases superfamily protein	AT2G46620
Csa3G731080	34.0675	10.2713	3.4275	4.24224	2.26086	2.76904	8.21203e-06	7.79682e-05	P-loop containing nucleoside triphosphate hydrolases superfamily protein	AT1G33970
Csa6G106820	11.7175	5.74138	1.27149	2.21754	2.06919	1.54515	2.77056e-05	0.000233945	P-loop containing nucleoside triphosphate hydrolases superfamily protein	AT1G33970
Csa3G746560	6.78096	4.37188	1.21621	1.68726	1.6966	2.03354	7.00761e-05	0.000533918	P-loop containing nucleoside triphosphate hydrolases superfamily protein	AT3G53110
Csa3G731090	35.5865	20.0685	6.68915	9.83429	1.50938	3.31141	8.07742e-05	0.000603533	P-loop containing nucleoside triphosphate hydrolases superfamily protein	AT1G33970
Csa5G169050	12.694	11.5354	3.86976	4.00121	1.39537	2.76399	0.000163152	0.00112411	P-loop containing nucleoside triphosphate hydrolases superfamily protein	AT2G16790
Csa2G191300	94.2282	36.4499	20.7861	26.1766	1.21733	5.67377	0.000477607	0.00285873	P-loop containing nucleoside triphosphate hydrolases superfamily protein	AT1G06750
Csa5G286060	7.86591	6.21544	2.15601	2.98885	1.21984	2.31116	0.00152005	0.00773202	P-loop containing nucleoside triphosphate hydrolases superfamily protein	AT2G01460
Csa5G286050	5.26202	3.26574	1.5479	1.39801	1.29034	1.65082	0.00247363	0.0116991	P-loop containing nucleoside triphosphate hydrolases superfamily protein	AT2G01460
Csa6G190450	43.8321	40.6637	16.3083	16.3905	1.14439	4.94435	1.91808e-05	0.000168108	pol-like 5	AT1G07630
Csa2G123570	24.8997	12.2729	2.59827	2.41037	2.63696	3.3021	4.95124e-11	1.4019e-09	Poly (ADP-ribose) glycohydrolase (PARG)	AT2G31870
Csa2G123070	11.5548	5.63603	1.82431	1.88008	1.95958	2.45952	6.05115e-06	5.93861e-05	Poly (ADP-ribose) glycohydrolase (PARG)	AT2G31870
Csa6G052760	8.95087	4.05584	2.4877	2.6514	1.08491	3.71259	0.00452638	0.0193818	poly(A) binding protein 3	AT1G22760
Csa7G397590	37.6479	38.0301	15.3685	16.4869	1.02778	5.14434	0.000123823	0.000881836	poly(ADP-ribose) polymerase	AT4G02390
Csa4G046710	6.07574	5.21465	1.21621	1.01235	2.10983	1.62388	6.37666e-07	7.91872e-06	polygalacturonase inhibiting protein 1	AT5G06860
Csa1G470460	42.2047	13.6424	0.718669	0.337451	5.45285	3.52743	1.78101e-21	2.11144e-19	Polyketide cyclase/dehydrase and lipid transport superfamily protein	AT5G05440
Csa3G319290	9.87308	19.6471	0.442258	0.72311	4.45881	2.90666	6.03114e-07	7.54232e-06	Polyketide cyclase/dehydrase and lipid transport superfamily protein	AT5G28010
Csa1G168920	211.566	63.4712	6.91028	5.78488	4.16097	5.70477	2.39806e-12	8.95898e-11	Polynucleotidyl transferase, ribonuclease H-like superfamily protein	AT5G22250
Csa6G425790	45.2968	9.6392	1.32677	1.78367	3.85729	3.52929	4.78993e-10	1.09767e-08	Polynucleotidyl transferase, ribonuclease H-like superfamily protein	AT5G22250
Csa3G829210	32.3859	17.0661	8.62403	9.11118	1.23001	4.93911	8.85876e-05	0.000657529	Polynucleotidyl transferase, ribonuclease H-like superfamily protein	AT3G01410
Csa4G279830	69.8168	47.3532	24.4348	25.0678	1.00402	5.61082	0.00028287	0.00181336	Polynucleotidyl transferase, ribonuclease H-like superfamily protein	AT2G26970
Csa7G253800	33.4166	17.6982	0.442258	1.78367	4.26508	3.02878	7.87282e-13	3.14612e-11	polyol/monosaccharide transporter 5	AT3G18830
Csa7G253780	44.9713	83.8557	11.167	12.6785	2.24071	4.64605	5.87285e-10	1.31865e-08	polyol/monosaccharide transporter 5	AT3G18830
Csa4G188950	36.4544	34.0269	14.2075	13.2088	1.1362	4.64033	4.55309e-05	0.000363246	potassium channel tetramerisation domain-containing protein / pentapeptide repeat-containing protein	AT5G55000
Csa1G064740	47.2497	8.74375	3.31694	2.21754	3.04577	3.92174	1.67729e-07	2.3729e-06	PPDK regulatory protein	AT4G21210
Csa3G881760	32.9826	24.5984	1.21621	2.89244	3.57049	3.33471	9.66696e-18	6.93177e-16	PR5-like receptor kinase	AT5G38280
Csa3G890120	8.35414	6.16276	1.60319	1.59084	1.94653	2.37451	1.40289e-06	1.60745e-05	Predicted AT-hook DNA-binding family protein	AT5G49700
Csa6G223490	5.913	1.73822	0.829234	1.20518	1.6365	1.32577	0.00262786	0.0122944	prenylcysteine methylesterase	AT5G15860
Csa6G223500	2.00716	1.89624	0.49754	0.867731	1.27659	1.24168	0.0121407	0.0438818	prenylcysteine methylesterase	AT5G15860
Csa5G139420	183.411	119.463	48.4825	55.1492	1.30815	6.65276	1.33884e-05	0.000121099	prolyl oligopeptidase family protein	AT5G24260
Csa5G579570	126.289	71.6356	31.6215	37.9874	1.26334	6.62809	5.03786e-05	0.000398524	Prolyl oligopeptidase family protein	AT1G50380
Csa3G045220	231.041	110.192	31.732	40.8316	1.98298	6.68462	9.29533e-09	1.69537e-07	proteasome activating protein 200	AT3G13330
Csa4G303080	97.2118	83.4344	28.5809	28.3941	1.43579	5.82539	4.99024e-08	7.82552e-07	proteasome inhibitor-related	AT3G53970
Csa6G404180	31.1924	15.0119	4.14617	5.73667	1.97327	3.80636	4.32351e-08	6.85861e-07	protein kinase 2B	AT2G02800
Csa4G269770	25.9304	32.236	10.2825	11.0877	1.23312	3.96433	5.87535e-05	0.000455455	protein kinase 2B	AT2G02800
Csa2G377910	7.21494	5.00395	1.65847	2.31395	1.38072	3.39798	0.000180468	0.00122641	protein kinase C-like zinc finger protein	AT4G31240
Csa2G404850	30.6499	26.2839	3.20637	6.07412	2.39163	3.67195	1.41087e-11	4.53697e-10	Protein kinase family protein	AT5G38210
Csa4G410830	28.3173	16.2233	4.31202	4.19404	2.14108	3.42245	1.2835e-09	2.71396e-08	Protein kinase family protein	AT5G38210
Csa6G008740	27.3408	12.9049	2.92996	5.15818	2.06381	3.93008	1.62116e-07	2.29713e-06	Protein kinase family protein	AT5G02070
Csa1G042490	15.1351	7.79563	3.26165	4.53149	1.30842	2.96898	0.00103221	0.00555564	Protein kinase family protein	AT5G38210
Csa2G138740	2.98362	1.52752	0.829234	0.385658	1.64912	1.49351	0.00202881	0.00988447	protein kinase family protein	AT2G32800
Csa3G144110	290.008	80.432	15.0921	21.4523	3.07222	6.15512	6.33214e-12	2.17803e-10	protein kinase family protein / peptidoglycan-binding LysM domain-containing protein	AT2G23770
Csa6G487750	35.3152	12.2202	6.74444	6.41157	1.58544	3.71114	0.000171263	0.00117182	protein kinase family protein / peptidoglycan-binding LysM domain-containing protein	AT2G23770
Csa6G487710	4.39406	2.52831	0.884516	0.578488	1.99471	0.493272	0.000220489	0.00145814	protein kinase family protein / peptidoglycan-binding LysM domain-containing protein	AT2G23770
Csa1G574960	228.057	161.812	7.24198	7.61675	4.47593	6.03397	1.0119e-39	1.27156e-36	Protein kinase family protein with leucine-rich repeat domain	AT5G25930
Csa1G574950	42.5302	38.3988	2.21129	2.31395	3.93154	3.86535	1.37932e-30	4.90568e-28	Protein kinase family protein with leucine-rich repeat domain	AT5G25930
Csa1G597020	48.3347	14.6432	0.939798	0.915939	4.80531	3.41433	2.30953e-15	1.26371e-13	Protein kinase superfamily protein	AT2G05940
Csa3G017030	107.41	57.9405	7.68423	8.53269	3.10112	5.10105	2.92642e-15	1.56748e-13	Protein kinase superfamily protein	AT5G47070
Csa3G912320	31.2467	14.3798	2.21129	2.74782	2.94446	3.41008	5.20399e-13	2.12742e-11	Protein kinase superfamily protein	AT5G47070
Csa7G024130	36.4002	41.8752	6.96556	8.00241	2.17194	4.32745	1.52974e-12	5.85018e-11	Protein kinase superfamily protein	AT2G17220
Csa6G055410	63.4698	21.28	2.92996	3.66376	3.41607	4.10266	2.93749e-12	1.07706e-10	Protein kinase superfamily protein	AT5G42440
Csa6G518160	8.35414	9.53385	0.49754	0.626695	3.76004	1.63592	1.48422e-11	4.7301e-10	Protein kinase superfamily protein	AT5G46080
Csa4G455680	14.4299	4.84593	0.386976	0.482073	4.18385	1.96612	1.83091e-11	5.67231e-10	Protein kinase superfamily protein	AT1G10940
Csa5G610370	41.9334	26.3893	5.69407	7.42393	2.14018	3.86768	1.01527e-10	2.6907e-09	Protein kinase superfamily protein	AT1G66910
Csa3G062560	66.6161	36.2918	9.23214	10.3646	2.14483	4.58852	1.28891e-10	3.33148e-09	Protein kinase superfamily protein	AT5G55560
Csa6G006720	150.158	89.3338	25.8721	27.7192	1.91559	5.96447	1.33391e-10	3.42293e-09	Protein kinase superfamily protein	AT5G24010
Csa5G177140	67.3756	24.2823	6.63387	4.82073	2.73006	4.336	1.49987e-10	3.80488e-09	Protein kinase superfamily protein	AT2G39360
Csa4G064040	38.5158	27.1794	7.24198	6.94185	1.97326	4.39205	2.0846e-10	5.15583e-09	Protein kinase superfamily protein	AT1G16670
Csa4G648560	19.1494	4.42455	0.49754	0.433866	4.36732	2.00404	2.19544e-10	5.39992e-09	Protein kinase superfamily protein	AT2G05940
Csa6G356490	208.04	205.531	48.372	49.0268	1.86396	6.73879	2.64135e-10	6.39798e-09	Protein kinase superfamily protein	AT1G76360
Csa1G042520	36.1289	23.8083	6.91028	6.89364	1.8775	3.97247	1.37378e-09	2.89111e-08	Protein kinase superfamily protein	AT1G18390
Csa5G033470	59.9437	40.6637	11.8857	14.8961	1.67284	4.66999	6.58619e-09	1.23677e-07	Protein kinase superfamily protein	AT1G70740
Csa4G296090	18.0102	20.4899	5.03069	4.77252	1.75637	4.26309	1.56181e-08	2.70171e-07	Protein kinase superfamily protein	AT5G02290
Csa6G406010	26.0389	26.8633	7.57367	5.9295	1.74692	3.96073	3.14201e-08	5.14972e-07	Protein kinase superfamily protein	AT3G09830
Csa3G219720	36.6172	15.1172	5.3071	4.48328	2.13927	3.79284	3.57984e-08	5.79256e-07	Protein kinase superfamily protein	AT1G11050
Csa5G517150	16.0031	4.5299	0.663387	0.289244	4.14524	1.96282	5.0117e-08	7.85225e-07	Protein kinase superfamily protein	AT1G07570
Csa7G420160	22.6755	8.059	1.71375	2.94065	2.45823	3.2134	9.26218e-08	1.37372e-06	Protein kinase superfamily protein	AT2G47060
Csa3G840390	27.9918	18.2776	5.69407	6.89364	1.63842	4.23494	1.03138e-07	1.51704e-06	Protein kinase superfamily protein	AT3G27560
Csa1G042480	20.6684	12.6942	3.59335	3.85658	1.91899	3.11617	1.34933e-07	1.93666e-06	Protein kinase superfamily protein	AT1G18390
Csa6G127480	8.24565	6.37346	1.5479	1.25339	2.14824	2.56258	5.19659e-07	6.57729e-06	Protein kinase superfamily protein	AT1G53050
Csa3G736700	30.3787	23.1235	8.01593	8.24345	1.48429	3.80767	6.2522e-07	7.79683e-06	Protein kinase superfamily protein	AT5G02800
Csa1G024230	10.524	8.16435	1.38206	1.54263	2.43871	2.38659	6.33849e-07	7.87683e-06	Protein kinase superfamily protein	AT1G18390
Csa4G064100	11.5005	1.31683	0.221129	0.578488	3.68296	2.88204	2.85858e-06	3.05861e-05	Protein kinase superfamily protein	AT3G14370
Csa6G446370	101.389	64.9987	27.9728	30.226	1.27474	5.37936	4.13648e-06	4.26182e-05	Protein kinase superfamily protein	AT3G09830
Csa3G017090	56.9058	50.3556	19.2382	18.367	1.28396	4.79758	4.3143e-06	4.42452e-05	Protein kinase superfamily protein	AT4G33950
Csa3G098040	18.173	15.96	4.58843	6.17054	1.43953	3.3818	9.00036e-06	8.47292e-05	Protein kinase superfamily protein	AT5G54590
Csa5G610360	38.7328	42.2966	15.2026	14.3658	1.23558	4.42474	2.47525e-05	0.000210509	Protein kinase superfamily protein	AT1G25390
Csa5G517160	51.6438	39.7156	16.5847	18.9937	1.1287	5.23508	2.79825e-05	0.000235947	Protein kinase superfamily protein	AT5G02290
Csa5G642150	34.0133	24.2297	10.5036	11.2323	1.18568	4.43794	3.80876e-05	0.000311195	Protein kinase superfamily protein	AT5G15730
Csa3G001760	26.7441	22.6495	8.84516	9.06297	1.23445	3.89603	4.22992e-05	0.000339904	Protein kinase superfamily protein	AT4G35600
Csa3G001730	16.0573	11.5354	4.31202	5.2546	1.29264	3.12134	0.00014292	0.000999432	Protein kinase superfamily protein	AT2G17220
Csa2G425780	96.9406	62.049	29.0232	35.0467	1.0723	5.63372	0.000146502	0.00101967	Protein kinase superfamily protein	AT2G23200
Csa1G042500	6.07574	4.37188	1.38206	1.63905	1.55071	1.87989	0.000167919	0.00115427	Protein kinase superfamily protein	AT1G67000
Csa6G486970	11.392	4.3192	2.10073	2.55499	1.49215	2.09352	0.00164625	0.00826985	Protein kinase superfamily protein	AT4G35030
Csa3G710750	14.6469	6.90019	3.86976	4.19404	1.16416	3.2303	0.00283794	0.0131118	Protein kinase superfamily protein	AT1G79640
Csa1G042370	5.04503	4.26653	1.99016	1.78367	1.07299	2.00596	0.0059975	0.0246199	Protein kinase superfamily protein	AT1G70740
Csa6G499740	79.1474	201.001	55.6692	56.1615	1.14277	5.95751	0.00604816	0.0247878	Protein kinase superfamily protein	AT4G33950
Csa7G387170	41.7707	96.55	30.1841	28.6833	1.04556	5.05099	0.00674193	0.0270483	Protein kinase superfamily protein	AT3G22750
Csa3G702610	20.0174	17.2768	6.02577	6.94185	1.29633	4.13477	1.02472e-05	9.52069e-05	protein N-terminal asparagine amidohydrolase family protein	AT2G44420
Csa2G406090	16.5455	13.063	3.92504	5.01356	1.49644	2.95358	1.72892e-05	0.00015319	Protein of unknown function (DUF 3339)	AT3G27027
Csa6G007410	1.84442	1.84356	0.608105	0.433866	1.5983	0.646611	0.00317373	0.0144307	Protein of unknown function (DUF1191)	AT4G01140
Csa4G025740	25.1709	25.8099	3.04052	4.57969	2.52164	3.76716	2.23236e-13	9.68246e-12	Protein of unknown function (DUF1218)	AT5G17210
Csa3G881610	36.5087	17.4348	3.98032	4.29045	2.45066	3.94643	4.10869e-11	1.18998e-09	Protein of unknown function (DUF1218)	AT4G31130
Csa2G423620	6.50972	8.059	1.21621	1.9765	1.97276	1.87529	5.61932e-06	5.57014e-05	Protein of unknown function (DUF1218)	AT2G32280
Csa1G073650	26.5271	24.8618	10.1719	11.1841	1.04299	4.76938	0.000337283	0.00211491	Protein of unknown function (DUF1218)	AT1G61065
Csa5G608080	25.4964	7.74296	0.276411	0.626695	4.90458	2.85301	3.76157e-13	1.58137e-11	Protein of unknown function (DUF1262)	AT1G13480
Csa5G608090	9.3306	3.5291	0	0.0482073	7.41185	1.10143	3.55331e-12	1.2922e-10	Protein of unknown function (DUF1262)	AT1G13530
Csa5G202370	211.132	0.842771	1.10565	0.771317	6.48909	7.34201	2.93286e-06	3.12118e-05	Protein of unknown function (DUF1313)	AT2G40080
Csa1G569190	64.4462	28.1802	14.2075	15.7638	1.37129	4.84418	7.59356e-05	0.00057243	Protein of unknown function (DUF1399)	AT1G56230
Csa3G176350	9.81883	4.63524	2.21129	1.39801	1.74437	1.54434	0.000272077	0.00175303	Protein of unknown function (DUF1442)	AT5G62280
Csa6G148170	62.6018	33.5528	6.96556	10.1717	2.24279	4.32347	2.48316e-10	6.04077e-09	Protein of unknown function (DUF1635)	AT5G22930
Csa1G489250	0.433981	0.316039	0	0	5.7497	0.224271	0.00098488	0.00534619	Protein of unknown function (DUF1635)	AT2G28690
Csa3G827270	27.9376	15.2226	8.34762	7.2793	1.21576	4.88739	0.000105758	0.000767941	Protein of unknown function (DUF1637)	AT5G39890
Csa4G043920	79.9611	120.095	27.3647	28.6351	1.63404	5.68222	9.75077e-08	1.44138e-06	Protein of unknown function (DUF1640)	AT2G16460
Csa3G483770	93.957	42.7706	4.20145	3.22989	3.94109	4.69895	9.04692e-19	7.37988e-17	Protein of unknown function (DUF1645)	AT1G23710
Csa2G234570	32.9826	22.9128	4.69899	3.61555	2.50792	3.99779	1.48261e-11	4.7301e-10	Protein of unknown function (DUF1645)	AT2G15760
Csa7G073780	52.6745	22.0174	5.74936	5.39922	2.48279	4.02997	5.77737e-10	1.30049e-08	Protein of unknown function (DUF1645)	AT2G15760
Csa3G826700	20.8311	19.9631	2.32185	2.60319	2.82397	3.98366	5.63388e-17	3.65647e-15	Protein of unknown function (DUF1666)	AT5G39785
Csa2G000220	57.611	42.2439	10.78	13.4016	1.81247	4.97385	1.26855e-10	3.28364e-09	Protein of unknown function (DUF1666)	AT5G39785
Csa1G023080	38.5701	38.1881	15.9766	16.4869	1.01954	4.54082	0.000276522	0.00177716	Protein of unknown function (DUF1666)	AT1G73850
Csa2G373460	0.325486	0.316039	0.0552823	0	3.1387	2.02554	0.0117835	0.0428171	Protein of unknown function (DUF1677)	AT5G25840
Csa2G277000	87.0675	32.552	7.68423	9.68967	2.52188	4.86442	1.46881e-10	3.73141e-09	Protein of unknown function (DUF1685)	AT4G33985
Csa6G490880	30.5414	27.6008	7.96065	9.35222	1.52262	4.10813	1.24398e-07	1.80291e-06	Protein of unknown function (DUF1685)	AT4G33985
Csa7G433940	88.0982	43.9821	24.8217	29.8885	1.02192	5.36038	0.000945931	0.00516789	Protein of unknown function (DUF2921)	AT1G52780
Csa2G000070	1.57318	2.68633	0.442258	0.964146	1.38102	1.01359	0.0100721	0.0376761	Protein of unknown function (DUF300)	AT1G23070
Csa6G014640	118.585	136.898	33.1141	31.1419	1.77497	6.02893	1.41389e-10	3.60219e-09	Protein of unknown function (DUF3133)	AT5G05190
Csa7G179620	37.2682	36.2392	11.3329	13.6427	1.33645	4.27561	5.13131e-06	5.14665e-05	Protein of unknown function (DUF3537)	AT3G20300
Csa5G153070	147.337	118.725	44.1705	44.9774	1.34601	6.98984	6.97305e-06	6.75023e-05	Protein of unknown function (DUF3741)	AT1G63670
Csa5G517130	162.363	79.8526	23.5502	21.5005	2.17132	5.64136	2.25649e-08	3.80714e-07	Protein of unknown function (DUF506)	AT2G39650
Csa7G048060	18.0645	2.37029	0.829234	0.771317	3.37119	2.50699	7.44052e-05	0.000562563	Protein of unknown function (DUF506)	AT4G32480
Csa3G730710	194.803	81.9068	16.3083	19.2347	2.70325	6.01312	1.41339e-13	6.28358e-12	Protein of unknown function (DUF567)	AT5G01750
Csa4G005540	36.9969	30.8665	6.02577	8.00241	2.04615	4.74266	9.27667e-12	3.08349e-10	Protein of unknown function (DUF567)	AT3G15810
Csa4G050160	8.46264	6.05742	0.829234	1.15698	2.62365	2.24479	5.89068e-10	1.31932e-08	Protein of unknown function (DUF567)	AT5G41590
Csa1G597060	2.2784	5.31999	0.0552823	0.0482073	5.86135	0.531667	2.23043e-08	3.77391e-07	Protein of unknown function (DUF567)	AT2G05910
Csa3G016990	109.96	113.511	16.1424	18.9455	2.45274	6.02925	9.03425e-19	7.37988e-17	Protein of unknown function (DUF581)	AT5G47060
Csa6G500590	70.522	43.5607	20.2886	25.116	1.08896	5.47622	0.000145492	0.00101383	Protein of unknown function (DUF581)	AT1G78020
Csa7G448060	11.175	11.9568	2.98524	4.00121	1.50924	4.12699	0.000200642	0.00134642	Protein of unknown function (DUF581)	AT1G53885
Csa5G165300	48.1719	29.9711	13.1019	14.9925	1.23452	4.63326	2.30118e-05	0.000197595	Protein of unknown function (DUF594)	AT5G45540
Csa6G008710	23.435	23.4922	8.01593	8.72552	1.2658	4.19788	2.15634e-05	0.000186509	Protein of unknown function (DUF604)	AT3G11420
Csa4G047930	0.488229	0.316039	0.110565	0	2.58699	0.422507	0.0120887	0.0437116	Protein of unknown function (DUF604)	AT5G41460
Csa2G295420	57.7195	151.593	37.4261	46.0862	1.14838	6.04157	0.00755536	0.0297118	Protein of unknown function (DUF607)	AT2G23790
Csa6G127350	154.823	155.913	45.7184	47.6288	1.51418	6.4863	1.22163e-07	1.7734e-06	Protein of unknown function (DUF630 and DUF632)	AT4G35240
Csa6G104620	149.29	73.3738	40.7983	43.0009	1.15724	6.3912	0.000209298	0.00139519	Protein of unknown function (DUF630 and DUF632)	AT3G60320
Csa1G533430	25.7134	10.8507	5.19653	5.44743	1.52154	3.93983	5.91722e-05	0.00045821	Protein of unknown function (DUF640)	AT1G07090
Csa4G296260	64.2835	36.9239	0.608105	1.06056	5.66567	3.92179	1.36562e-16	8.49119e-15	Protein of unknown function (DUF668)	AT3G23160
Csa2G386120	100.195	100.448	37.8131	38.9997	1.16399	5.99945	1.57931e-05	0.000140988	Protein of unknown function (DUF668)	AT5G04550
Csa2G296090	180.753	122.729	43.7836	45.2667	1.52993	6.44132	2.04334e-07	2.8477e-06	Protein of unknown function (DUF677)	AT2G18630
Csa7G253710	30.9754	18.2249	8.01593	8.96656	1.2904	4.07189	4.19155e-05	0.000337125	Protein of unknown function (DUF677)	AT4G34320
Csa6G154530	27.3408	15.6439	1.82431	2.41037	3.09438	2.90929	1.26467e-13	5.67922e-12	Protein of unknown function (DUF688)	AT2G30990
Csa1G470450	40.3603	32.6574	14.3181	15.8602	1.04465	5.01508	0.000141068	0.000988678	Protein of unknown function (DUF688)	AT1G29240
Csa4G043930	80.5578	48.7227	20.4544	23.2359	1.32257	5.48137	3.9693e-06	4.09908e-05	Protein of unknown function (DUF726)	AT4G36210
Csa1G071940	7.26919	4.58257	1.27149	1.78367	1.70994	2.61106	3.00879e-05	0.000251434	Protein of unknown function (DUF761)	AT1G61260
Csa1G589090	40.2518	11.6408	3.31694	8.00241	1.93425	4.53249	4.66519e-05	0.000371689	Protein of unknown function (DUF761)	AT2G26110
Csa6G128660	26.7441	28.1275	7.7948	8.29166	1.55085	4.02446	2.39516e-07	3.29924e-06	Protein of unknown function (DUF789)	AT4G03420
Csa7G420820	38.8956	12.7996	0.49754	0.674902	5.17964	3.15285	6.20286e-11	1.72352e-09	Protein of unknown function (DUF793)	AT1G01550
Csa7G298820	226.538	89.1231	18.2431	18.9455	2.82317	6.12137	9.9764e-08	1.47228e-06	Protein of unknown function (DUF793)	AT1G18740
Csa3G081920	25.1167	16.5921	8.01593	7.42393	1.19254	3.79937	0.000138599	0.00097342	Protein of unknown function (DUF810)	AT2G20010
Csa1G038330	80.1781	73.9005	23.2738	22.8021	1.51563	5.15632	2.77167e-08	4.59783e-07	Protein of unknown function (DUF962)	AT1G18720
Csa3G033730	165.238	222.281	42.5673	43.242	1.96696	6.56469	5.34694e-10	1.20819e-08	Protein of unknown function (duplicated DUF1399)	AT2G22660
Csa4G639190	50.2876	43.35	18.409	18.0295	1.13268	4.7653	3.93416e-05	0.000319458	Protein of unknown function DUF829, transmembrane 53	AT5G44250
Csa6G523360	14.4299	11.4301	3.09581	3.953	1.64332	2.8164	1.14418e-05	0.000104901	Protein of unknown function, DUF538	AT5G46230
Csa1G630320	144.57	78.5357	41.5723	48.4001	1.06358	6.04781	0.000391312	0.00240362	Protein of unknown function, DUF538	AT1G55265
Csa2G285380	10.741	6.00475	1.93488	2.21754	1.76309	1.68009	0.000393861	0.00241602	Protein of unknown function, DUF547	AT4G37080
Csa7G211080	4.6653	2.63366	0.939798	1.20518	1.51586	1.08044	0.00128558	0.00671877	Protein of unknown function, DUF584	AT4G21970
Csa3G739050	7.86591	5.1093	2.54298	2.12112	1.2346	2.15223	0.00198865	0.00970743	Protein of unknown function, DUF584	AT5G03230
Csa2G010190	68.9488	40.5584	12.6044	15.3299	1.7278	4.86306	9.99651e-09	1.81396e-07	Protein of unknown function, DUF593	AT1G08800
Csa3G130880	45.3511	32.7627	13.6547	12.9678	1.3157	4.72545	3.48062e-06	3.63452e-05	Protein of unknown function, DUF593	AT4G13630
Csa4G638520	29.7277	11.0087	4.92012	5.35101	1.72379	3.10224	0.000228106	0.00150293	Protein of unknown function, DUF617	AT5G42680
Csa3G585880	10.958	9.21781	2.92996	4.96535	1.12717	2.34481	0.00356268	0.0159224	Protein of unknown function, DUF642	AT5G14150
Csa4G625030	50.5588	26.6526	1.65847	1.39801	4.40636	4.2155	5.28667e-30	1.74098e-27	Protein phosphatase 2C family protein	AT4G16580
Csa7G049260	33.0368	29.1283	1.5479	2.07291	3.86876	3.91263	9.18437e-27	2.01637e-24	Protein phosphatase 2C family protein	AT4G28400
Csa7G071520	86.5793	33.8162	3.98032	4.14583	3.62534	4.78922	3.5024e-15	1.8592e-13	Protein phosphatase 2C family protein	AT4G33920
Csa7G414440	205.544	95.4965	16.1977	17.8849	2.88826	5.99243	4.25975e-15	2.24116e-13	Protein phosphatase 2C family protein	AT3G62260
Csa4G109020	128.133	130.682	26.0932	31.4312	1.95168	6.12349	1.23495e-12	4.77416e-11	Protein phosphatase 2C family protein	AT1G34750
Csa1G532300	200.771	72.7944	27.9175	32.9256	1.90592	6.05175	2.31196e-06	2.52852e-05	Protein phosphatase 2C family protein	AT2G30020
Csa1G574880	33.3081	27.3374	10.3931	10.7502	1.28972	4.55225	3.87653e-06	4.00793e-05	Protein phosphatase 2C family protein	AT4G26080
Csa4G651860	45.8935	34.7643	14.3181	19.4275	1.02703	4.74899	0.000341828	0.00213889	Protein phosphatase 2C family protein	AT4G31860
Csa3G178550	14.9181	32.9734	8.34762	11.3769	1.09584	4.29602	0.00490049	0.0207341	Protein phosphatase 2C family protein	AT5G51760
Csa6G507290	0.976458	1.52752	0.331694	0.289244	1.78966	0.327331	0.00499145	0.0210488	Protein phosphatase 2C family protein	AT4G38520
Csa3G185660	3.85158	3.5291	1.82431	1.15698	1.08231	1.57855	0.0127117	0.0454924	Protein with RING/U-box and TRAF-like domains	AT5G37930
Csa7G291690	228.545	177.983	22.1682	26.8515	2.82153	6.45888	7.04307e-21	7.59073e-19	Proteinase inhibitor, propeptide	AT1G71950
Csa7G291190	16.9253	8.79642	3.31694	3.03706	1.76599	3.91654	1.0886e-06	1.28033e-05	Proteinase inhibitor, propeptide	AT1G71950
Csa6G514870	2.00716	4.05584	0.386976	1.10877	1.80151	5.20551	0.000152968	0.00106093	protodermal factor 2	AT4G04890
Csa5G139010	96.0184	18.3829	14.4287	18.5116	1.51466	5.84979	0.0018205	0.0090405	pseudo-response regulator 5	AT5G24470
Csa1G599460	2.11566	0.842771	0.386976	0.289244	1.8684	2.40811	0.00126049	0.00660634	pumilio 12	AT5G56510
Csa2G369770	60.8659	39.9263	16.253	15.6674	1.41743	5.16335	4.65642e-07	5.97009e-06	purin 7	AT3G21110
Csa2G369740	51.264	30.6031	14.9815	17.9813	1.07018	4.90583	0.0005409	0.00318821	purine permease 3	AT1G28220
Csa7G004110	8.29989	2.05425	0.552823	0.385658	3.17825	1.75209	4.54408e-07	5.84713e-06	purple acid phosphatase 10	AT2G16430
Csa3G133170	17.8475	12.7996	4.42258	6.50799	1.25348	3.46651	0.000170247	0.00116712	purple acid phosphatase 23	AT4G13700
Csa1G002040	16.9253	8.95444	3.64863	4.53149	1.41313	3.01017	0.000199535	0.00134102	purple acid phosphatase 27	AT5G50400
Csa5G441650	3.79734	10.64	0.829234	1.83188	2.26183	1.36327	0.00159837	0.00806119	purple acid phosphatase 27	AT5G50400
Csa6G101970	120.321	43.7188	17.6903	23.1877	1.74365	5.37286	2.52551e-06	2.73848e-05	purple acid phosphatase 29	AT5G63140
Csa5G487720	61.3541	49.5655	21.0073	21.1148	1.16538	5.25209	1.23617e-05	0.000112502	Purple acid phosphatases superfamily protein	AT1G13900
Csa6G452090	7.48618	5.63603	1.99016	2.36216	1.35642	1.93436	0.000437187	0.00264439	Purple acid phosphatases superfamily protein	AT3G52780
Csa6G358680	39.9263	71.4775	1.60319	2.16933	4.68458	4.1598	1.25554e-24	2.25529e-22	Putative lysine decarboxylase family protein	AT4G35190
Csa3G778430	11.5548	20.1212	0.884516	0.867731	3.97068	2.40377	2.89763e-15	1.55675e-13	Putative lysine decarboxylase family protein	AT5G06300
Csa2G367210	2.3869	3.84514	0.49754	0.578488	2.31642	0.778469	9.31044e-06	8.74168e-05	Putative lysine decarboxylase family protein	AT3G53450
Csa6G141420	32.1146	72.4257	16.4188	21.6933	1.27333	5.09312	0.000856061	0.00473657	Putative lysine decarboxylase family protein	AT2G28305
Csa6G127300	8.0829	2.05425	0.718669	1.68726	1.79677	2.99961	0.000912978	0.00500478	Putative lysine decarboxylase family protein	AT4G35190
Csa4G646190	258.327	116.039	65.62	80.6508	1.10233	6.49857	0.00411756	0.0179511	Putative lysine decarboxylase family protein	AT5G11950
Csa5G608230	2.2784	6.79484	0.165847	0.192829	4.43442	0.957387	4.0125e-09	7.78977e-08	Putative membrane lipoprotein	AT1G68765
Csa6G403590	30.9754	56.0443	11.2223	9.2558	1.88834	4.39169	2.94293e-07	3.97612e-06	Putative membrane lipoprotein	AT1G10380
Csa5G603330	3.68884	4.42455	0.995081	1.44622	1.51091	1.68379	0.000404847	0.00247657	Putative thiol-disulphide oxidoreductase DCC	AT1G24095
Csa1G050540	19.0409	13.1156	0.884516	1.10877	3.76402	2.92236	3.95077e-19	3.41051e-17	Pyridoxal phosphate (PLP)-dependent transferases superfamily protein	AT2G23520
Csa7G435520	191.006	192.257	47.3769	53.5583	1.70553	6.72988	4.62838e-09	8.86924e-08	Pyridoxal phosphate (PLP)-dependent transferases superfamily protein	AT1G80360
Csa5G156130	26.9611	18.3303	4.80956	4.96535	1.97253	3.61796	8.34108e-09	1.5451e-07	Pyridoxal phosphate (PLP)-dependent transferases superfamily protein	AT5G51920
Csa4G056830	145.275	57.2031	32.8377	35.577	1.30435	5.88989	0.00017239	0.00117863	Pyridoxal phosphate (PLP)-dependent transferases superfamily protein	AT3G22200
Csa1G586800	19.0409	13.695	4.9754	4.96535	1.48254	3.37125	5.5322e-06	5.49964e-05	Pyridoxal phosphate phosphatase-related protein	AT4G29530
Csa7G451920	65.1515	36.0811	18.3537	13.9801	1.39377	4.34116	6.97549e-05	0.000531698	Pyridoxal phosphate phosphatase-related protein	AT1G17710
Csa6G430660	72.8546	44.7722	20.1227	22.8985	1.2093	5.15693	5.91863e-05	0.00045821	pyrimidine 2	AT5G12200
Csa6G502810	83.5414	81.0114	25.8168	27.7192	1.39781	6.61955	1.0871e-06	1.27941e-05	pyrophosphorylase 1	AT1G01050
Csa5G599830	454.107	52.8839	28.6915	28.2013	2.85809	7.60234	5.96567e-06	5.86767e-05	Pyruvate phosphate dikinase, PEP/pyruvate binding domain	AT1G10760
Csa3G081930	184.388	119.99	57.383	58.8129	1.14831	6.36147	3.475e-05	0.000286092	Quinone reductase family protein	AT4G27270
Csa2G238780	2.65814	1.31683	0.386976	0.433866	2.01083	1.50578	0.000765618	0.00429902	Quinone reductase family protein	AT4G36750
Csa6G008830	4.23132	1.3695	0.276411	0.385658	2.78879	0.480075	9.68029e-06	9.04596e-05	RAB GTPase homolog A2B	AT1G07410
Csa3G698470	33.5251	25.4412	6.08105	6.07412	2.04356	3.95105	5.04258e-11	1.42337e-09	RAB GTPase homolog A4C	AT5G47960
Csa2G326500	12.4227	10.4293	1.71375	2.50678	2.20358	3.20102	1.06075e-09	2.27268e-08	RAB GTPase homolog C2A	AT5G03530
Csa6G500400	26.7983	14.4325	1.82431	3.13347	2.80617	3.06524	1.54903e-11	4.88656e-10	RAB GTPase homolog H1E	AT5G10260
Csa3G129580	12.5312	13.3263	4.92012	5.73667	1.06048	3.18273	0.00299025	0.013705	RAC-like 3	AT4G35020
Csa7G168060	0.271238	2.21227	0	0.0964146	4.30707	0.926347	0.000103977	0.000756863	RAD-like 1	AT4G39250
Csa7G169070	0.650972	10.798	0	0.241037	5.34319	1.62998	0.000237272	0.00155583	RAD-like 1	AT4G39250
Csa3G838720	55.3869	247.827	5.80464	6.36336	4.47521	5.76967	4.08667e-11	1.18553e-09	Raffinose synthase family protein	AT5G40390
Csa6G194150	28.5343	23.0182	10.0061	11.3287	1.04283	3.99741	0.00410079	0.0178868	ralf-like 33	AT4G15800
Csa2G380000	368.016	368.08	122.395	130.16	1.32264	7.75469	7.70566e-06	7.35532e-05	RAN GTPase 3	AT5G55190
Csa7G049180	23.8147	24.2297	8.95573	8.24345	1.25976	3.87469	3.88273e-05	0.000316582	Ras-related small GTP-binding family protein	AT1G06400
Csa3G850630	36.8884	31.0772	5.19653	6.94185	2.25702	4.15868	1.00951e-13	4.62684e-12	receptor kinase 3	AT4G21380
Csa3G099580	20.9396	42.2439	4.42258	5.35101	2.50212	3.66879	3.13192e-09	6.20902e-08	receptor kinase 3	AT4G21380
Csa7G432300	35.8035	32.6574	8.12649	9.49684	1.73312	4.34296	1.25734e-08	2.2248e-07	receptor like protein 13	AT1G74170
Csa6G080320	345.232	153.806	5.19653	10.6538	4.7273	6.32854	5.79032e-28	1.39148e-25	receptor like protein 6	AT1G45616
Csa6G080340	13.5619	4.16118	0.773952	1.49443	2.69163	1.90097	1.06004e-05	9.80783e-05	receptor like protein 6	AT1G45616
Csa6G080330	21.5906	12.1148	6.30218	7.85779	1.00631	3.47516	0.00447931	0.0192173	receptor like protein 6	AT1G45616
Csa3G730960	15.5148	5.84673	0.718669	1.06056	3.3131	1.89808	9.3387e-10	2.0199e-08	receptor like protein 7	AT1G47890
Csa7G432310	41.9877	40.7691	2.70883	2.84423	3.67243	3.57627	8.321e-15	4.22778e-13	receptor like protein 9	AT1G58190
Csa3G881770	11.0665	7.53227	2.04544	1.59084	2.11444	2.31944	1.27384e-07	1.83572e-06	receptor serine/threonine kinase, putative	AT1G70250
Csa3G881750	46.2733	100.869	20.2886	22.0789	1.60931	5.17274	1.63634e-05	0.000145641	receptor serine/threonine kinase, putative	AT1G70250
Csa1G086390	44.1034	40.7691	12.3832	14.2694	1.44723	4.8859	1.36027e-07	1.94921e-06	receptor-like kinase in in flowers 3	AT2G48010
Csa4G288620	138.494	117.461	6.19161	6.74902	4.07647	5.66026	7.38934e-42	1.46005e-38	receptor-like protein kinase 1	AT5G60900
Csa4G289120	46.5987	38.8728	0.663387	0.674902	5.75568	3.8845	1.39333e-27	3.2602e-25	receptor-like protein kinase 1	AT5G60900
Csa1G605740	37.7564	24.8618	0.773952	1.20518	4.7318	3.17722	5.47872e-23	7.8571e-21	receptor-like protein kinase 1	AT5G60900
Csa4G289630	31.1382	12.0622	1.43734	1.20518	3.76405	3.16805	3.98131e-14	1.9135e-12	receptor-like protein kinase 1	AT5G60900
Csa4G290170	19.2579	12.8523	2.10073	2.45857	2.5741	2.96184	1.26686e-11	4.11105e-10	receptor-like protein kinase 1	AT5G60900
Csa4G289620	11.9345	3.37108	0.110565	0.241037	5.10772	1.28666	1.45357e-11	4.66584e-10	receptor-like protein kinase 1	AT5G60900
Csa4G289650	9.98157	6.84752	0.663387	0.482073	3.63042	1.58867	1.31873e-10	3.3987e-09	receptor-like protein kinase 1	AT5G60900
Csa4G289640	17.9017	12.7996	2.4877	3.37451	2.15129	2.79357	6.64739e-09	1.24695e-07	receptor-like protein kinase 1	AT5G60900
Csa4G290150	24.6284	14.5378	4.14617	3.76017	2.06181	3.28848	2.13478e-08	3.62587e-07	receptor-like protein kinase 1	AT5G60900
Csa4G290160	6.12999	4.26653	0.718669	0.964146	2.37905	1.37127	1.03068e-07	1.51704e-06	receptor-like protein kinase 1	AT5G60900
Csa7G044840	27.3408	44.7722	7.96065	7.52034	2.01848	4.11397	1.43451e-08	2.49851e-07	Receptor-like protein kinase-related family protein	AT3G22060
Csa6G409950	8.29989	3.95049	1.76903	1.78367	1.53104	2.31721	0.000437341	0.00264442	receptor-like protein kinase-related family protein	AT5G48540
Csa3G207390	67.7553	12.7996	0.0552823	0.0482073	9.16579	3.90601	3.96023e-15	2.09597e-13	redox responsive transcription factor 1	AT4G34410
Csa7G073700	4.93654	1.73822	0	0	8.84619	0.614992	1.04505e-06	1.23482e-05	redox responsive transcription factor 1	AT4G34410
Csa4G637810	128.513	188.991	31.732	35.4806	2.03743	6.25275	1.02994e-10	2.71743e-09	Regulator of chromosome condensation (RCC1) family protein	AT3G15430
Csa5G604210	14.3214	12.2729	3.53806	4.33866	1.52675	3.17088	4.99517e-06	5.02712e-05	Regulator of chromosome condensation (RCC1) family protein	AT1G27060
Csa5G593320	194.261	212.747	76.179	80.8919	1.15709	7.11768	0.000101552	0.000741037	Regulator of chromosome condensation (RCC1) family protein	AT3G26100
Csa6G031970	34.7185	35.4491	0.663387	1.20518	4.99321	3.56178	4.91401e-33	2.24066e-30	Regulator of Vps4 activity in the MVB pathway protein	AT1G13340
Csa3G271380	42.1504	33.7635	0.829234	1.15698	5.01305	3.84568	4.85591e-31	1.79901e-28	Regulator of Vps4 activity in the MVB pathway protein	AT1G13340
Csa6G032470	236.9	229.866	5.03069	5.54384	5.24077	6.25096	1.61644e-28	4.16597e-26	Regulator of Vps4 activity in the MVB pathway protein	AT1G13340
Csa5G608550	104.047	66.4736	5.47294	7.2793	3.50085	4.82202	9.50938e-24	1.55143e-21	Regulator of Vps4 activity in the MVB pathway protein	AT1G13340
Csa6G020110	100.467	74.1112	14.484	14.7032	2.34479	5.52038	5.36846e-17	3.50983e-15	Regulator of Vps4 activity in the MVB pathway protein	AT1G34220
Csa1G580230	43.5066	30.6031	11.4987	11.7144	1.43705	4.56399	8.66042e-06	8.17454e-05	Regulator of Vps4 activity in the MVB pathway protein	AT2G19710
Csa5G139540	31.3009	18.4356	6.91028	7.03827	1.58874	4.44783	1.49885e-06	1.70969e-05	regulatory components of ABA receptor 3	AT5G53160
Csa7G449460	82.348	85.2779	21.5601	19.7168	1.80014	5.45917	2.19922e-10	5.40175e-09	RELA/SPOT homolog 3	AT1G54130
CsaUNG031640	168.114	94.4957	23.5502	19.2829	2.36461	5.72444	3.69979e-10	8.67987e-09	related to ABI3/VP1 1	AT1G13260
Csa5G608380	172.236	110.192	57.2724	41.5547	1.2668	5.89878	0.000177942	0.00121146	related to ABI3/VP1 2	AT1G68840
Csa4G292470	0.759467	0.105346	0	0.0482073	3.53326	0.63492	0.00282637	0.0130719	related to AP2	AT2G28550
Csa7G448110	415.646	216.75	86.4062	94.3899	1.55692	7.90731	2.86396e-06	3.06252e-05	related to AP2 12	AT1G53910
Csa2G307850	531.41	344.957	152.468	152.528	1.28111	8.36358	3.55888e-05	0.000292052	related to AP2 4	AT1G78080
Csa6G091830	22.35	8.48039	1.99016	1.54263	2.85926	3.09302	4.64994e-10	1.06697e-08	related to AP2 6l	AT5G13330
Csa6G524660	53.8137	41.7698	4.80956	6.26695	2.87652	5.62581	2.19043e-22	2.88536e-20	Remorin family protein	AT1G30320
Csa3G816080	15.2436	59.152	3.64863	3.61555	3.18584	3.7308	8.90774e-09	1.63602e-07	Remorin family protein	AT3G57540
Csa1G038990	2.76663	6.11009	0.939798	1.68726	1.56279	1.48198	0.002678	0.0124962	Remorin family protein	AT5G61280
Csa1G569450	15.5691	2.73901	1.65847	1.78367	2.12205	2.27829	0.000557578	0.00327133	respiratory burst oxidase homolog B	AT1G09090
Csa3G845500	287.513	128.891	21.8365	23.3323	2.94807	6.74452	2.53616e-14	1.24587e-12	respiratory burst oxidase homologue D	AT5G47910
Csa5G152170	68.6233	103.239	20.7861	22.4646	1.78807	5.56511	5.71685e-09	1.08498e-07	respiratory burst oxidase protein F	AT1G64060
Csa1G013250	3.96008	3.84514	0.552823	0.771317	2.3229	1.45393	1.09756e-05	0.000101157	respiratory burst oxidase protein F	AT1G64060
Csa1G267770	29.2937	17.4875	8.90044	9.40042	1.11	5.09243	0.000169317	0.00116208	response regulator 12	AT2G25180
Csa5G223020	0.70522	1.31683	0.165847	0.192829	2.25111	0.447713	0.00187967	0.00926958	response regulator 17	AT3G56380
Csa5G139070	25.6049	107.19	21.3942	23.2841	1.40662	5.41263	0.0041825	0.0181568	response to low sulfur 2	AT5G24660
Csa6G513660	6.40123	5.37267	2.04544	2.94065	1.00854	3.52479	0.00437857	0.0188442	Rhamnogalacturonate lyase family protein	AT1G09890
Csa2G377950	12.8567	13.6424	5.25181	5.88129	1.03215	3.44474	0.001484	0.00757677	rhamnose biosynthesis 1	AT1G78570
Csa5G155500	57.0143	33.5002	3.15109	4.82073	3.26358	3.98381	3.15719e-07	4.22138e-06	RHOMBOID-like 2	AT1G63120
Csa4G506850	42.5844	40.7164	12.9913	14.3176	1.38617	4.55621	5.19101e-07	6.5768e-06	RHOMBOID-like protein 14	AT3G17611
Csa5G605140	0.325486	4.84593	0	0	8.597	1.91173	6.45838e-08	9.82459e-07	ribonuclease 1	AT2G02990
Csa3G825060	34.0133	12.5362	4.20145	0.72311	2.95173	2.88684	0.000589407	0.00343428	ribonuclease 1	AT2G02990
Csa7G290500	19.0409	11.5881	5.3071	6.6044	1.12064	3.51716	0.000680992	0.00387895	ribonuclease P family protein / Rpp14 family protein	AT1G04635
Csa5G611700	78.7676	39.979	21.339	25.2606	1.10023	5.46119	0.00126525	0.0066215	ribose-5-phosphate isomerase 2	AT2G01290
Csa2G000300	14.6469	13.063	3.98032	6.70082	1.15284	3.21278	0.00193426	0.00949142	Ribosomal protein L18ae family	AT4G26060
Csa4G344090	5.69601	1.5802	0.608105	0.289244	2.74296	0.784194	2.25413e-05	0.000193929	Ribosomal protein L1p/L10e family	AT3G63490
Csa5G636590	22.0788	18.6463	8.34762	8.43628	1.04937	3.59521	0.000585334	0.00341615	Ribosomal protein L34e superfamily protein	AT3G01170
Csa6G087710	214.333	159.758	77.2293	78.0476	1.03339	6.70992	0.00037418	0.00231204	Ribosome associated membrane protein RAMP4	AT1G27330
Csa3G840450	48.2262	42.2966	8.07121	9.40042	2.14664	4.45536	4.04635e-13	1.68516e-11	RING domain ligase1	AT3G01650
Csa4G637750	51.6438	27.1794	16.3635	13.6427	1.14013	4.60913	0.000667339	0.00382199	RING membrane-anchor 3	AT4G27470
Csa2G100580	77.9539	68.5278	23.5502	23.477	1.41131	5.41545	2.92281e-07	3.95558e-06	RING/FYVE/PHD zinc finger superfamily protein	AT3G47550
Csa6G499220	113.161	94.9171	8.7346	8.96656	3.32514	5.43917	1.13802e-24	2.06505e-22	RING/U-box superfamily protein	AT5G10380
Csa2G021560	73.0174	44.1401	4.9754	5.10997	3.29294	4.47375	1.6956e-23	2.66839e-21	RING/U-box superfamily protein	AT3G05200
Csa2G178720	7.43193	9.53385	0.0552823	0.144622	6.08192	1.99366	1.17661e-21	1.41376e-19	RING/U-box superfamily protein	AT5G43420
Csa7G209550	21.2108	14.5378	0.386976	0.241037	5.57927	3.05779	1.42263e-21	1.69789e-19	RING/U-box superfamily protein	AT3G20395
Csa3G019320	66.8874	27.1267	1.76903	2.55499	4.17904	3.8913	2.93434e-21	3.3884e-19	RING/U-box superfamily protein	AT2G25410
Csa1G265120	164.696	152.7	18.7407	18.3188	2.8725	5.90189	7.31426e-19	6.04974e-17	RING/U-box superfamily protein	AT2G15580
Csa3G731740	35.7492	41.0324	7.02085	7.13468	2.22339	4.41141	2.31517e-13	9.97167e-12	RING/U-box superfamily protein	AT5G01520
Csa4G650180	132.039	124.625	32.9482	29.7921	1.80623	5.97922	1.49706e-11	4.7455e-10	RING/U-box superfamily protein	AT5G20910
Csa2G360850	51.4268	41.3485	14.5945	14.5104	1.44053	4.77838	8.17653e-07	9.90485e-06	RING/U-box superfamily protein	AT1G19310
Csa4G508530	33.0368	18.699	6.96556	8.48449	1.49838	4.07978	3.1696e-06	3.34312e-05	RING/U-box superfamily protein	AT1G47570
Csa4G337330	26.4186	18.4356	6.30218	8.19524	1.39368	4.21482	3.82327e-06	3.95746e-05	RING/U-box superfamily protein	AT5G01980
Csa6G420520	2.82088	2.00158	0.442258	0.482073	2.13345	1.22573	2.63203e-05	0.000222777	RING/U-box superfamily protein	AT2G42360
Csa1G530140	12.9652	5.53069	1.60319	2.60319	1.87822	2.84625	3.25128e-05	0.000269671	RING/U-box superfamily protein	AT3G47160
Csa7G066300	16.3828	9.84989	3.81448	4.24224	1.45902	3.00225	5.58694e-05	0.000436715	RING/U-box superfamily protein	AT4G33565
Csa3G603590	2.76663	1.26416	0.442258	0.144622	2.53132	0.157508	5.65132e-05	0.000440628	RING/U-box superfamily protein	AT5G53110
Csa2G047820	12.043	8.79642	3.70391	3.953	1.20859	2.59347	0.000947292	0.00517215	RING/U-box superfamily protein	AT2G18670
Csa2G369210	18.4985	6.4788	3.75919	4.14583	1.39439	3.1076	0.00169493	0.008488	RING/U-box superfamily protein	AT1G72200
Csa6G518350	6.18423	10.9034	2.32185	3.22989	1.4254	2.18811	0.00301777	0.0138098	RING/U-box superfamily protein	AT2G42360
Csa2G009360	39.9805	78.9571	25.9274	25.1642	1.02629	5.02832	0.0033216	0.0150186	RING/U-box superfamily protein	AT2G15580
Csa3G630250	5.47901	8.21702	2.98524	2.94065	1.00252	2.2176	0.0139487	0.0490122	RING/U-box superfamily protein	AT5G48655
Csa3G121780	16.3828	9.6392	3.64863	3.76017	1.5666	3.34458	8.03682e-05	0.000600842	RING-H2 finger B1A	AT4G00335
Csa6G190250	84.2466	19.3837	15.0368	13.7873	1.56378	5.0674	0.000870447	0.00479974	RING-H2 finger C2A	AT2G39720
Csa3G146300	355.431	305.241	112.499	109.913	1.34138	7.6592	5.87291e-06	5.78925e-05	RmlC-like cupins superfamily protein	AT4G14710
Csa3G760550	18.7697	20.5952	5.80464	7.37572	1.36254	3.54033	3.0918e-05	0.000257766	RmlC-like cupins superfamily protein	AT1G50590
Csa3G777670	50.6673	21.4907	11.2776	11.9072	1.37951	4.47409	7.51052e-05	0.000567373	RNA binding (RRM/RBD/RNP motifs) family protein	AT5G06210
Csa3G228370	3.14636	1.89624	0.773952	0.964146	1.28806	1.23912	0.00943816	0.0357484	RNA helicase family protein	AT1G58060
Csa6G082020	7.26919	7.11088	1.65847	2.60319	1.52906	2.8447	7.60043e-05	0.000572705	RNA-binding ASCH domain protein	AT2G43465
Csa5G544050	226.755	128.786	2.54298	11.1359	4.47014	5.79865	2.46983e-17	1.6828e-15	RNA-dependent RNA polymerase 1	AT1G14790
Csa5G564290	163.068	54.6748	0.829234	5.2546	4.90945	4.97134	9.69516e-13	3.81436e-11	RNA-dependent RNA polymerase 1	AT1G14790
Csa5G239140	768.961	361.865	102.604	122.157	2.07869	8.24482	3.16024e-09	6.25819e-08	RNA-dependent RNA polymerase 1	AT1G14790
Csa5G239640	506.131	241.296	125.878	143.176	1.22154	7.98599	0.00036267	0.0022503	RNA-dependent RNA polymerase 1	AT1G14790
Csa1G574860	25.5507	22.0701	8.07121	7.85779	1.35109	5.22366	2.07009e-06	2.2879e-05	RNA-dependent RNA polymerase family protein	AT2G19930
Csa2G372830	27.1781	69.792	17.8562	18.6562	1.22759	4.88894	0.00213165	0.0103233	RNApolymerase sigma-subunit C	AT3G53920
Csa4G192730	17.305	26.1259	5.19653	4.09762	2.01778	3.63051	2.73072e-08	4.54153e-07	RNAse THREE-like protein 2	AT3G20420
Csa3G730810	57.6653	48.354	17.1375	15.571	1.46535	5.02487	8.76312e-08	1.30624e-06	RNI-like superfamily protein	AT5G01720
Csa5G165290	15.1893	11.5354	4.92012	4.6279	1.25015	3.48746	0.000141997	0.000993754	RNI-like superfamily protein	AT5G45500
Csa6G495000	383.911	89.0704	5.58351	8.33986	4.81046	6.26438	1.56067e-19	1.42325e-17	root hair specific 19	AT5G67400
Csa3G850600	400.402	224.23	29.0232	55.3902	2.65084	6.81321	9.78781e-11	2.60251e-09	root hair specific 6	AT1G51880
Csa2G005340	34.7185	12.7996	5.58351	5.73667	1.80441	3.34594	0.00145304	0.00744008	ROTUNDIFOLIA like 12	AT4G13395
Csa1G699040	1.89867	1.26416	0.331694	0.482073	1.70016	0.163081	0.00316025	0.0143878	RPM1 interacting protein 4	AT3G25070
Csa3G630240	105.349	44.4035	17.6903	24.5857	1.57033	6.10191	5.99581e-06	5.8908e-05	RPM1-interacting protein 4 (RIN4) family protein	AT5G63270
Csa5G591770	3.5261	1.68554	0.442258	0.53028	2.15572	1.09754	0.00626929	0.025506	RPM1-interacting protein 4 (RIN4) family protein	AT5G55850
Csa1G569430	520.615	681.539	83.8079	73.2751	2.72396	7.92945	2.38031e-15	1.29844e-13	Rubber elongation factor protein (REF)	AT3G05500
Csa4G354130	102.582	95.8126	0.276411	1.06056	6.95005	5.18461	8.15164e-60	1.44961e-55	S-adenosyl-L-methionine-dependent methyltransferases superfamily protein	AT2G41380
Csa5G611730	69.9252	64.8934	16.253	15.9084	1.84196	5.09909	1.58426e-11	4.97755e-10	S-adenosyl-L-methionine-dependent methyltransferases superfamily protein	AT5G10830
Csa1G555080	153.358	43.6661	9.12157	11.9554	2.95427	5.11128	3.08575e-11	9.20703e-10	S-adenosyl-L-methionine-dependent methyltransferases superfamily protein	AT5G14600
Csa3G851910	98.351	69.5813	17.1375	18.0777	2.01662	5.64878	9.39139e-10	2.02433e-08	S-adenosyl-L-methionine-dependent methyltransferases superfamily protein	AT5G54400
Csa5G241640	6.18423	5.74138	1.76903	2.16933	1.37074	2.09945	0.000385859	0.00237266	S-adenosyl-L-methionine-dependent methyltransferases superfamily protein	AT1G68040
Csa6G107900	1.08495	0.474059	0.0552823	0.0964146	2.99788	0.264565	0.00125445	0.00657661	S-adenosyl-L-methionine-dependent methyltransferases superfamily protein	AT1G01180
Csa6G362930	71.3357	16.8554	13.6547	15.4745	1.32043	4.65749	0.00362925	0.0161711	ACL5 (ACAULIS 5)	AT5G19530
Csa2G354820	79.9068	19.2257	1.76903	1.49443	4.6403	4.07972	2.38279e-14	1.17377e-12	salt tolerance zinc finger	AT1G27730
Csa4G642460	152.382	27.7588	3.31694	3.42272	4.45139	4.86384	7.39827e-11	2.03344e-09	salt tolerance zinc finger	AT1G27730
Csa7G071440	33.7963	7.74296	0.939798	0.867731	4.23375	2.8151	5.88818e-10	1.31932e-08	salt tolerance zinc finger	AT1G27730
Csa2G292810	9.71033	7.2689	3.70391	3.13347	1.07659	2.72989	0.00290704	0.0133803	SAP domain-containing protein	AT5G66840
Csa1G062290	357.926	329.313	85.1347	83.3986	1.80169	7.69849	2.80626e-09	5.60086e-08	Saposin-like aspartyl protease family protein	AT1G62290
Csa7G448680	6.40123	5.00395	1.21621	0.867731	2.21739	2.93475	1.87008e-06	2.08432e-05	SAUR-like auxin-responsive protein family	AT1G72430
Csa6G137590	9.2221	10.482	2.37714	2.74782	1.7249	2.64014	4.57009e-06	4.64931e-05	SAUR-like auxin-responsive protein family	AT3G12830
Csa6G092560	25.8761	17.9616	7.90536	7.95421	1.22828	3.52759	0.00156614	0.00792786	SAUR-like auxin-responsive protein family	AT5G50760
Csa7G009150	7.48618	10.5873	3.53806	2.26574	1.42677	2.18242	0.00264992	0.0123824	SAUR-like auxin-responsive protein family	AT4G38840
Csa1G051690	1.57318	2.52831	0.552823	0.578488	1.64415	0.393687	0.00374783	0.0165873	SAUR-like auxin-responsive protein family	AT5G50760
Csa6G007440	4.12282	5.53069	1.76903	2.12112	1.09971	1.65762	0.0124071	0.0446816	SAUR-like auxin-responsive protein family	AT3G60690
Csa7G012920	16.2201	21.8594	3.70391	4.09762	2.078	3.8983	3.97301e-08	6.35359e-07	SBP (S-ribonuclease binding protein) family protein	AT4G35070
Csa3G792060	19.2037	44.4562	9.78496	9.44863	1.53966	4.34658	0.000141117	0.000988678	SC35-like splicing factor 30A	AT3G13570
Csa7G322070	67.9181	56.571	23.108	19.765	1.30529	5.07622	2.24572e-06	2.46212e-05	SCARECROW-like 1	AT1G21450
Csa6G511620	79.1474	46.9318	7.96065	8.5809	2.68516	4.84166	3.98303e-16	2.3689e-14	SCARECROW-like 13	AT4G17230
Csa6G190300	133.232	97.2347	8.56875	8.77373	3.49577	5.49405	2.27335e-30	7.77441e-28	SCARECROW-like 14	AT1G07530
Csa1G616330	18.9324	14.8538	6.41274	7.08647	1.09161	3.59977	0.00059417	0.00345863	scarecrow-like 3	AT1G50420
Csa5G140530	55.7666	60.8902	22.4999	24.2001	1.10397	5.42336	4.1226e-05	0.000332632	SCARECROW-like 8	AT5G52510
Csa3G878180	9.38485	7.11088	1.32677	0.867731	2.67597	2.31148	2.37741e-10	5.80735e-09	S-domain-2 5	AT4G32300
Csa6G502640	43.9949	51.1984	8.07121	9.49684	2.22432	4.44377	2.58811e-12	9.60842e-11	Sec14p-like phosphatidylinositol transfer family protein	AT1G75170
Csa4G007640	86.308	77.6403	18.1879	23.0431	1.76815	5.64358	9.45839e-11	2.5255e-09	Sec14p-like phosphatidylinositol transfer family protein	AT1G01630
Csa4G038670	11.826	7.42692	3.98032	2.89244	1.24195	2.9359	0.000856439	0.004737	Sec14p-like phosphatidylinositol transfer family protein	AT4G36640
Csa6G516970	199.306	172.61	52.4076	57.8006	1.52802	6.758	1.0396e-07	1.52661e-06	secretory carrier 3	AT1G61250
Csa4G625570	40.4145	38.4514	3.31694	4.77252	3.06115	4.13868	1.26448e-20	1.29978e-18	SecY protein transport family protein	AT2G34250
Csa2G270210	264.891	181.407	20.6756	21.2594	3.1728	6.56384	3.18762e-14	1.54456e-12	Senescence/dehydration-associated protein-related	AT2G17840
Csa4G001850	4.01433	10.1133	0	0.0482073	7.63055	1.45508	3.35781e-10	7.98287e-09	senescence-associated gene 21	AT4G02380
Csa7G398090	492.46	193.732	45.055	45.9416	2.65231	7.60681	7.35178e-10	1.62204e-08	senescence-associated gene 21	AT4G02380
Csa4G011780	55.9293	49.0914	7.73952	6.94185	2.60958	4.67755	4.70001e-19	3.98002e-17	senescence-related gene 3	AT3G02040
Csa7G048620	15.4063	7.63761	3.20637	5.2546	1.19698	3.37538	0.00195328	0.00955924	sequence-specific DNA binding transcription factors	AT3G58630
Csa2G036620	175.708	83.2237	52.3523	46.1344	1.13711	6.80809	0.000697563	0.00396254	serine carboxypeptidase-like 29	AT4G30810
Csa3G823640	330.423	160.917	20.952	24.2001	3.19203	6.2236	3.78409e-20	3.67719e-18	serine carboxypeptidase-like 45	AT1G28110
Csa4G643620	33.2538	27.6008	7.46311	11.4251	1.46211	4.15671	1.37942e-06	1.58567e-05	serine carboxypeptidase-like 7	AT3G10450
Csa1G569330	31.4636	56.8871	18.9618	19.4275	1.00693	4.84276	0.00273044	0.0126976	SERINE-ARGININE PROTEIN 30	AT1G09140
Csa1G264520	4.71955	6.32078	0.939798	1.49443	1.96473	1.36393	2.04703e-05	0.000177919	serine-rich protein-related	AT5G11090
Csa1G264020	22.1873	46.8265	15.866	13.9319	1.01968	4.48227	0.00807238	0.0313705	serine-rich protein-related	AT5G11090
Csa4G637780	15.8946	44.4562	4.69899	6.6044	2.24073	4.70591	5.32481e-07	6.72522e-06	Seven transmembrane MLO family protein	AT5G53760
Csa1G085890	22.6213	3.68712	1.38206	1.83188	2.74248	3.31312	6.08881e-06	5.96898e-05	Seven transmembrane MLO family protein	AT1G61560
Csa6G518200	40.089	52.5152	12.5491	15.1853	1.53236	4.63696	7.37619e-06	7.09415e-05	Seven transmembrane MLO family protein	AT2G39200
Csa6G509690	51.9693	23.7029	10.5036	13.7391	1.38967	4.97201	3.35723e-05	0.000277431	Seven transmembrane MLO family protein	AT2G17480
Csa3G000160	65.8024	62.049	26.7013	27.5746	1.01204	5.83331	0.000438954	0.00265147	Seven transmembrane MLO family protein	AT2G17480
Csa6G519430	36.7799	12.8523	0.110565	0.192829	7.01947	2.84227	4.38584e-18	3.30481e-16	SGNH hydrolase-type esterase superfamily protein	AT1G28570
Csa2G010160	7.92016	7.42692	0.0552823	0	7.68236	1.15919	1.43429e-13	6.34477e-12	sigma factor binding protein 1	AT3G56710
Csa1G046060	18.8782	10.2186	5.80464	5.64025	1.09702	2.98709	0.0025045	0.0118231	similar to RCD one 5	AT5G62520
Csa2G427880	31.6806	16.1707	7.51839	9.8825	1.21124	4.05625	0.000306636	0.0019433	SKP1/ASK1-interacting protein 2	AT5G67250
Csa7G043050	11.7717	4.3192	1.32677	1.01235	2.51462	1.759	9.91459e-07	1.17855e-05	SLAC1 homologue 1	AT1G62280
Csa1G071280	8.62538	8.95444	0.552823	0.915939	3.34325	1.87489	8.26801e-14	3.85906e-12	S-locus lectin protein kinase family protein	AT1G11330
Csa7G433340	22.784	11.5354	2.10073	2.55499	2.62857	2.73448	2.47349e-10	6.0255e-09	S-locus lectin protein kinase family protein	AT4G21390
Csa6G516770	35.7492	33.5528	9.28742	8.87014	1.70684	4.53469	7.80133e-09	1.44965e-07	S-locus lectin protein kinase family protein	AT4G21390
Csa1G070620	15.6776	20.6479	3.4275	5.20639	1.86614	3.19173	5.21641e-06	5.22317e-05	S-locus lectin protein kinase family protein	AT1G11410
Csa7G045580	52.1863	57.2031	20.5097	18.8973	1.25394	5.074	1.00631e-05	9.37417e-05	S-locus lectin protein kinase family protein	AT2G19130
Csa1G042380	3.63459	3.47643	1.65847	1.3016	1.03983	1.38913	0.0130972	0.0466096	S-locus lectin protein kinase family protein	AT1G61550
Csa4G022930	21.7533	28.9703	6.91028	8.72552	1.49063	4.04807	2.80952e-06	3.01232e-05	small G protein family protein / RhoGAP family protein	AT5G61530
Csa3G073930	209.721	141.586	59.0415	63.0552	1.28608	7.19622	1.46731e-05	0.000131917	small ubiquitin-like modifier 1	AT4G26840
Csa3G901130	68.6776	135.37	29.4654	26.4658	1.6731	5.82687	4.47666e-06	4.56732e-05	SNARE associated Golgi protein family	AT4G17790
Csa3G113930	23.3807	62.1544	16.3635	17.21	1.16892	4.71474	0.00427312	0.0184708	SNARE associated Golgi protein family	AT2G02370
Csa2G401480	42.3674	25.3885	10.2272	9.30401	1.5486	4.39092	4.75241e-07	6.06691e-06	SNARE-like superfamily protein	AT4G10170
Csa4G454650	30.9212	10.8507	2.8194	2.12112	2.81028	3.5379	3.45541e-10	8.17122e-09	SNF1-related protein kinase 2	AT1G60940
Csa4G454150	58.7502	26.2313	7.62895	8.05062	2.18132	4.57739	5.13236e-10	1.16414e-08	SNF1-related protein kinase 2	AT5G63650
Csa4G515040	106.759	65.1041	34.9937	36.3965	1.02393	6.24011	0.000291334	0.00185825	SNF1-related protein kinase 2	AT5G63650
Csa4G457180	3.36336	2.63366	0.995081	1.10877	1.27464	1.63706	0.00433804	0.0187014	SNF1-related protein kinase 2	AT5G63650
Csa1G002060	78.4964	21.2273	12.8808	10.702	1.80138	5.94313	2.50234e-05	0.000212609	SNF1-related protein kinase regulatory subunit gamma 1	AT3G48530
Csa2G248690	3.74309	3.26574	1.10565	1.15698	1.39948	1.26375	0.00159717	0.00805743	SNF1-related protein kinase regulatory subunit gamma 1	AT3G48530
Csa6G104630	38.4616	23.5449	8.01593	9.78608	1.55864	4.54561	3.064e-07	4.10844e-06	SNF2 domain-containing protein / helicase domain-containing protein	AT2G44980
Csa6G517140	72.5834	59.152	26.9225	25.6945	1.09212	5.55203	4.30033e-05	0.000345094	SNF2 domain-containing protein / helicase domain-containing protein / zinc finger protein-related	AT1G61140
Csa1G595810	78.4421	58.5726	14.3734	14.655	2.00377	5.14049	1.28495e-12	4.94594e-11	SNF7 family protein	AT2G06530
Csa5G118690	20.2344	30.0237	6.19161	7.47213	1.67594	4.02606	8.2423e-07	9.97773e-06	SNF7 family protein	AT3G62080
Csa7G393470	40.0348	37.8194	7.46311	9.11118	2.00889	4.38299	5.2679e-12	1.84771e-10	sodium hydrogen exchanger 2	AT3G05030
Csa1G039020	95.4217	58.6253	11.167	12.5821	2.45486	5.15498	2.83946e-13	1.2138e-11	soluble N-ethylmaleimide-sensitive factor adaptor protein 33	AT5G61210
Csa1G012100	16.5455	6.6895	0.608105	1.01235	3.56832	2.35978	2.54034e-12	9.45082e-11	soluble N-ethylmaleimide-sensitive factor adaptor protein 33	AT5G61210
Csa3G004500	41.4452	31.8146	11.941	16.7279	1.12442	5.12029	0.000312015	0.00197247	solute:sodium symporters;urea transmembrane transporters	AT5G45380
Csa7G060160	38.3531	30.7085	9.78496	10.6056	1.52882	4.2154	2.11197e-07	2.93186e-06	somatic embryogenesis receptor-like kinase 2	AT1G34210
Csa3G732630	49.6366	185.673	48.5378	42.326	1.20071	5.63616	0.0124893	0.0448953	SOUL heme-binding family protein	AT2G37970
Csa1G569470	69.2743	29.7604	0.773952	0.867731	5.64576	4.02013	1.46408e-28	3.82877e-26	soybean gene regulated by cold-2	AT1G09070
Csa2G030090	432.517	404.214	11.4434	12.4375	4.90672	7.16737	8.53226e-23	1.18538e-20	soybean gene regulated by cold-2	AT1G09070
Csa2G030590	4.06858	6.37346	2.10073	1.83188	1.20312	1.82554	0.00998596	0.0373932	soybean gene regulated by cold-2	AT1G09070
Csa1G008570	257.676	40.1897	9.78496	12.4857	3.45411	6.05152	1.40111e-09	2.94024e-08	SPFH/Band 7/PHB domain-containing membrane-associated protein family	AT5G62740
Csa6G404210	205.165	98.4462	41.7934	43.3384	1.58046	6.37732	1.31892e-06	1.52599e-05	SPFH/Band 7/PHB domain-containing membrane-associated protein family	AT5G62740
Csa5G171120	17.2508	11.3774	5.19653	4.96535	1.25339	3.14667	0.000252328	0.00164124	SPFH/Band 7/PHB domain-containing membrane-associated protein family	AT5G51570
Csa4G631590	14.6469	9.58652	5.25181	4.38686	1.0888	5.45494	0.000587804	0.00342793	squamosa promoter binding protein-like 4	AT1G53160
Csa6G517960	28.263	15.9073	7.73952	7.13468	1.32087	3.19133	0.00886315	0.0338808	squamosa promoter binding protein-like 8	AT1G02065
Csa6G094760	54.0307	35.1857	16.4188	21.3558	1.00266	6.36678	0.000515201	0.00305904	Squamosa promoter-binding protein-like (SBP domain) transcription factor family protein	AT5G50570
Csa2G010170	23.652	13.695	6.30218	8.09883	1.13124	5.8356	0.000156404	0.00108241	SSXT family protein	AT5G28640
Csa7G407800	71.1187	296.761	8.07121	8.14703	4.33666	5.96253	3.76204e-10	8.80269e-09	stachyose synthase	AT4G01970
Csa5G218750	46.3818	43.9821	16.253	16.1977	1.2531	4.77783	5.10012e-06	5.12239e-05	Staphylococcal nuclease homologue	AT2G40410
Csa1G000710	82.5107	53.0946	24.3242	22.8503	1.28044	5.38823	2.58627e-05	0.000219426	Sterile alpha motif (SAM) domain-containing protein	AT3G48800
Csa4G639790	71.6612	57.9932	24.2136	27.7674	1.08925	5.77152	3.03848e-05	0.000253559	sterol carrier protein 2	AT5G42890
Csa6G487600	14.3214	43.2974	8.51347	8.87014	1.5524	3.70668	0.00163722	0.00823613	stress enhanced protein 2	AT2G21970
Csa4G652070	185.147	140.69	59.0967	69.8042	1.10647	6.57955	0.000134773	0.000950304	stromal cell-derived factor 2-like protein precursor	AT2G25110
Csa5G141040	587.448	246.458	11.0565	18.1742	4.58182	7.05527	4.76986e-24	7.98659e-22	subtilase 4	AT5G59120
Csa3G045120	65.2057	19.8578	3.37222	5.78488	2.94914	3.96487	1.00702e-09	2.16802e-08	Subtilase family protein	AT5G59810
Csa7G030520	36.7257	78.9571	17.3586	14.4622	1.67009	5.37491	7.31984e-05	0.00055391	Subtilisin-like serine endopeptidase family protein	AT2G04160
Csa3G775270	2.76663	2.00158	0.718669	0.674902	1.53427	0.605953	0.00233914	0.011179	Subtilisin-like serine endopeptidase family protein	AT5G03620
Csa2G286490	122.057	67.9484	21.9471	21.5487	1.87852	6.01553	2.77721e-10	6.68033e-09	sucrose nonfermenting 1(SNF1)-related protein kinase 2	AT5G66880
Csa4G001950	18.8782	9.21781	2.21129	2.55499	2.30495	5.6175	3.91709e-11	1.14193e-09	sucrose synthase 3	AT4G02280
Csa1G597800	8.0829	2.05425	0.552823	0.72311	2.70316	4.07154	2.87704e-07	3.90277e-06	sucrose synthase 4	AT3G43190
Csa2G401440	11.9887	5.53069	0.552823	1.3498	2.93549	2.26044	3.54872e-09	6.96545e-08	Sucrose-phosphate synthase family protein	AT4G10120
Csa6G516930	22.35	13.2736	0.552823	1.3016	4.00344	2.49163	5.60854e-17	3.65336e-15	sugar transporter 1	AT1G11260
Csa1G071870	113.161	68.6332	36.7074	39.3372	1.01411	6.08034	0.000509075	0.00302772	sugar transporter 1	AT1G11260
CsaUNG019690	27.2866	18.9624	6.08105	6.50799	1.63936	3.79984	2.07394e-07	2.88358e-06	sugar transporter 14	AT1G77210
Csa1G266170	10.1443	12.0095	2.21129	2.07291	2.15374	3.05743	9.08645e-09	1.66239e-07	sugar transporter protein 7	AT4G02050
Csa5G289590	74.6448	92.3888	31.8979	36.6376	1.07543	6.17322	0.000448684	0.00270381	sulfate transporter 91	AT1G23090
Csa3G889130	27.9376	24.8091	7.51839	14.5586	1.03737	6.03448	0.000846756	0.00469971	Sulfite exporter TauE/SafE family protein	AT2G25737
Csa2G349630	11.1208	11.6408	1.49262	1.25339	2.82845	2.49271	5.38299e-12	1.88066e-10	sulfur E2	AT1G67810
Csa3G147210	41.391	32.6047	9.78496	9.83429	1.68244	4.62154	2.13931e-09	4.38288e-08	Survival protein SurE-like phosphatase/nucleotidase	AT4G14930
Csa3G782680	119.291	60.7322	13.5994	16.5351	2.3295	5.45578	4.52951e-09	8.70792e-08	syntaxin of plants 121	AT3G11820
Csa2G420980	9.11361	7.05821	0.829234	1.10877	2.81808	1.63987	9.3141e-11	2.49447e-09	syntaxin of plants 131	AT3G03800
Csa3G064180	32.3316	23.5449	2.76411	3.22989	2.98307	3.49173	2.76019e-17	1.86633e-15	syntaxin of plants 52	AT1G79590
Csa1G051700	4.5568	6.32078	1.65847	2.6514	1.12606	2.20597	0.00742586	0.0293313	tapetum determinant 1	AT4G24972
Csa6G349830	117.121	106.716	26.7566	28.1531	1.80195	6.23675	2.29436e-11	7.01042e-10	Target of Myb protein 1	AT1G21380
Csa4G314440	0.379734	0.368712	0	0	5.75424	2.17188	0.00242731	0.011526	Tautomerase/MIF superfamily protein	AT5G01650
Csa6G446400	26.4729	13.6424	4.69899	4.48328	1.87523	3.49586	3.90667e-07	5.0821e-06	TCP family transcription factor	AT2G37000
Csa2G008710	83.7584	181.196	42.0698	44.64	1.42417	5.75941	7.9563e-05	0.000595734	temperature-induced lipocalin	AT5G58070
Csa1G268280	26.3101	122.623	24.7112	24.4893	1.43422	4.9204	0.00701522	0.0279461	temperature-induced lipocalin	AT5G58070
Csa1G066560	3.85158	14.5378	0	0.0964146	7.17937	1.9467	1.76606e-10	4.42959e-09	terpene synthase 14	AT1G61680
Csa3G039850	15.8403	2.9497	0	0	10.3177	1.6706	3.27932e-15	1.74599e-13	terpene synthase 21	AT5G23960
Csa3G097040	13.1822	2.42297	0.386976	0.241037	4.33304	4.14126	2.62367e-09	5.27791e-08	terpene synthase 21	AT5G23960
Csa2G367220	63.1443	65.8415	20.8414	24.0554	1.30468	5.32318	1.22068e-06	1.42157e-05	Tetrapyrrole (Corrin/Porphyrin) Methylases	AT4G31790
Csa1G089490	7.59467	15.4332	0.0552823	0	8.30511	2.39397	1.63462e-22	2.16929e-20	tetraspanin3	AT3G45600
Csa5G492320	35.6407	34.0796	14.9262	13.8355	1.05243	4.81478	0.000205648	0.00137379	tetraspanin5	AT4G23410
Csa1G287020	327.547	175.033	25.7063	26.0319	3.02991	6.95914	9.93126e-12	3.25244e-10	tetraspanin8	AT2G23810
Csa6G088010	100.575	36.1338	7.85008	7.66496	2.87268	5.21289	2.51544e-13	1.07788e-11	Tetratricopeptide repeat (TPR)-like superfamily protein	AT4G17940
Csa6G187390	64.175	25.3885	6.2469	3.76017	2.89328	4.51439	1.6636e-11	5.19954e-10	Tetratricopeptide repeat (TPR)-like superfamily protein	AT2G29670
Csa5G598700	95.8014	16.9081	4.03561	6.6044	3.12321	5.25475	4.04581e-08	6.45261e-07	Tetratricopeptide repeat (TPR)-like superfamily protein	AT3G26580
Csa4G353620	42.6929	60.4688	15.0921	14.8961	1.57582	4.58101	3.20681e-07	4.26209e-06	Tetratricopeptide repeat (TPR)-like superfamily protein	AT3G57090
CsaUNG026660	140.122	291.177	47.1005	54.2332	1.9023	6.72798	5.11864e-07	6.4925e-06	Tetratricopeptide repeat (TPR)-like superfamily protein	AT5G20190
Csa6G501860	9.27635	4.79326	1.05036	2.55499	1.71374	2.35239	0.000269675	0.00174007	Tetratricopeptide repeat (TPR)-like superfamily protein	AT4G19191
Csa7G432550	15.5148	69.0546	10.2272	10.3164	1.87632	4.43649	0.000338056	0.00211902	Tetratricopeptide repeat (TPR)-like superfamily protein	AT1G80130
Csa1G529620	67.1586	153.648	32.4507	41.5547	1.39538	6.28151	0.000556661	0.00326703	Tetratricopeptide repeat (TPR)-like superfamily protein	AT2G29670
Csa3G132580	5.42477	10.8507	2.92996	3.71196	1.10084	3.09522	0.0125454	0.045015	Tetratricopeptide repeat (TPR)-like superfamily protein	AT1G04770
Csa2G006810	2.65814	1.84356	0.995081	0.53028	1.32596	0.811917	0.0141269	0.0494819	Tetratricopeptide repeat (TPR)-like superfamily protein	AT1G80130
Csa3G819960	74.5905	91.388	30.1841	25.7427	1.35411	5.75406	1.61833e-06	1.83071e-05	TGACG motif-binding factor 6	AT3G12250
Csa6G395130	31.6264	60.5215	4.80956	7.13468	2.75856	4.82502	2.32207e-09	4.71925e-08	Thiamin diphosphate-binding fold (THDP-binding) superfamily protein	AT1G21400
Csa1G528590	397.364	1.31683	7.46311	6.17054	4.54836	7.34186	0.000419986	0.00255599	thiaminC	AT2G29630
Csa6G518930	57.9908	20.8059	9.39798	7.42393	1.95868	5.69632	2.44536e-07	3.36057e-06	Thiamine pyrophosphate dependent pyruvate decarboxylase family protein	AT5G01320
Csa6G519540	40.523	34.7116	14.8709	17.2582	1.00062	4.92007	0.000191652	0.00129489	ThiF family protein	AT5G45900
Csa6G518190	35.3152	44.9829	4.42258	6.74902	2.63722	3.95799	1.60114e-14	7.99804e-13	Thioredoxin superfamily protein	AT1G28480
Csa2G345990	143.973	88.1749	19.8463	26.9479	2.07136	5.69725	1.47308e-11	4.71147e-10	Thioredoxin superfamily protein	AT1G20225
Csa4G126470	56.6888	34.975	13.1572	15.6674	1.42785	4.69975	2.10132e-06	2.3181e-05	Thioredoxin superfamily protein	AT5G38900
Csa2G351650	32.0604	20.6479	8.34762	10.5092	1.24403	3.80956	7.072e-05	0.000537212	Thioredoxin superfamily protein	AT4G33040
Csa7G073610	30.7584	7.63761	4.92012	6.31516	1.49811	4.39221	0.00111341	0.00592809	Thioredoxin superfamily protein	AT2G15570
Csa1G680120	8.40839	2.79168	0	0	9.58926	1.11327	4.73154e-09	9.03091e-08	threonine aldolase 1	AT1G08630
Csa3G878900	72.3664	14.2744	12.7149	13.8355	1.42274	5.55168	0.00296302	0.0136114	TIFY domain protein 8	AT4G32570
Csa3G645940	80.0153	45.5096	6.91028	8.82194	2.75105	5.21963	1.81343e-17	1.26962e-15	TIFY domain/Divergent CCT motif family protein	AT1G74950
Csa7G448810	76.5435	70.6874	26.2038	35.0467	1.0447	6.21143	0.000698414	0.00396422	TIFY domain/Divergent CCT motif family protein	AT1G74950
Csa7G388450	260.28	79.8526	44.3364	40.7834	1.72521	7.00898	2.85163e-05	0.000239539	time for coffee	AT3G22380
Csa3G778320	33.7421	25.9679	10.6695	13.257	1.08836	4.33247	0.000177433	0.00120846	TLD-domain containing nucleolar protein	AT5G06260
Csa1G240060	4.17707	3.31841	1.16093	1.59084	1.20987	1.76834	0.00585896	0.0241348	TLD-domain containing nucleolar protein	AT5G06260
Csa7G419590	254.53	207.796	8.51347	10.3646	4.38453	6.12227	4.57094e-46	2.03212e-42	tolB protein-related	AT4G01870
Csa6G318710	62.8188	36.6079	3.31694	3.61555	3.59493	4.11485	4.80551e-24	7.98659e-22	TOXICOS EN LEVADURA 2	AT3G16720
Csa3G164500	71.2272	27.3374	2.92996	2.60319	3.88894	4.34569	1.65343e-18	1.3224e-16	TOXICOS EN LEVADURA 2	AT3G16720
Csa4G023030	7.43193	7.95365	2.26657	3.85658	1.1122	1.87082	0.00721631	0.028619	TRAF-like family protein	AT3G17380
Csa2G372780	10.0358	6.26811	3.53806	1.63905	1.40649	2.11173	0.0022204	0.0106775	transcription factor-related	AT1G58330
Csa5G593390	173.755	65.1568	18.6854	19.6686	2.37535	6.29295	1.20063e-10	3.1169e-09	Transducin/WD40 repeat-like superfamily protein	AT1G24530
Csa2G308350	753.988	102.607	24.1583	26.5622	3.78548	7.48082	4.65169e-09	8.89473e-08	Transducin/WD40 repeat-like superfamily protein	AT1G78070
Csa4G378260	29.565	76.1128	9.3427	10.0753	2.26296	4.57219	1.18624e-06	1.38508e-05	Transducin/WD40 repeat-like superfamily protein	AT1G78070
Csa6G295950	16.0031	20.8059	6.13633	7.61675	1.21162	3.97007	0.000210536	0.00140066	Transducin/WD40 repeat-like superfamily protein	AT3G45620
Csa3G077610	238.961	181.828	26.0932	26.1766	2.77456	6.49036	8.52102e-18	6.21022e-16	Translation initiation factor SUI1 family protein	AT5G54940
Csa1G569310	35.9662	27.4954	5.9152	4.6279	2.35291	3.86893	9.84071e-12	3.22885e-10	translationally controlled tumor protein	AT3G16640
Csa7G045570	15.5691	12.2202	1.49262	1.54263	2.95814	2.41371	4.92563e-14	2.34205e-12	translocon at the inner envelope membrane of chloroplasts 20-IV	AT4G03320
Csa6G118340	77.4114	123.993	40.9089	38.132	1.14737	5.88033	0.000221301	0.00146196	Transmembrane amino acid transporter family protein	AT2G42005
Csa3G820500	7.81166	4.79326	1.76903	3.47093	1.02398	3.52937	0.00619232	0.025268	Transmembrane amino acid transporter family protein	AT2G41190
Csa4G038780	25.3879	12.1148	5.74936	7.2793	1.27365	3.75393	0.000319267	0.00201545	Transmembrane protein 97, predicted	AT2G32380
Csa5G602180	55.6581	37.398	18.8513	17.0654	1.13219	5.33591	7.31557e-05	0.000553822	trehalose-phosphatase/synthase 9	AT1G23870
Csa4G083600	8.29989	13.537	3.53806	2.89244	1.56015	2.83608	0.000201727	0.00135217	TRICHOME BIREFRINGENCE-LIKE 42	AT1G78710
Csa7G396370	1.30194	3.16039	0.276411	0.0964146	3.37679	0.0818045	1.94034e-05	0.000169642	TSPO(outer membrane tryptophan-rich sensory protein)-related	AT2G47770
Csa1G658010	41.2282	17.5402	1.99016	1.88008	3.66204	3.42137	4.56301e-14	2.18129e-12	Tyrosine phosphatase family protein	AT3G02800
Csa7G006300	52.8915	43.4554	16.6952	16.7279	1.2966	4.94361	1.58657e-06	1.79821e-05	ubiquitin fusion degradation 1	AT2G21270
Csa6G000030	37.8649	35.0804	14.3181	15.7638	1.0538	4.69479	0.000120058	0.000858112	ubiquitin protein ligase 6	AT3G17205
Csa2G008690	179.614	139.268	14.9262	20.7291	2.93187	6.05598	4.06266e-23	5.97077e-21	ubiquitin-associated (UBA)/TS-N domain-containing protein	AT2G12550
Csa1G046870	558.697	581.881	65.7306	70.7683	2.84418	7.9236	9.52111e-19	7.73123e-17	ubiquitin-associated (UBA)/TS-N domain-containing protein / octicosapeptide/Phox/Bemp1 (PB1) domain-containing protein	AT4G24690
Csa2G138770	96.5609	45.773	1.8796	2.16933	4.87732	4.44603	1.22839e-32	5.32792e-30	ubiquitin-conjugating enzyme 11	AT3G08690
Csa7G281400	93.5772	54.3061	11.0012	12.3893	2.41539	5.46982	4.0168e-15	2.11961e-13	ubiquitin-conjugating enzyme 11	AT3G08690
Csa4G637700	84.3009	53.674	15.9766	20.1024	1.69619	5.63038	4.29652e-09	8.2779e-08	Ubiquitin-conjugating enzyme family protein	AT1G53025
Csa5G583320	62.2763	37.6087	21.2837	20.1989	1.02248	4.96411	0.000369908	0.00228882	Ubiquitin-conjugating enzyme/RWD-like protein	AT3G12400
Csa1G126050	80.2323	169.239	40.3561	37.6981	1.48568	5.88724	3.28364e-05	0.000272228	ubiquitin-like protein 5	AT5G42300
Csa6G405880	515.299	331.894	161.756	157.108	1.1672	8.07863	0.000143476	0.00100213	ubiquitin-like protein 5	AT5G42300
Csa1G062890	133.775	135.686	30.7922	34.2754	1.83062	6.32826	2.14521e-10	5.28371e-09	Ubiquitin-like superfamily protein	AT1G62040
Csa6G513730	16.871	11.2721	3.4275	4.19404	1.64522	3.10792	4.34669e-06	4.44622e-05	Ubiquitin-like superfamily protein	AT4G21980
Csa3G846020	33.0911	38.1354	16.1424	14.2212	1.01267	4.5017	0.000625693	0.00361609	Ubiquitin-like superfamily protein	AT1G54210
Csa4G653430	3.25486	3.68712	1.05036	0.964146	1.56388	0.872603	0.0011089	0.00591115	Ubiquitin-like superfamily protein	AT5G42220
Csa2G000350	41.2282	27.3374	4.03561	4.77252	2.72046	3.76243	2.69663e-12	9.96969e-11	U-box domain-containing protein kinase family protein	AT5G57035
Csa6G190460	29.7277	12.3782	1.82431	3.18168	2.8129	3.79274	1.35383e-10	3.46904e-09	U-box domain-containing protein kinase family protein	AT2G45910
Csa6G004520	20.5599	10.4293	1.71375	2.31395	2.68982	2.5582	2.74818e-10	6.62207e-09	U-box domain-containing protein kinase family protein	AT2G45910
Csa3G182750	42.3674	46.1417	11.4987	12.4375	1.66938	4.41413	8.84095e-09	1.62752e-07	U-box domain-containing protein kinase family protein	AT2G45910
Csa6G498940	22.35	8.90177	2.43242	4.77252	1.86115	2.81406	8.03803e-05	0.000600842	U-box domain-containing protein kinase family protein	AT5G65500
Csa4G052620	109.201	233.974	39.8585	36.8304	1.97165	6.42471	6.277e-07	7.81678e-06	UDP-D-glucose/UDP-D-galactose 4-epimerase 5	AT4G10960
Csa2G037230	559.402	324.098	163.138	162.218	1.19442	7.97059	0.000748305	0.00421111	UDP-D-glucuronate 4-epimerase 1	AT4G30440
Csa4G618520	156.016	217.909	2.15601	4.67611	5.57078	5.72439	4.38091e-34	2.29134e-31	UDP-glucosyl transferase 71B6	AT3G21780
Csa4G618500	92.2753	96.4973	3.4275	5.83308	4.13125	4.9063	6.42945e-33	2.85837e-30	UDP-glucosyl transferase 71B6	AT3G21780
Csa7G073490	45.6765	26.5473	1.21621	0.771317	4.93538	3.47022	4.94992e-26	1.00028e-23	UDP-glucosyl transferase 73B3	AT4G34131
Csa3G200710	155.365	93.0735	11.3881	14.4622	3.02246	5.5359	2.69531e-22	3.49859e-20	UDP-glucosyl transferase 73B3	AT4G34131
Csa7G073450	76.652	174.401	1.99016	3.08527	5.44327	5.20056	2.31071e-19	2.05457e-17	UDP-glucosyl transferase 73B3	AT4G34131
Csa7G073480	11.5005	9.32316	1.93488	3.13347	1.80904	1.86631	0.000212494	0.0014121	UDP-glucosyl transferase 73B3	AT4G34131
Csa6G448690	1.84442	1.26416	0.110565	0.144622	3.30342	-0.115514	2.88875e-06	3.08347e-05	UDP-glucosyl transferase 73D1	AT3G53150
Csa7G063980	3.63459	5.00395	0.829234	1.59084	1.61798	2.57687	0.000261613	0.00169605	UDP-glucosyl transferase 85A2	AT1G22360
Csa3G744990	234.024	329.998	9.78496	12.0036	4.49018	6.45663	1.02078e-35	6.72314e-33	UDP-Glycosyltransferase superfamily protein	AT2G36770
Csa4G290200	64.392	34.5009	1.05036	1.06056	5.2936	4.05651	2.82606e-29	7.97713e-27	UDP-Glycosyltransferase superfamily protein	AT5G12890
[truncated: 269 more rows]

## Sheet: vein down
GeneID	R5 vein-1	R5 vein-2	WT vein-1	WT vein-2	LogFC	LogCPM	Pvalue	FDR	Model_name	Best_hit_in_arabidopsis
Csa7G064070	5.15353	4.16118	30.35	37.6499	-3.09326	3.53309	2.92e-16	1.77e-14	##
Csa3G047810	15.2436	6.37346	42.3462	46.038	-2.28715	5.74608	1.47e-11	4.7e-10	##
Csa6G107320	33.4166	21.2273	105.036	87.8337	-2.06465	6.57395	3.57e-11	1.05e-09	##
Csa7G064050	46.0563	22.5441	126.983	146.695	-2.24647	7.30901	7.97e-11	2.17e-09	##
Csa1G043300	1.57318	1.10614	6.63387	7.47213	-2.62279	2.14104	8.29e-11	2.25e-09	##
Csa1G073010	0.976458	1.15881	8.4029	6.50799	-3.017	2.20676	9.2e-11	2.47e-09	##
Csa6G522760	70.5762	70.2134	231.522	210.039	-1.87297	6.91043	2.78e-10	6.68e-09	##
Csa6G107330	49.0399	29.7604	149.981	120.566	-2.02783	6.86133	3.66e-10	8.59e-09	##
Csa7G274160	39.6008	52.0938	131.351	134.498	-1.74474	6.05083	1.17e-09	2.5e-08	##
Csa3G038100	40.74	38.6621	90.4971	99.7891	-1.48324	6.06225	1.74e-08	2.98e-07	##
Csa3G183370	9.49334	7.00554	20.7861	21.404	-1.58782	5.07178	1.87e-08	3.18e-07	##
Csa1G265090	22.133	10.0606	45.3867	46.3754	-1.76554	5.87794	3.08e-08	5.06e-07	##
Csa3G010060	0.162743	1.5802	11.6646	8.96656	-3.72327	1.8771	1.1e-07	1.61e-06	##
Csa7G441630	1.1392	4.00316	10.78	14.1729	-2.45057	4.55227	1.2e-07	1.74e-06	##
Csa1G228990	3.25486	1.63287	8.51347	8.67731	-2.05796	2.65262	1.49e-07	2.11e-06	##
Csa6G082530	5.913	6.53148	18.6854	14.4622	-1.63445	4.0921	4.96e-07	6.32e-06	##
Csa7G071560	62.5476	50.6189	119.52	136.571	-1.40707	6.06976	7.27e-07	8.89e-06	##
Csa1G470250	7.21494	3.95049	12.3832	16.1012	-1.59198	4.19224	1.36e-06	1.57e-05	##
Csa5G571530	3.03787	3.68712	10.5589	10.9913	-1.89229	2.66908	1.63e-06	1.84e-05	##
Csa7G336450	444.614	551.278	1147.05	1349.27	-1.53449	9.74697	1.65e-06	1.86e-05	##
Csa3G732450	0.650972	0.842771	2.70883	3.13347	-2.1727	2.03196	4.85e-06	4.9e-05	##
Csa2G345930	21.1566	11.5881	31.8426	38.7587	-1.35236	5.9481	4.93e-06	4.97e-05	##
Csa1G276440	2.71238	2.52831	6.91028	6.65261	-1.59479	3.06761	7.78e-06	7.42e-05	##
Csa3G769100	5.37052	7.37425	14.8156	16.969	-1.52455	3.27619	1.57e-05	0.000139863	##
Csa5G609700	0.488229	1.00079	3.4275	2.98885	-2.30018	0.308111	2.32e-05	0.000198826	##
Csa1G264570	1.2477	1.05346	3.31694	5.15818	-2.09792	0.992902	2.76e-05	0.000232771	##
Csa4G644680	2.71238	6.05742	11.0012	13.0642	-1.64367	4.34838	3.79e-05	0.000309859	##
Csa4G628320	15.3521	22.7548	46.2713	37.0714	-1.33748	4.91589	5.48e-05	0.000429048	##
Csa1G150990	0.70522	1.10614	3.37222	2.41037	-1.87835	2.28548	5.78e-05	0.000449073	##
Csa6G083560	27.5578	7.58494	52.8498	42.5188	-1.71798	4.54103	6.74e-05	0.000515835	##
Csa1G001370	0.650972	0.474059	2.37714	1.83188	-2.1224	0.809225	7.74e-05	0.00058094	##
Csa6G499210	19.8546	18.541	33.9986	35.0467	-1.07081	4.76949	0.000112553	0.000809024	##
Csa5G261730	0.325486	0.105346	0.773952	1.25339	-2.44327	1.96052	0.000113517	0.000814638	##
Csa3G009550	0.162743	0.316039	2.54298	1.10877	-3.10926	0.944437	0.000159736	0.00110357	##
Csa3G151420	12.9652	14.3798	22.8869	26.273	-1.06131	4.75354	0.000171007	0.00117077	##
Csa5G169000	10.524	5.37267	14.484	16.053	-1.18882	4.67733	0.000175829	0.00119891	##
Csa7G336480	71.9324	97.8141	153.906	174.366	-1.15698	7.68818	0.000243702	0.00159095	##
Csa5G168990	9.49334	3.84514	13.1019	14.5104	-1.30511	4.31932	0.000284968	0.0018246	##
Csa1G023590	12.477	10.8507	21.1731	21.3558	-1.09384	3.81409	0.000311863	0.00197221	##
Csa1G229000	0.162743	0.474059	1.27149	1.15698	-2.10801	-0.114204	0.000662708	0.00379792	##
Csa5G320420	0.325486	1.52752	2.8194	4.09762	-2.06399	0.684804	0.000984623	0.00534619	##
Csa6G108470	2.44115	2.58099	4.75427	5.68846	-1.27262	1.84661	0.00101342	0.00547272	##
Csa2G361390	0.0542477	0.0526732	0.442258	0.53028	-3.25161	0.0967337	0.00105963	0.00568256	##
Csa3G626150	4.28557	2.63366	6.2469	6.89364	-1.16322	3.04854	0.00122142	0.0064224	##
Csa2G006050	3.03787	4.37188	7.73952	7.2311	-1.2222	2.67263	0.00140186	0.00723639	##
Csa7G075030	3.4176	6.37346	13.1019	9.54505	-1.41046	2.56035	0.00140361	0.00724328	##
Csa6G133740	2.33265	2.05425	4.58843	4.33866	-1.24975	2.43541	0.00143337	0.00736054	##
Csa6G067960	5.15353	3.84514	8.23706	8.00241	-1.0845	2.97331	0.00143833	0.00737964	##
Csa4G652690	12.3685	17.6982	32.3954	29.2618	-1.24379	4.11834	0.00147756	0.00754827	##
Csa4G675250	5.09928	9.6392	15.0368	15.6674	-1.25329	3.14169	0.00148305	0.00757412	##
Csa1G505900	0.70522	1.52752	2.54298	3.66376	-1.66317	0.558149	0.00151441	0.00770772	##
Csa1G445870	3.85158	4.58257	7.46311	8.5809	-1.14025	2.57685	0.00155139	0.0078644	##
Csa1G059750	99.436	33.5002	120.958	140.042	-1.23852	6.41967	0.00163623	0.00823346	##
Csa1G574930	2.06141	1.26416	2.98524	4.24224	-1.35289	1.53713	0.00185163	0.009172	##
Csa2G404970	1.68168	8.79642	16.9164	16.3423	-1.82898	3.05555	0.00189248	0.00932241	##
Csa6G454390	10.4156	3.47643	14.3734	13.6427	-1.27759	3.39596	0.00218144	0.01053	##
Csa2G003570	0.488229	0.684752	1.60319	1.63905	-1.66936	0.355626	0.00219158	0.0105703	##
Csa3G118220	0.162743	0.842771	1.8796	1.49443	-1.91719	0.870606	0.00219823	0.0105881	##
Csa6G285220	1.73593	1.31683	2.76411	3.51913	-1.26821	2.08692	0.00230549	0.0110419	##
Csa5G157270	0.216991	3.05505	7.35254	6.70082	-2.25106	1.94899	0.00235571	0.011234	##
Csa6G290900	4.28557	12.9049	20.4544	20.0542	-1.41459	3.29491	0.00244281	0.011581	##
Csa3G176880	0.92221	1.26416	2.21129	2.79602	-1.40221	1.53425	0.00260318	0.0122014	##
Csa1G696530	1.19345	2.73901	4.31202	4.82073	-1.40458	1.90509	0.00265014	0.0123824	##
Csa2G404920	1.46469	3.37108	6.96556	5.49563	-1.55718	1.86159	0.0028333	0.0131005	##
Csa1G589680	0.325486	0.263366	1.05036	0.964146	-1.9768	-0.0536791	0.00297584	0.0136491	##
Csa4G627780	0.92221	1.3695	2.8194	2.41037	-1.39597	1.494	0.00297651	0.0136491	##
Csa7G390090	5.96724	13.7477	17.3586	22.8985	-1.21231	3.58421	0.00304592	0.0139243	##
Csa3G872200	1.57318	0.579405	2.26657	2.50678	-1.39461	1.5992	0.0033071	0.0149606	##
Csa3G099670	5.47901	3.21307	8.18177	7.03827	-1.05159	3.22514	0.00338067	0.0152353	##
Csa2G011570	1.46469	1.31683	2.92996	2.60319	-1.21431	2.03441	0.00350259	0.0156933	##
Csa2G252100	2.00716	1.47485	3.70391	3.51913	-1.28293	1.60702	0.00350247	0.0156933	##
Csa3G895900	3.5261	3.00237	6.68915	5.3028	-1.10648	2.4922	0.00350826	0.0157147	##
Csa5G609810	0.596724	0.526732	1.71375	1.20518	-1.59065	0.543813	0.0035446	0.0158491	##
Csa3G359140	2.76663	2.58099	4.80956	5.06177	-1.10688	2.07614	0.00363644	0.016195	##
Csa3G842680	0.325486	0.579405	1.38206	1.15698	-1.68179	0.0446092	0.00368354	0.0163638	##
Csa5G583300	2.16991	1.47485	3.81448	3.18168	-1.17418	1.86865	0.00369632	0.0164124	##
Csa3G355050	0.92221	0.526732	1.5479	1.78367	-1.43055	1.83885	0.00383358	0.0169079	##
Csa6G486780	1.51893	1.47485	3.64863	2.6514	-1.29498	1.57473	0.00399201	0.0175025	##
Csa1G537620	0.379734	0.421386	1.05036	1.25339	-1.72802	0.0474376	0.00402081	0.0176027	##
Csa5G585400	3.68884	3.00237	6.2469	5.49563	-1.0411	2.73321	0.00407143	0.0177849	##
Csa1G660160	0.108495	0.368712	0.773952	1.01235	-2.07399	-0.069347	0.00413471	0.0179967	##
CsaUNG030430	30.8669	24.4404	55.6692	48.6412	-1.15015	5.52687	0.00428386	0.0185061	##
Csa6G511710	405.935	140.269	532.921	467.322	-1.14291	9.36319	0.00448884	0.0192535	##
Csa2G213980	0.433981	4.21386	8.62403	8.62911	-2.04284	1.73767	0.00482724	0.0204534	##
Csa6G155530	0.271238	0.368712	0.773952	1.25339	-1.85864	-0.0980353	0.00522241	0.0218724	##
Csa5G610510	0.271238	1.05346	1.5479	2.21754	-1.68083	0.579624	0.005319	0.0222141	##
Csa5G366680	1.30194	0.632078	5.41766	0.72311	-1.92937	2.16796	0.00574551	0.0237169	##
Csa2G351750	1.46469	1.26416	2.54298	2.74782	-1.17828	1.65697	0.0059161	0.0243307	##
Csa2G419970	0.488229	0.368712	0.884516	1.3498	-1.59956	0.832633	0.00600971	0.0246587	##
Csa4G120780	0.325486	2.52831	3.92504	5.73667	-1.90924	1.3822	0.00626144	0.0254857	##
Csa6G128610	2.11566	2.1596	3.37222	4.19404	-1.04176	2.47121	0.00773615	0.0303022	##
Csa1G153560	221.873	368.133	575.101	461.778	-1.0168	7.88119	0.00810044	0.0314726	##
Csa4G056740	1.35619	6.95286	10.78	11.3287	-1.57381	2.3177	0.0087539	0.0335714	##
Csa2G055570	2.71238	2.79168	6.13633	5.39922	-1.28822	1.61542	0.00893243	0.034087	##
Csa6G496400	0.596724	0.316039	1.05036	1.10877	-1.46575	1.42779	0.00982779	0.0369646	##
Csa4G438540	0.867963	1.5802	3.04052	2.26574	-1.31587	0.583427	0.0100271	0.0375392	##
Csa3G011670	0.70522	2.31762	4.03561	3.2781	-1.45507	0.881879	0.0104358	0.0387431	##
Csa5G065150	0.216991	0.474059	0.884516	0.964146	-1.60669	0.128952	0.0107842	0.0397626	##
Csa2G000200	0.216991	1.15881	1.76903	1.83188	-1.55716	0.184256	0.0117894	0.0428224	##
Csa7G388370	0.108495	0.895444	1.27149	2.07291	-1.88761	1.33389	0.0126901	0.0454334	##
Csa1G461020	20.0716	30.8138	65.2884	59.7771	-1.50196	5.24884	1.03e-06	1.22e-05	16S rRNA processing protein RimM family	AT5G46420
Csa1G015630	4.33981	5.58336	10.5589	8.53269	-1.15789	2.51825	0.0025005	0.0118073	18S pre-ribosomal assembly protein gar2-related	AT2G03810
Csa5G171700	10.8495	115.144	219.858	246.677	-2.03353	6.46654	0.00846144	0.0326257	2 iron, 2 sulfur cluster binding	AT5G51720
Csa3G778410	510.091	977.615	1460.34	1255.51	-1.0643	9.5586	0.00457035	0.0195418	2-cysteine peroxiredoxin B	AT5G06290
Csa3G222800	781.004	2552.86	4224.17	3973.82	-1.47269	10.8523	0.00165263	0.00829954	2Fe-2S ferredoxin-like superfamily protein	AT1G60950
Csa3G222790	16.8168	83.487	115.264	102.874	-1.28486	5.66477	0.0142561	0.0498362	2Fe-2S ferredoxin-like superfamily protein	AT1G60950
Csa5G608580	73.9938	74.3219	151.031	139.608	-1.19365	6.58391	4.93e-05	0.000391093	2-oxoacid dehydrogenases acyltransferase family protein	AT3G25860
Csa5G172270	2.49539	1.79089	16.1977	20.922	-3.3403	4.08208	9.26e-22	1.14e-19	2-oxoglutarate (2OG) and Fe(II)-dependent oxygenase superfamily protein	AT4G25420
Csa7G074960	3.47185	2.31762	8.34762	8.53269	-1.77848	2.96771	1.65e-06	1.86e-05	2-oxoglutarate (2OG) and Fe(II)-dependent oxygenase superfamily protein	AT3G19000
Csa2G337790	55.0071	88.491	140.749	124.616	-1.08986	6.37393	0.000542078	0.00319304	30S ribosomal protein, putative	AT5G24490
Csa1G002890	270.587	374.77	1138.59	1061.67	-1.97785	8.99272	4.26e-09	8.21e-08	31-kDa RNA binding protein	AT4G24770
Csa3G073840	65.0972	125.994	175.521	162.989	-1.01914	6.63665	0.00423246	0.0183217	3-deoxy-d-arabino-heptulosonate 7-phosphate synthase	AT4G33510
Csa1G447400	154.823	157.493	349.439	325.592	-1.33434	7.76003	1.21e-05	0.000110524	3-ketoacyl-acyl carrier protein synthase I	AT5G46290
Csa5G160250	66.9959	72.2676	141.578	135.27	-1.21048	6.68957	3.93e-05	0.00031934	3-ketoacyl-acyl carrier protein synthase III	AT1G62640
Csa4G649640	53.217	67.6851	108.353	115.264	-1.09693	6.78992	0.000265872	0.00171865	3-ketoacyl-CoA synthase 10	AT2G26250
Csa5G178710	3.68884	7.84831	20.3439	25.2124	-2.16858	3.99648	6.1e-08	9.36e-07	3-ketoacyl-CoA synthase 19	AT5G04530
Csa5G177700	0.542477	1.73822	4.9754	6.31516	-2.48576	2.77535	3.84e-07	5e-06	3-ketoacyl-CoA synthase 19	AT5G04530
Csa3G178500	9.16786	11.3247	23.3844	23.3805	-1.40305	4.32063	2.89e-06	3.08e-05	3-ketoacyl-CoA synthase 6	AT1G68530
Csa2G433350	8.29989	16.118	26.3696	26.1766	-1.29945	3.98562	0.000393034	0.00241177	4-coumarate:CoA ligase 3	AT1G65060
Csa6G074590	13.8332	9.84989	20.178	22.8985	-1.09701	4.91551	9.16e-05	0.000676485	5'-3' exonuclease family protein	AT1G01880
Csa3G182000	4.12282	4.37188	7.73952	8.5809	-1.15996	3.80274	0.000250396	0.00162927	5'-3' exonuclease family protein	AT1G01880
Csa1G464550	6.50972	5.53069	10.8353	11.9072	-1.14415	3.54374	0.000252794	0.00164367	5'-3' exonuclease family protein	AT1G29630
Csa1G505910	94.2282	156.65	226.27	218.62	-1.0262	7.09597	0.00234473	0.0111996	63 kDa inner membrane family protein	AT2G28800
Csa6G483400	75.8925	82.3809	156.283	158.457	-1.20953	6.79746	3.08e-05	0.000256792	AAA-type ATPase family protein	AT5G64580
Csa7G453510	25.9304	32.2887	52.7946	51.0997	-1.0482	5.25572	0.000170694	0.00116941	AAA-type ATPase family protein	AT3G16290
Csa7G453520	126.777	144.167	257.505	242.338	-1.10057	7.47875	0.000242543	0.00158513	AAA-type ATPase family protein	AT3G16290
Csa3G184580	4.06858	18.0142	34.2197	32.1061	-1.7536	5.21511	0.000431673	0.00261662	ABC-2 type transporter family protein	AT5G52860
Csa2G335550	4.88229	57.7825	100.227	110.202	-1.89163	5.8398	0.00646881	0.0261375	ABC-2 type transporter family protein	AT2G13610
Csa1G240080	13.1822	25.3885	37.4261	37.6981	-1.15537	5.74199	0.000713343	0.00403479	ABL interactor-like protein 2	AT3G49290
Csa4G438530	119.128	141.27	283.874	267.84	-1.29834	7.60764	1.98e-05	0.000172634	acetyl Co-enzyme a carboxylase biotin carboxylase subunit	AT5G35360
Csa3G122540	0.325486	0.105346	1.43734	1.10877	-2.76404	1.06765	8.08e-06	7.68e-05	acetyl Co-enzyme a carboxylase carboxyltransferase alpha subunit	AT2G38040
Csa5G153040	43.1269	55.7282	122.174	118.542	-1.49478	6.34574	2.02e-07	2.81e-06	acid-amino acid ligases;ligases;ATP binding;ATP binding;ligases	AT1G63680
Csa6G093100	21.5363	28.6542	51.4678	45.2185	-1.15738	4.93234	7.89e-05	0.000591494	ACT domain repeat 4	AT1G69040
Csa1G652220	23.869	24.019	50.8597	42.0368	-1.18076	5.0794	2.01e-05	0.000174769	ACT domain-containing small subunit of acetolactate synthase protein	AT2G31810
Csa4G296030	2.00716	1.84356	4.42258	5.35101	-1.56433	1.79771	7.24e-05	0.000548219	actin 1	AT2G37620
Csa1G000670	63.307	235.291	466.416	420.175	-1.74162	7.52366	0.000346276	0.00215913	acyl carrier protein 4	AT4G25050
Csa6G525490	14.7554	62.3124	92.6531	92.1724	-1.42821	5.66608	0.00346555	0.0155624	acyl-activating enzyme 14	AT1G30520
Csa4G364040	6.02149	11.2721	19.6805	25.3088	-1.57086	5.92583	7.7e-06	7.35e-05	Adenine nucleotide alpha hydrolases-like superfamily protein	AT1G44760
Csa5G606800	1.79017	3.42376	5.9152	6.31516	-1.42497	1.87903	0.00149149	0.00761064	Adenine nucleotide alpha hydrolases-like superfamily protein	AT1G69080
Csa5G609780	2.82088	4.10851	6.74444	5.97771	-1.08433	3.06413	0.00439944	0.0189111	Adenine nucleotide alpha hydrolases-like superfamily protein	AT1G68300
Csa5G160770	8.24565	10.64	20.3992	25.116	-1.47654	4.03068	2.81e-06	3.01e-05	adenine phosphoribosyl transferase 3	AT4G22570
Csa6G405970	162.635	113.458	242.357	261.187	-1.1038	7.92262	0.000395971	0.00242728	adenosine kinase 2	AT5G03300
Csa6G062290	1.08495	1.21148	3.20637	4.00121	-1.86217	3.0183	1.48e-05	0.000132585	Adenosylmethionine decarboxylase family protein	AT5G18930
Csa6G153460	29.565	107.875	181.16	171.811	-1.53198	6.23769	0.00101784	0.00548993	ADP glucose pyrophosphorylase large subunit 1	AT5G19220
Csa6G434320	80.6663	125.099	230.914	222.477	-1.34256	7.12538	4.18e-05	0.000336041	ALBINA 1	AT1G08520
Csa2G401270	123.468	169.818	287.191	280.325	-1.16015	7.58164	0.000237635	0.00155764	Aldolase superfamily protein	AT1G69740
Csa3G843770	0.92221	0.895444	3.04052	3.66376	-2.09821	3.16119	5.08e-07	6.46e-06	Aldolase-type TIM barrel family protein	AT4G02610
Csa7G213180	9.87308	6.90019	13.9311	16.1012	-1.07457	3.6365	0.000587932	0.00342793	Alpha amylase family protein	AT3G20440
Csa7G213190	8.0829	4.37188	10.7248	11.4733	-1.07884	3.17197	0.00221695	0.0106667	Alpha amylase family protein	AT3G20440
Csa1G120470	7.43193	11.3774	15.6449	18.5598	-1.0638	4.64975	0.00159928	0.00806353	alpha carbonic anhydrase 7	AT1G08080
Csa4G004780	4.28557	4.26653	9.56383	10.702	-1.46433	3.14334	1.94e-05	0.000169642	alpha/beta-Hydrolases superfamily protein	AT3G15650
Csa6G366450	21.9703	33.9742	52.7393	49.5089	-1.07377	5.03315	0.000535723	0.00316819	alpha/beta-Hydrolases superfamily protein	AT1G13820
Csa6G014690	15.2978	55.2015	71.5352	69.8524	-1.1752	5.36541	0.0106274	0.0392821	alpha/beta-Hydrolases superfamily protein	AT5G38520
Csa6G039020	87.9355	48.512	144.231	174.944	-1.47073	7.27461	3.78e-06	3.92e-05	alpha-xylosidase 1	AT1G68560
Csa4G638320	4.82804	11.4828	61.0316	39.7228	-2.82096	4.62604	2.81e-11	8.42e-10	Aluminium induced protein with YGL and LRDR motifs	AT4G27450
Csa6G422810	57.0686	80.3793	166.897	164.146	-1.4748	6.50219	3e-06	3.18e-05	Amidase family protein	AT3G25660
Csa4G286390	3.25486	2.9497	5.3071	5.54384	-1.03041	2.57879	0.00617429	0.025206	AMP-dependent synthetase and ligase family protein	AT5G63380
Csa6G509050	1.08495	0.474059	2.04544	1.39801	-1.38144	0.810042	0.00840456	0.0324506	AMP-dependent synthetase and ligase family protein	AT2G17650
Csa1G060260	2.22415	2.9497	13.5994	13.016	-2.57358	4.07741	1.41e-13	6.28e-12	Ankyrin repeat family protein	AT3G54070
Csa3G078250	49.3654	101.343	258.942	244.604	-1.93188	6.96749	3.74e-07	4.9e-06	Ankyrin repeat family protein	AT1G50900
Csa1G059760	3.20061	1.21148	6.41274	9.97891	-2.14137	2.22976	2.84e-05	0.000238536	Ankyrin repeat family protein	AT5G35830
Csa3G847090	1.03071	1.52752	5.36238	3.76017	-2.04182	0.855306	4.89e-05	0.000388213	Ankyrin repeat family protein	AT4G10720
Csa5G630960	16.5455	21.4907	38.2553	34.3236	-1.14438	4.58219	0.00010625	0.000770752	Ankyrin repeat family protein	AT5G40160
Csa5G576630	22.0788	16.9608	35.8229	31.624	-1.02415	5.15571	0.00026967	0.00174007	anti- silencing function 1b	AT5G38110
Csa4G268020	31.8434	47.6692	98.4024	89.4246	-1.44582	5.69636	1.57e-06	1.78e-05	antitermination NusB domain-containing protein	AT4G26370
Csa7G073740	1.30194	1.15881	5.58351	6.26695	-2.48686	3.40678	3.87e-11	1.13e-09	AP2/B3-like transcriptional factor family protein	AT3G19184
Csa2G359980	4.61105	3.10772	7.40782	8.91835	-1.31424	3.89429	4.53e-05	0.000361931	AP2/B3-like transcriptional factor family protein	AT5G42700
Csa3G034810	2.00716	0.895444	2.32185	3.42272	-1.22771	0.729468	0.0112883	0.0413554	Arabidopsis NAC domain containing protein 26	AT1G62700
Csa5G154780	6.78096	5.95207	11.554	14.4622	-1.25417	2.71432	0.000381677	0.0023502	Arabidopsis thaliana protein of unknown function (DUF821)	AT3G48980
Csa5G139190	10.4156	7.2689	24.2689	28.3459	-1.80672	4.37786	4.73e-09	9.03e-08	ARABIDOPSIS TRITHORAX-RELATED PROTEIN 6	AT5G24330
Csa4G111620	29.6735	16.8554	43.9494	51.3408	-1.27778	5.80753	1.93e-05	0.000168825	arabinogalactan protein 1	AT5G64310
Csa4G051380	11.7175	10.3239	21.2837	24.7786	-1.28794	4.86131	4.79e-06	4.85e-05	arabinogalactan protein 20	AT3G61640
Csa3G120410	26.7983	22.9128	45.2762	53.2209	-1.21233	4.90559	1.15e-05	0.000105692	arabinogalactan protein 20	AT3G61640
Csa1G074910	2.06141	1.63287	10.78	12.6303	-2.8876	5.70103	1.44e-17	1.01e-15	arabinogalactan protein 31	AT1G28290
Csa3G879500	1.03071	2.31762	5.85992	5.49563	-1.95345	1.7396	2.75e-05	0.000232479	ArfGap/RecO-like zinc finger domain-containing protein	AT4G32630
Csa4G192160	6.67246	2.9497	22.334	19.8614	-2.38607	4.8873	3.86e-12	1.39e-10	ARM repeat superfamily protein	AT1G54385
Csa1G648050	11.392	7.11088	29.7971	28.8762	-1.90621	5.70242	1.25e-10	3.25e-09	ARM repeat superfamily protein	AT2G07170
Csa3G895740	9.05936	5.95207	22.6104	21.6451	-1.79861	5.02777	9.36e-10	2.02e-08	ARM repeat superfamily protein	AT5G11550
Csa2G382620	27.6663	29.8657	56.1668	68.3098	-1.32825	6.00375	1.86e-06	2.08e-05	ARM repeat superfamily protein	AT4G31890
Csa5G571540	1.46469	1.00079	4.58843	4.14583	-2.05442	1.3663	2.93e-06	3.12e-05	ARM repeat superfamily protein	AT1G71020
Csa6G401530	48.4974	29.2336	84.9688	77.5173	-1.30971	5.86197	4.35e-06	4.45e-05	ARM repeat superfamily protein	AT1G27210
Csa3G154330	20.6684	13.8004	33.2799	34.9021	-1.22237	5.51502	1.05e-05	9.76e-05	ARM repeat superfamily protein	AT4G15830
Csa4G652060	9.11361	9.00712	18.3537	18.2706	-1.23724	3.78495	4.95e-05	0.000392436	ARM repeat superfamily protein	AT4G31890
Csa1G145970	3.03787	3.63445	7.29726	6.21874	-1.234	2.5	0.00145847	0.00746358	arogenate dehydratase 6	AT1G08250
Csa3G889840	81.4258	198.999	286.749	269.961	-1.1741	7.33187	0.00351036	0.0157201	ascorbate peroxidase 4	AT4G09010
Csa2G295940	1.1392	1.5802	4.03561	4.86894	-1.9166	1.84394	1.02e-05	9.51e-05	ASYMMETRIC LEAVES 2-like 1	AT5G66870
Csa3G895060	26.8526	16.6974	48.9248	50.0392	-1.42618	5.95338	3.17e-07	4.22e-06	ataurora1	AT4G32830
Csa3G124980	2.87513	2.89703	7.07613	8.14703	-1.61774	3.4952	1.87e-06	2.08e-05	ataurora3	AT2G45490
Csa5G636450	68.4606	46.5104	114.047	117.674	-1.24981	8.45507	5.87e-05	0.000455455	ATP binding cassette subfamily B19	AT3G28860
Csa1G042550	21.4821	11.4301	48.5378	53.7029	-1.88191	5.92785	3.21e-10	7.66e-09	ATP binding microtubule motor family protein	AT1G18370
Csa1G015820	7.21494	3.26574	14.9262	17.7885	-1.89075	4.56824	2.22e-08	3.75e-07	ATP binding microtubule motor family protein	AT1G18550
Csa5G166470	12.694	7.58494	20.0675	25.116	-1.39507	5.02278	2.38e-06	2.59e-05	ATP binding microtubule motor family protein	AT5G23910
Csa4G293320	22.8383	13.8531	37.5367	41.2655	-1.34437	6.14228	2.53e-06	2.74e-05	ATP binding microtubule motor family protein	AT2G37420
Csa5G537000	10.524	8.63841	17.6903	19.5722	-1.1877	4.65858	2.56e-05	0.000217626	ATP binding microtubule motor family protein	AT3G43210
Csa3G734250	11.1208	7.47959	14.9815	17.5957	-1.0441	5.04742	0.000261446	0.00169558	ATP binding microtubule motor family protein	AT5G02370
Csa7G050780	4.12282	4.5299	8.18177	8.00241	-1.12113	3.74775	0.00056089	0.00328859	ATP binding;protein kinases;protein serine/threonine kinases	AT2G20635
Csa3G285030	4.23132	3.47643	7.07613	6.07412	-1.00098	2.36119	0.00695151	0.0277608	ATP binding;valine-tRNA ligases;aminoacyl-tRNA ligases;nucleotide binding;ATP binding;aminoacyl-tRNA ligases	AT5G16715
Csa6G362950	25.1709	48.4593	83.3104	78.7707	-1.33269	5.5555	0.000110321	0.000795834	ATP citrate lyase subunit B 2	AT5G49460
Csa6G016970	116.199	425.02	677.042	619.512	-1.43209	8.24254	0.00315152	0.0143517	ATP synthase delta-subunit gene	AT4G09650
Csa5G367180	1.41044	1.52752	4.03561	3.47093	-1.57002	1.1123	0.000329038	0.00206979	ATP synthase subunit beta	ATCG00480
Csa2G011420	14.5384	26.4946	90.9393	91.4011	-2.34731	5.60627	1.03e-09	2.22e-08	AUX/IAA transcriptional regulator family protein	AT5G43700
Csa3G143580	9.87308	21.596	43.0649	45.8934	-1.6868	4.69965	6.2e-06	6.06e-05	AUX/IAA transcriptional regulator family protein	AT5G43700
Csa7G378530	18.3357	22.0174	38.5317	43.3384	-1.23202	4.36934	0.00053683	0.00317263	AUX/IAA transcriptional regulator family protein	AT5G43700
Csa1G427480	0.162743	0.15802	1.05036	0.433866	-2.3782	0.280458	0.00389853	0.0171518	Auxin efflux carrier family protein	AT5G57090
Csa3G134550	29.2395	14.1691	54.3977	65.6583	-1.71703	5.55173	6.4e-08	9.76e-07	auxin-induced protein 13	AT2G33310
Csa2G170820	12.4227	7.63761	24.49	25.5981	-1.56111	4.55218	3.76e-07	4.91e-06	auxin-induced protein 13	AT2G33310
Csa1G573670	52.4575	66.895	110.565	97.8126	-1.0171	6.14522	0.000342629	0.00214164	Bacterial sec-independent translocation protein mttA/Hcf106	AT5G28750
Csa1G051740	6.9437	7.79563	31.1792	39.3372	-2.47106	5.03437	7.7e-17	4.92e-15	basic helix-loop-helix (bHLH) DNA-binding superfamily protein	AT5G50915
Csa3G354520	0.216991	0.579405	6.79972	7.37572	-4.32817	2.02541	9.09e-12	3.03e-10	basic helix-loop-helix (bHLH) DNA-binding superfamily protein	AT5G53210
Csa6G498980	8.73388	4.26653	15.2579	17.7403	-1.59088	4.79592	7.51e-07	9.16e-06	basic helix-loop-helix (bHLH) DNA-binding superfamily protein	AT4G38070
Csa3G116640	23.5977	29.497	59.4284	53.8476	-1.30686	5.02312	6.09e-06	5.97e-05	basic helix-loop-helix (bHLH) DNA-binding superfamily protein	AT3G61950
Csa3G598900	14.3214	12.0095	26.0379	23.6216	-1.14606	4.57394	8.85e-05	0.000657359	basic helix-loop-helix (bHLH) DNA-binding superfamily protein	AT3G26744
Csa7G044910	1.84442	1.63287	3.81448	4.00121	-1.3913	2.49575	0.000538284	0.00317776	basic helix-loop-helix (bHLH) DNA-binding superfamily protein	AT3G22100
Csa3G901180	9.98157	14.9592	23.6608	23.1877	-1.11422	3.9698	0.000655096	0.00376035	basic helix-loop-helix (bHLH) DNA-binding superfamily protein	AT1G22490
Csa3G150010	0.867963	2.79168	5.52823	5.73667	-1.79932	1.32591	0.00112177	0.00596368	basic helix-loop-helix (bHLH) DNA-binding superfamily protein	AT3G06120
Csa5G608330	5.37052	2.52831	7.40782	6.36336	-1.05346	2.96076	0.00658242	0.0265011	basic helix-loop-helix (bHLH) DNA-binding superfamily protein	AT1G68810
Csa5G608000	1.62743	2.1596	3.98032	3.85658	-1.25911	1.5622	0.00262595	0.0122887	basic leucine-zipper 42	AT3G30530
Csa7G041360	3.09212	2.47564	8.67932	8.09883	-1.82055	2.33741	2.27e-06	2.49e-05	Basic-leucine zipper (bZIP) transcription factor family protein	AT3G58120
Csa4G628890	12.0972	9.90256	23.6055	22.0307	-1.28401	3.58892	0.000189617	0.00128212	Basic-leucine zipper (bZIP) transcription factor family protein	AT3G58120
Csa5G610520	15.7861	20.9639	65.4542	57.5595	-1.9547	5.12387	5.91e-11	1.66e-09	B-box zinc finger family protein	AT1G68190
Csa1G537370	13.6704	7.53227	21.3942	21.0666	-1.24858	3.87689	0.000109274	0.000788963	BCL-2-associated athanogene 3	AT5G07220
Csa1G587980	28.1545	28.6542	97.9602	81.1329	-1.88097	5.78651	2.38e-06	2.59e-05	beta galactosidase 1	AT3G13750
Csa1G587990	18.7154	14.7485	33.4458	26.273	-1.07162	5.00604	0.000229288	0.00150904	beta galactosidase 1	AT3G13750
Csa3G848310	86.8505	175.876	249.212	261.091	-1.14777	7.48385	0.00196948	0.00962707	beta galactosidase 1	AT3G13750
Csa3G822330	1.03071	0.790098	2.70883	3.51913	-1.99537	1.22516	1.81e-05	0.000159486	beta glucosidase 16	AT3G60130
Csa3G852490	2.92937	1.94891	5.9152	5.35101	-1.44316	2.10636	0.000250131	0.00162888	beta glucosidase 46	AT1G61820
Csa6G504610	185.364	158.915	304.771	319.325	-1.08618	8.41099	0.000321091	0.00202337	beta-galactosidase 3	AT4G36360
Csa2G249880	0.759467	1.5802	3.26165	2.98885	-1.61101	1.85157	0.00259683	0.0121781	beta-galactosidase 3	AT4G36360
Csa2G073000	12.3685	32.0253	40.0796	39.3854	-1.02244	5.18424	0.011253	0.0412517	beta-hexosaminidase 3	AT1G65590
Csa6G309980	13.4534	26.2839	52.6287	47.436	-1.52711	5.45075	0.000130428	0.000921494	beta-xylosidase 1	AT5G49360
Csa7G407600	8.24565	8.059	17.8009	14.1729	-1.19735	3.80528	0.00012432	0.000884668	beta-xylosidase 2	AT1G02640
Csa3G026150	0.759467	0.368712	32.0084	23.0913	-5.83872	9.46473	1.18e-36	9.13e-34	Bifunctional inhibitor/lipid-transfer protein/seed storage 2S albumin superfamily protein	AT3G22142
Csa3G760500	6.12999	11.0614	183.482	171.907	-4.56749	6.6628	2.02e-27	4.67e-25	Bifunctional inhibitor/lipid-transfer protein/seed storage 2S albumin superfamily protein	AT5G55410
Csa1G602030	5.37052	2.37029	10.1719	12.9678	-1.82687	5.33197	1.2e-07	1.74e-06	Bifunctional inhibitor/lipid-transfer protein/seed storage 2S albumin superfamily protein	AT1G55260
Csa3G026690	19.4749	64.8934	258.555	250.967	-2.76786	6.52103	6.46e-06	6.3e-05	Bifunctional inhibitor/lipid-transfer protein/seed storage 2S albumin superfamily protein	AT4G12545
Csa4G280560	10.4156	16.118	28.3045	31.7204	-1.3789	5.33779	1.18e-05	0.000108185	Bifunctional inhibitor/lipid-transfer protein/seed storage 2S albumin superfamily protein	AT1G55260
Csa1G228960	400.456	1540.8	3221.41	3352.91	-1.92747	10.5631	0.000144628	0.00100899	Bifunctional inhibitor/lipid-transfer protein/seed storage 2S albumin superfamily protein	AT2G10940
Csa7G372360	2.3869	56.9397	200.453	188.298	-2.85246	6.92896	0.0008799	0.00484286	Bifunctional inhibitor/lipid-transfer protein/seed storage 2S albumin superfamily protein	AT5G48485
Csa3G250900	0	0.105346	0.331694	0.385658	-2.81488	1.68076	0.0063754	0.0258431	Bifunctional inhibitor/lipid-transfer protein/seed storage 2S albumin superfamily protein	AT5G13900
Csa4G141240	0.216991	0.368712	0.552823	1.10877	-1.6986	0.834225	0.00983629	0.0369885	Bifunctional inhibitor/lipid-transfer protein/seed storage 2S albumin superfamily protein	AT3G18280
Csa1G063570	9.76458	8.11167	29.6313	32.3471	-2.02133	5.54534	5.19e-13	2.13e-11	binding;calmodulin binding	AT4G21820
Csa6G067940	12.1515	7.05821	18.4643	18.8973	-1.20332	4.46535	0.00010042	0.000733977	BRCT domain-containing DNA repair protein	AT3G21480
Csa3G608160	29.782	18.857	45.8843	38.373	-1.03757	5.70707	0.000258953	0.00168187	breast cancer associated RING 1	AT1G04020
Csa4G664550	14.3756	8.37504	34.6067	33.5523	-1.82754	5.45842	8.46e-10	1.85e-08	BUB1-related (BUB1: budding uninhibited by benzymidazol 1)	AT2G33560
Csa1G573650	3.74309	1.84356	7.40782	3.66376	-1.2432	1.99982	0.0079799	0.0310654	bZIP transcription factor family protein	AT5G28770
Csa4G593900	15.1893	7.53227	19.6252	19.4275	-1.03237	4.64844	0.00157361	0.00795889	C2 calcium/lipid-binding plant phosphoribosyltransferase family protein	AT3G03680
Csa3G141860	0.108495	0.15802	0.718669	1.78367	-3.37453	0.115162	0.000166952	0.00114895	C2H2 and C2HC zinc fingers superfamily protein	AT3G53820
Csa2G409480	3.47185	2.52831	11.0565	13.498	-2.2617	3.25622	1.67e-10	4.21e-09	C2H2-like zinc finger protein	AT5G44160
Csa4G641580	18.3357	20.9113	44.2258	40.5906	-1.32924	5.1179	1.61e-06	1.83e-05	C2H2-like zinc finger protein	AT5G52010
Csa3G019980	1.30194	1.10614	2.4877	2.69961	-1.32971	1.63634	0.00230108	0.0110267	C2H2-like zinc finger protein	AT3G60580
Csa3G146560	3.68884	2.31762	9.12157	9.2558	-1.8499	3.42269	7.91e-08	1.19e-06	C-8 sterol isomerases	AT1G05440
Csa5G605040	18.4442	35.291	52.1312	45.7969	-1.06194	4.88459	0.00219557	0.01058	CAAX amino terminal protease family protein	AT1G14270
Csa5G579050	3.09212	2.1596	4.31202	6.36336	-1.25314	2.77824	0.00106615	0.00571065	Calcium-binding EF hand family protein	AT5G08580
Csa3G876030	3.09212	2.63366	8.51347	7.42393	-1.70468	2.38831	8.35e-06	7.91e-05	Calcium-dependent lipid-binding (CaLB domain) family protein	AT5G11100
Csa5G305760	9.2221	14.2218	31.8979	26.9479	-1.53361	4.02198	3.6e-05	0.000295456	Calcium-dependent phosphotriesterase superfamily protein	AT3G57030
Csa6G110840	1.51893	1.10614	5.69407	5.3028	-2.29486	1.55615	4.49e-07	5.78e-06	Carbohydrate-binding X8 domain superfamily protein	AT5G35740
Csa4G622750	8.46264	5.05663	11.7751	13.498	-1.14279	3.81439	0.000449873	0.00270914	Carbohydrate-binding X8 domain superfamily protein	AT1G78520
Csa5G647320	8.13715	8.16435	14.3181	15.9084	-1.11063	3.52274	0.000437634	0.00264529	carboxyesterase 18	AT5G23530
Csa5G647390	1.19345	1.31683	4.80956	2.21754	-1.70647	0.784752	0.000966457	0.00526386	carboxyesterase 18	AT5G23530
Csa1G013180	1.2477	0.526732	2.43242	4.67611	-2.23584	2.10923	7.6e-06	7.28e-05	casein lytic proteinase B4	AT2G25140
Csa1G533500	60.7031	57.0978	141.246	143.899	-1.49956	6.81828	2.5e-07	3.42e-06	catalytics;transferases;[acyl-carrier-protein] S-malonyltransferases;binding	AT2G30200
Csa4G050780	11.9887	16.118	44.1705	43.7722	-1.85425	4.13611	5.66e-06	5.6e-05	cation/H+ exchanger 18	AT5G41610
Csa4G050270	1.46469	0.842771	3.59335	2.74782	-1.69544	1.1281	0.000642265	0.00370104	cation/H+ exchanger 18	AT5G41610
Csa4G050280	1.2477	23.5976	75.9578	69.4185	-2.69152	4.68489	0.0015838	0.00799907	cation/H+ exchanger 18	AT5G41610
Csa7G069720	34.0133	28.0748	49.8093	65.2245	-1.11517	5.41099	4.79e-05	0.000380407	CBS domain-containing protein with a domain of unknown function (DUF21)	AT2G14520
Csa3G061520	8.51688	25.3358	38.6976	37.216	-1.34326	4.37336	0.00203455	0.00990701	CCCH-type zinc fingerfamily protein with RNA-binding domain	AT2G05160
Csa6G091870	32.0061	20.5425	98.9552	69.0329	-1.92462	5.79467	7.19e-10	1.59e-08	CCR-like	AT3G26740
Csa4G430830	1.03071	1.79089	4.14617	3.85658	-1.70503	2.4762	6.5e-05	0.00049921	CDPK-related kinase 1	AT2G41140
Csa3G038080	4.61105	4.05584	8.62403	11.3287	-1.42586	4.39088	3.47e-06	3.63e-05	Cell cycle regulated microtubule associated protein	AT4G22860
Csa7G343310	9.16786	6.37346	22.334	21.9825	-1.74828	4.21931	5.65e-08	8.77e-07	cell division cycle 45	AT3G25100
Csa6G483430	14.7554	10.1133	29.7419	31.2865	-1.53184	5.1601	8.87e-08	1.32e-06	cell wall / vacuolar inhibitor of fructosidase 2	AT5G64620
Csa3G777580	88.3695	94.6011	227.763	216.836	-1.50052	7.15881	1.03e-06	1.22e-05	cell wall invertase 2	AT3G52600
Csa2G070320	26.7983	22.3861	48.2061	46.0862	-1.16941	4.66308	1.74e-05	0.000153796	Cellulose synthase family protein	AT5G17420
Csa1G470270	25.3337	20.8059	42.2356	39.3372	-1.05371	4.63057	0.000106801	0.000773436	cellulose synthase family protein	AT4G18780
Csa4G053780	4.44831	2.58099	6.35746	5.68846	-1.01868	3.78045	0.00290714	0.0133803	cellulose synthase like G3	AT4G23990
Csa7G041990	35.2067	63.5766	122.063	89.762	-1.30212	5.60781	0.000201684	0.00135217	cellulose synthase-like B1	AT2G32610
Csa7G042990	6.34698	9.27048	19.4594	13.498	-1.28874	3.18371	0.00110068	0.00587968	cellulose synthase-like B4	AT2G32540
Csa4G002500	47.2497	21.0166	96.2464	95.9325	-1.75021	7.09516	5.06e-07	6.44e-06	cellulose synthase-like D5	AT1G02730
Csa4G002510	4.33981	4.26653	9.45327	9.06297	-1.32745	2.23261	0.000853136	0.00472627	cellulose synthase-like D5	AT1G02730
Csa3G600020	125.583	271.794	356.294	346.273	-1.01089	7.84648	0.00881658	0.0337463	Chalcone and stilbene synthase family protein	AT5G13930
Csa3G002810	22.784	12.8523	50.9702	52.1603	-1.77884	6.26642	1.95e-09	4e-08	Chalcone-flavanone isomerase family protein	AT5G66230
Csa4G622760	11.2293	10.1133	26.2038	20.922	-1.3723	4.4406	2.85e-06	3.05e-05	Chalcone-flavanone isomerase family protein	AT1G53520
Csa5G505170	11.175	16.5921	25.0981	30.6598	-1.20706	4.28923	0.000224514	0.00148201	Chalcone-flavanone isomerase family protein	AT3G55120
Csa3G810550	34.176	24.4404	69.8768	70.9612	-1.50097	6.04175	3.22e-08	5.27e-07	Chaperone DnaJ-domain superfamily protein	AT3G12170
Csa2G264570	7.54043	15.0645	56.7749	30.6116	-2.15383	4.30305	1.83e-05	0.000160769	Chaperone DnaJ-domain superfamily protein	AT2G17880
Csa1G597740	435.609	695.971	1218.09	1134.22	-1.25782	9.41231	0.000292303	0.00186242	chaperonin 20	AT5G20720
Csa1G599450	842.846	1281.86	2657.14	2418.85	-1.46109	10.4314	2.87e-05	0.000240455	chaperonin 60 beta	AT1G55490
Csa6G147530	598.732	935.318	2174.09	2003.01	-1.64842	10.117	3.57e-06	3.72e-05	chaperonin-60alpha	AT2G28000
Csa3G904140	6.07574	4.68791	10.7248	10.6538	-1.22118	5.40269	2.45e-05	0.000208986	CheY-like two-component responsive regulator family protein	AT4G18020
Csa6G139750	591.354	5657.15	9597.72	8942.99	-1.7191	12.15	0.0114499	0.0418354	chlorophyll A/B binding protein 1	AT1G29930
Csa3G017160	147.337	265.262	456.023	404.845	-1.25903	8.08204	0.000430892	0.00261342	Chlorophyll A-B binding family protein	AT4G17600
Csa4G630000	52.8372	112.405	324.341	277.192	-2.05611	7.13144	1.22e-07	1.78e-06	chloroplast 30S ribosomal protein S20, putative	AT3G15190
Csa2G122520	547.305	903.609	1790.04	1592.14	-1.42256	9.87658	7.62e-05	0.00057364	chloroplast heat shock protein 70-2	AT5G49910
Csa2G061540	46.3818	49.7235	91.8791	96.9931	-1.19236	5.58983	1.4e-05	0.000125971	chloroplast import apparatus 2	AT5G57180
Csa1G528560	45.7308	49.0914	110.951	106.394	-1.41606	6.06219	3.17e-07	4.22e-06	Chloroplast J-like domain 1	AT1G08640
Csa3G782700	45.6765	42.7706	164.852	146.598	-2.04309	6.50284	4.29e-12	1.53e-10	chloroplast RNA-binding protein 33	AT3G52380
Csa6G452680	103.396	131.42	322.738	290.16	-1.59705	7.49294	3.49e-07	4.61e-06	chloroplast signal recognition particle 54 kDa subunit	AT5G03940
Csa7G018780	59.347	162.128	282.492	250.196	-1.4481	7.24158	0.000854374	0.00473018	chloroplast signal recognition particle component (CAO)	AT2G47450
Csa2G006840	66.5076	141.902	195.368	195.384	-1.09568	6.76969	0.00337308	0.0152087	chloroplast thylakoid lumen protein	AT4G02530
Csa2G009520	106.054	100.658	178.341	188.732	-1.05154	7.04996	0.000289774	0.00184986	chloroplastic acetylcoenzyme A carboxylase 1	AT5G16390
Csa6G302690	3.5261	4.16118	7.96065	8.72552	-1.33135	2.41204	0.000274353	0.00176513	Chloroplast-targeted copper chaperone protein	AT2G37390
Csa4G651960	12.8025	26.7053	43.0096	34.9021	-1.17391	4.47729	0.0016242	0.00817989	chorismate mutase 2	AT5G10870
Csa1G604080	41.7707	41.2431	87.6777	91.3046	-1.32997	6.71119	4.81e-06	4.87e-05	chromomethylase 3	AT1G69770
Csa2G370520	9.11361	4.68791	16.64	18.3188	-1.58698	4.49834	6.32e-07	7.86e-06	chromosome-associated kinesin-related	AT5G33300
Csa3G151540	23.435	23.9663	49.5882	48.2555	-1.26679	5.23735	3.33e-06	3.5e-05	CHY-type/CTCHY-type/RING-type Zinc finger protein	AT5G18650
Csa6G148230	11.2293	6.6895	20.3992	17.4028	-1.3226	3.9998	8.83e-05	0.000655885	CHY-type/CTCHY-type/RING-type Zinc finger protein	AT5G22920
Csa3G717870	0	0	0.386976	0.385658	-6.01786	0.485462	0.000184887	0.00125394	cinnamoyl coa reductase	AT1G80820
Csa3G213510	31.5721	43.7188	76.8976	65.4173	-1.12879	5.59816	0.000198875	0.00133709	Class II aaRS and biotin synthetases superfamily protein	AT5G52520
Csa2G369040	97.5916	108.981	181.105	178.222	-1.01571	6.84003	0.000569744	0.00333062	Class-II DAHP synthetase family protein	AT1G22410
Csa3G005040	128.35	167.975	301.509	263.694	-1.14373	7.56573	0.000256895	0.00166912	CLP protease P4	AT5G45390
Csa2G245460	72.1494	100.395	157.941	149.105	-1.03946	6.69433	0.000787881	0.00441149	CLP protease proteolytic subunit 6	AT1G11750
Csa1G502360	323.37	263.577	637.902	569.714	-1.27432	8.63356	2.35e-05	0.000200895	CLPC homologue 1	AT5G50920
Csa3G822260	537.215	748.17	1851.02	1912.58	-1.75597	10.0047	1.47e-07	2.1e-06	Cobalamin-independent synthase family protein	AT5G17920
Csa3G842030	279.809	333.79	775.278	819.283	-1.59041	8.84422	7.06e-07	8.66e-06	Cobalamin-independent synthase family protein	AT5G17920
Csa1G015700	6.40123	3.58178	8.84516	8.19524	-1.01695	2.19315	0.00903092	0.0344356	COBRA-like extracellular glycosyl-phosphatidyl inositol-anchored protein family	AT5G15630
Csa4G417510	77.2487	106.663	250.484	243.543	-1.63329	7.03152	5.94e-07	7.44e-06	Co-chaperone GrpE family protein	AT5G17710
Csa3G133900	32.0604	66.895	92.4319	88.1712	-1.05883	5.93427	0.00256187	0.0120396	coenzyme F420 hydrogenase family / dehydrogenase, beta subunit family	AT1G04620
Csa5G603980	7.59467	18.857	28.7468	27.5264	-1.27401	4.26746	0.0015487	0.00785523	cofactor assembly of complex C	AT1G59840
Csa7G398190	7.26919	12.6942	24.7665	25.2606	-1.52313	3.70709	2.14e-05	0.000185576	cofactor assembly, complex C (B6F)	AT5G36120
Csa5G374720	14.2129	23.0182	58.765	50.3284	-1.75467	4.92864	6.11e-08	9.37e-07	cold shock domain protein 1	AT4G36020
Csa6G009430	12.3142	15.5913	27.6964	28.2495	-1.21478	5.07238	2.48e-05	0.000210858	Concanavalin A-like lectin family protein	AT5G01090
Csa3G734030	34.2845	33.4475	68.2736	68.599	-1.23772	6.14715	3.61e-06	3.76e-05	Concanavalin A-like lectin protein kinase family protein	AT3G55550
Csa3G806260	0.108495	0.842771	1.49262	1.44622	-1.79035	1.15296	0.00651982	0.0262967	Concanavalin A-like lectin protein kinase family protein	AT5G06740
Csa2G036690	0.867963	4.84593	16.9164	18.2706	-2.78296	3.04987	1.97e-06	2.19e-05	conserved peptide upstream open reading frame 10	AT5G15948
Csa6G423470	38.6786	26.0732	53.071	60.5002	-1.04756	6.08342	0.000399453	0.00244694	Copper amine oxidase family protein	AT1G31710
Csa3G733240	0.759467	0.263366	2.4877	1.68726	-2.26312	1.50096	2.39e-05	0.000204587	copper transporter 4	AT2G37925
Csa4G056670	119.236	224.967	427.387	398.819	-1.45831	7.85495	7.71e-05	0.000579563	Coproporphyrinogen III oxidase	AT1G03475
Csa6G062310	3.20061	2.1596	4.31202	5.15818	-1.05435	2.84617	0.00470236	0.0200101	Cox19-like CHCH family protein	AT5G18920
Csa4G015780	18.4442	24.0717	43.6177	42.4224	-1.22761	5.67873	1.79e-05	0.000158224	crinkly4	AT3G59420
Csa1G531690	9.38485	11.0087	16.8058	20.3435	-1.07727	4.34399	0.000323553	0.00203672	CRINKLY4 related 3	AT3G55950
Csa1G023600	110.069	93.811	213.887	198.421	-1.24658	7.01321	1.81e-05	0.000159747	CRS1 / YhbY (CRM) domain-containing protein	AT3G18390
Csa2G370400	18.6612	30.1291	42.3462	44.0133	-1.0239	4.88118	0.00144834	0.00742242	CRT (chloroquine-resistance transporter)-like transporter 2	AT4G24460
Csa1G526830	19.3664	24.2823	49.9752	49.3161	-1.39779	4.85319	9.71e-07	1.16e-05	Ctr copper transporter family	AT2G26975
Csa5G160220	111.316	80.8007	235.115	247.352	-1.56389	7.89932	2.98e-07	4.01e-06	Cupredoxin superfamily protein	AT4G12420
Csa3G889930	16.9795	24.1243	33.8327	38.4694	-1.01899	5.01364	0.000616622	0.00357062	Cupredoxin superfamily protein	AT1G72230
Csa6G056510	2.98362	2.9497	4.64371	6.45978	-1.12317	4.04247	0.000739982	0.00417219	Cupredoxin superfamily protein	AT1G21090
Csa4G627220	12.9109	6.05742	25.0429	21.2594	-1.54285	4.72011	8.32e-06	7.89e-05	Curculin-like (mannose-binding) lectin family protein	AT1G78830
Csa6G382370	16.3828	12.4835	49.3118	49.6053	-2.00993	6.27486	3.17e-13	1.34e-11	Cyclin A1;1	AT1G44110
Csa6G428000	22.6213	10.2713	39.4715	45.7005	-1.62494	6.11156	4.66e-07	5.97e-06	Cyclin B1;4	AT2G26760
Csa6G509580	15.2978	8.48039	25.264	28.6351	-1.42473	5.13067	1.7e-06	1.92e-05	Cyclin B2;3	AT1G20610
Csa4G658580	29.565	14.8012	56.2773	56.6436	-1.5992	6.39872	3.31e-07	4.39e-06	CYCLIN B2;4	AT1G76310
Csa7G239600	9.87308	6.90019	13.3783	16.5833	-1.07014	4.66837	0.000236052	0.0015484	cyclin b3;1	AT1G16330
Csa4G000660	8.73388	13.9584	20.7861	22.6092	-1.13584	4.49167	0.000503977	0.00300141	CYCLIN D1;1	AT1G70210
Csa6G499110	1.03071	0.579405	1.27149	2.50678	-1.4628	3.93949	0.00183119	0.00909101	Cyclin D2;1	AT2G22490
Csa3G199660	78.2251	59.9421	141.633	136.957	-1.24629	6.87633	2.15e-05	0.000185792	CYCLIN D3;1	AT4G34160
Csa4G641660	10.4698	10.956	38.6423	41.169	-2.11558	4.52812	4.89e-10	1.11e-08	CYCLIN D3;2	AT5G67260
Csa2G356070	23.1638	27.232	67.3891	68.9847	-1.65029	6.46301	4.16e-08	6.62e-07	CYCLIN D3;2	AT5G67260
Csa6G491650	2.22415	3.00237	4.64371	4.77252	-1.05914	3.61975	0.00366658	0.0163007	CYCLIN D3;2	AT5G67260
Csa6G491640	1.89867	1.94891	5.63879	5.49563	-1.7516	3.63236	9.63e-07	1.15e-05	CYCLIN D3;3	AT3G50070
Csa2G022250	1.79017	0.895444	4.20145	4.72432	-1.97018	2.53625	1.92e-06	2.13e-05	cyclin family	AT3G05330
Csa4G425740	31.0839	14.3798	82.647	90.8708	-2.18536	6.70558	2.14e-10	5.28e-09	Cyclin family protein	AT5G06150
Csa4G025110	1.68168	6.00475	12.9913	20.3917	-2.283	2.67688	7.93e-05	0.000593979	cyclin p4;1	AT2G44740
Csa3G127030	7.26919	12.1148	21.9471	22.561	-1.39818	3.45347	0.00121614	0.00640033	cyclin p4;1	AT2G44740
Csa4G198330	11.9887	9.37583	18.4643	19.8132	-1.07209	4.95602	0.0001067	0.000773436	cyclin-dependent kinase B1;2	AT2G38620
Csa4G664480	26.6356	14.0637	46.9346	48.0145	-1.47104	6.49391	3.53e-06	3.69e-05	cyclin-dependent kinase B2;2	AT1G20930
Csa7G339140	4.71955	4.63524	13.2125	14.6068	-1.79261	3.57038	1.4e-08	2.45e-07	Cyclin-dependent kinase inhibitor family protein	AT3G24810
Csa2G354980	41.6622	27.3374	74.0782	68.5026	-1.28909	6.13533	8.31e-06	7.89e-05	cyclin-dependent protein kinase 3;2	AT1G47210
Csa7G071600	2.49539	1.89624	5.19653	5.10997	-1.46006	2.75966	0.000100344	0.000733723	cyclin-dependent protein kinase 3;2	AT1G47210
Csa5G605720	6.99795	12.7469	20.3992	21.7415	-1.28865	3.32944	0.0018384	0.00911408	cycling DOF factor 3	AT3G47500
Csa3G836450	54.8986	129.049	210.404	193.504	-1.32148	6.72355	0.00084366	0.00468575	cyclophilin 38	AT3G01480
Csa1G042130	9.2221	45.773	90.4418	83.1576	-1.82199	5.1696	0.000639845	0.00368948	Cyclophilin-like peptidyl-prolyl cis-trans isomerase family protein	AT1G74070
Csa3G100780	25.8761	61.9964	83.7526	89.7138	-1.16452	5.58966	0.00204456	0.00994759	Cyclophilin-like peptidyl-prolyl cis-trans isomerase family protein	AT3G15520
Csa4G006180	3.90583	8.26969	27.6411	29.9367	-2.43117	3.69605	9.08e-10	1.97e-08	Cystathionine beta-synthase (CBS) protein	AT1G15330
Csa3G816040	17.2508	17.1715	50.7491	52.4495	-1.80533	5.10901	2.38e-11	7.23e-10	cysteine synthase 26	AT3G03630
Csa7G029430	3.25486	2.63366	8.56875	7.80958	-1.70503	2.5939	6.31e-06	6.16e-05	Cysteine/Histidine-rich C1 domain family protein	AT2G16050
Csa4G296910	3.14636	1.52752	4.9754	6.31516	-1.51533	1.99132	0.000320347	0.0020194	Cysteine/Histidine-rich C1 domain family protein	AT2G37800
Csa3G876000	18.2272	28.0748	45.442	40.2049	-1.09238	4.7925	0.000524042	0.00310221	Cysteinyl-tRNA synthetase, class Ia family protein	AT2G31170
Csa2G138200	30.3244	24.7564	68.3842	61.2233	-1.46725	6.01217	3.5e-08	5.67e-07	cytochrome B5 isoform B	AT2G32720
Csa6G107940	17.956	14.5905	77.2846	55.7759	-2.26829	4.68362	2.67e-10	6.45e-09	cytochrome B5 isoform E	AT5G53560
Csa4G608090	5.37052	6.63682	12.3832	10.6056	-1.15184	3.18241	0.00102896	0.00553979	Cytochrome b561/ferric reductase transmembrane protein family	AT4G18260
Csa7G075670	18.173	33.7635	48.372	48.0627	-1.08789	4.90031	0.00116906	0.0061818	cytochrome c biogenesis protein family	AT1G49380
Csa6G108440	4.44831	8.26969	15.3132	16.053	-1.49731	3.12801	0.000229107	0.00150841	cytochrome p450 78a9	AT3G61880
Csa2G006030	0.867963	0.316039	7.62895	8.67731	-4.0136	1.83395	7.5e-17	4.81e-15	Cytochrome P450 superfamily protein	AT2G26710
Csa1G013190	34.5015	22.9128	58.1017	82.6273	-1.52688	7.13756	2.37e-06	2.58e-05	Cytochrome P450 superfamily protein	AT5G07990
Csa4G038710	11.4463	15.7493	30.4605	25.5981	-1.25441	3.90396	0.000106275	0.000770752	Cytochrome P450 superfamily protein	AT3G50660
Csa6G504590	5.69601	5.16197	9.01101	10.8466	-1.09359	3.21033	0.00327074	0.0148263	Cytochrome P450 superfamily protein	AT4G36380
Csa3G698490	65.9652	89.2284	242.8	153.203	-1.56828	6.45008	1.96e-05	0.000171008	cytochrome P450, family 705, subfamily A, polypeptide 30	AT3G20940
Csa5G158600	11.9887	17.1715	27.6411	28.9244	-1.16144	4.64865	0.000156383	0.00108241	cytochrome P450, family 706, subfamily A, polypeptide 4	AT4G12300
Csa5G158590	5.75025	7.2689	13.2125	11.9554	-1.16413	3.50173	0.000641433	0.00369744	cytochrome P450, family 706, subfamily A, polypeptide 6	AT4G12320
Csa5G644580	13.5619	10.64	20.3439	22.5128	-1.05489	3.41425	0.0120322	0.0435336	cytochrome P450, family 735, subfamily A, polypeptide 1	AT5G38450
Csa2G404880	12.477	38.1881	49.3118	46.6647	-1.09896	5.03684	0.010952	0.0402978	cytochrome P450, family 77, subfamily A, polypeptide 5 pseudogene	AT3G18270
Csa6G514850	12.694	58.1512	93.9798	118.301	-1.74271	6.24092	0.000683973	0.00389343	cytochrome P450, family 77, subfamily B, polypeptide 1	AT1G11600
Csa4G642290	3.25486	0.632078	5.85992	6.89364	-1.98417	2.90965	0.000248623	0.0016207	cytochrome P450, family 81, subfamily D, polypeptide 4	AT4G37330
Csa6G088160	33.9048	45.457	148.986	90.1959	-1.80953	5.57792	5.82e-06	5.74e-05	cytochrome P450, family 81, subfamily D, polypeptide 8	AT4G37370
Csa1G044890	168.765	142.428	477.473	314.649	-1.58556	7.36947	2.29e-06	2.51e-05	cytochrome P450, family 87, subfamily A, polypeptide 2	AT1G12740
Csa6G088710	60.7574	59.8368	184.643	114.348	-1.54143	6.03881	2.79e-06	2.99e-05	cytochrome P450, family 87, subfamily A, polypeptide 2	AT1G12740
Csa6G088170	80.5035	90.4399	274.366	180.44	-1.63621	6.56761	5.93e-05	0.000459241	cytochrome P450, family 87, subfamily A, polypeptide 6	AT1G64940
Csa6G079220	12.5312	25.7045	62.8559	66.4779	-1.94804	5.35204	3.65e-07	4.79e-06	cytochrome P450, family 88, subfamily A, polypeptide 3	AT1G05160
Csa3G903510	1.30194	0.684752	1.60319	2.50678	-1.28404	0.995065	0.00857062	0.0329809	cytochrome P450, family 88, subfamily A, polypeptide 3	AT1G05160
Csa2G437040	3.79734	12.3255	19.5146	17.2582	-1.36684	3.12439	0.00573126	0.0236691	cytochrome P450, family 89, subfamily A, polypeptide 5	AT1G64950
Csa7G451390	0.70522	0.790098	2.26657	1.92829	-1.69922	0.682489	0.0105506	0.0390674	cytochrome P450, family 90, subfamily D, polypeptide 1	AT3G13730
Csa6G487540	0.162743	0.895444	1.76903	3.3263	-2.42167	1.2874	0.000897073	0.00492518	cytochrome P450, family 96, subfamily A, polypeptide 1	AT2G23180
Csa6G487530	1.41044	2.31762	3.53806	4.29045	-1.2702	3.21591	0.00551214	0.0228917	cytochrome P450, family 96, subfamily A, polypeptide 1	AT2G23180
Csa4G056760	32.8741	43.6661	71.2036	65.2245	-1.04458	5.57195	0.000277624	0.00178295	cytochrome P450, family 97, subfamily B, polypeptide 3	AT4G15110
Csa4G647490	15.2978	37.4506	62.2478	72.311	-1.53226	5.46627	9.58e-05	0.000703544	cytokinin oxidase 7	AT5G21482
Csa4G051360	0.596724	0.421386	1.21621	1.39801	-1.57967	0.563237	0.00453564	0.0194168	cytokinin response factor 2	AT4G23750
Csa3G120390	1.2477	0.737425	2.70883	2.16933	-1.52949	1.32388	0.00100935	0.00545734	cytokinin response factor 4	AT4G27950
Csa3G781550	3.90583	3.68712	10.3378	10.2682	-1.66329	3.16247	1.39e-06	1.6e-05	damaged DNA binding;DNA-directed DNA polymerases	AT4G31400
Csa3G881570	3.5261	3.58178	6.855	7.56855	-1.24013	3.29346	0.000353252	0.00219877	DDT domain superfamily	AT1G18950
Csa3G171780	28.1545	34.2903	68.7159	59.1022	-1.24917	5.33473	1.04e-05	9.68e-05	DEA(D/H)-box RNA helicase family protein	AT3G06980
Csa5G484640	47.1412	52.6205	106.253	94.6791	-1.22913	6.01771	8e-06	7.61e-05	DEAD/DEAH box helicase, putative	AT1G70070
Csa7G390110	73.2886	86.0153	255.791	229.949	-1.82495	6.9349	2.61e-09	5.25e-08	DEGP protease 2	AT2G47940
Csa7G447100	19.2579	9.79722	27.6411	25.5017	-1.12304	3.64107	0.00133306	0.00693356	delta tonoplast integral protein	AT3G16240
Csa1G044870	41.7707	28.4962	125.159	98.8732	-1.91602	5.75723	3.82e-11	1.12e-09	detoxifying efflux carrier 35	AT4G25640
Csa3G585350	12.477	16.9608	25.264	26.3694	-1.01842	4.39951	0.000856671	0.004737	DHBP synthase RibB-like alpha/beta domain	AT3G01920
Csa5G585410	6.50972	5.31999	12.2727	11.2323	-1.22083	4.1569	4.24e-05	0.000340395	DHHC-type zinc finger family protein	AT4G01730
Csa4G595980	1.1392	1.21148	2.32185	2.60319	-1.28304	2.33878	0.0024617	0.011652	DHHC-type zinc finger family protein	AT5G05070
Csa4G291890	52.783	349.118	882.581	817.21	-2.23708	8.42365	0.000321354	0.00202432	dicarboxylate transporter 1	AT5G12860
Csa4G064090	11.5548	9.05979	30.4052	35.9144	-1.91462	5.68782	8.52e-12	2.85e-10	Di-glucose binding protein with Kinesin motor domain	AT1G72250
Csa5G152980	5.75025	3.31841	15.0368	11.4733	-1.79389	3.72854	8.79e-07	1.06e-05	Disease resistance protein (TIR-NBS class)	AT4G23440
Csa2G264060	22.784	25.5992	42.6779	51.148	-1.16892	5.06439	2.34e-05	0.000200408	Disease resistance-responsive (dirigent-like protein) family protein	AT2G21100
Csa4G280640	25.7134	17.4875	33.2799	44.7846	-1.08709	5.10224	0.000234776	0.0015406	Disease resistance-responsive (dirigent-like protein) family protein	AT1G58170
Csa6G084580	7.70317	53.4106	119.631	123.893	-2.14825	5.75284	0.000482709	0.00288635	Disease resistance-responsive (dirigent-like protein) family protein	AT1G55210
Csa7G446960	8.29989	25.5992	37.3155	33.6005	-1.24298	4.54693	0.00654471	0.0263731	D-isomer specific 2-hydroxyacid dehydrogenase family protein	AT1G79870
Csa3G730190	4.71955	4.16118	9.6744	9.64146	-1.34692	3.43184	3.83e-05	0.000312555	D-mannose binding lectin protein with Apple-like carbohydrate-binding domain	AT3G51710
Csa5G609640	8.95087	7.42692	18.6301	19.9578	-1.46447	4.36821	9.02e-07	1.08e-05	DNA binding	AT1G26330
Csa3G855280	13.8332	14.8012	28.4704	33.3112	-1.32563	4.85018	2.19e-06	2.4e-05	DNA glycosylase superfamily protein	AT1G75090
Csa4G430890	51.0471	62.5758	157.057	152.528	-1.6592	6.96698	5.64e-08	8.76e-07	DNA GYRASE B2	AT5G04130
Csa5G647410	13.8874	10.482	21.339	21.3076	-1.04094	4.58886	0.000322755	0.00203242	DNA primases;DNA primases	AT5G41880
Csa5G590170	9.81883	6.32078	18.0773	20.5363	-1.4958	4.88843	3.62e-07	4.76e-06	DNA-binding HORMA family protein	AT3G25980
Csa4G095550	113.486	189.044	260.988	278.06	-1.03106	7.38404	0.00211181	0.0102467	DNAJ heat shock family protein	AT2G22360
Csa6G344270	3.20061	8.74375	12.1068	15.0889	-1.36413	2.68076	0.0078595	0.0307042	DNAJ heat shock N-terminal domain-containing protein	AT1G77020
Csa4G580370	14.4299	15.2226	29.7971	30.0332	-1.23197	4.29758	1.69e-05	0.000150036	DnaJ/Hsp40 cysteine-rich domain superfamily protein	AT5G17840
Csa2G006240	99.219	215.012	339.046	328.051	-1.27489	7.39027	0.000871923	0.00480639	DnaJ/Hsp40 cysteine-rich domain superfamily protein	AT3G47650
Csa4G285690	8.78812	22.4388	32.0084	26.5622	-1.09365	4.06106	0.00873879	0.0335346	DnaJ/Hsp40 cysteine-rich domain superfamily protein	AT2G34860
Csa6G490130	9.71033	4.84593	19.3488	19.765	-1.67461	4.96176	1.42e-07	2.02e-06	DOF zinc finger protein 1	AT1G51700
Csa3G849890	10.4698	9.48118	19.0171	19.524	-1.17527	3.55048	0.00042992	0.00260927	DOF zinc finger protein 1	AT1G51700
Csa6G490030	3.47185	1.79089	4.64371	5.20639	-1.14605	4.70162	0.000747472	0.00420775	Dof-type zinc finger DNA-binding family protein	AT5G66940
Csa3G081350	13.5077	17.0661	28.9126	24.1037	-1.00873	4.31456	0.000909542	0.00499055	Domain of unknown function (DUF1995)	AT3G20680
Csa7G071670	28.6428	24.9144	49.754	49.4607	-1.11751	6.19823	2.14e-05	0.000185539	Domain of unknown function (DUF303)	AT4G34215
Csa3G177380	93.74	115.934	296.147	256.125	-1.61215	7.32167	2.29e-07	3.16e-06	Double Clp-N motif protein	AT4G25370
Csa3G454120	5.04503	2.68633	7.7948	10.3164	-1.46917	3.08148	9.88e-05	0.000723015	downstream target of AGL15-4	AT1G79760
Csa2G361570	37.3224	27.1794	64.625	61.4643	-1.2039	5.9755	5.73e-05	0.000445518	DUTP-PYROPHOSPHATASE-LIKE 1	AT3G46940
Csa1G008410	3.09212	2.37029	6.52331	6.70082	-1.5048	3.65384	9.29e-06	8.73e-05	Dynein light chain type 1 family protein	AT5G20110
Csa6G014500	20.8854	16.276	45.3867	47.9663	-1.56047	5.37659	4.58e-08	7.22e-07	E2F target gene 1	AT2G40550
Csa6G454430	15.1351	13.2736	22.8869	25.8391	-1.00377	4.43914	0.00030736	0.0019472	E2F transcription factor 1	AT5G22220
Csa2G382700	47.3582	23.9663	97.0204	110.347	-1.78896	7.25629	6.41e-08	9.77e-07	early nodulin-like protein 14	AT2G25060
Csa3G710810	27.5036	16.3287	138.261	141.681	-2.91903	6.53257	2.07e-19	1.86e-17	early nodulin-like protein 17	AT5G15350
Csa2G000210	5.47901	18.857	24.7665	22.6092	-1.13577	4.13559	0.0135685	0.0479127	ELF4-like 3	AT2G06255
Csa3G816070	78.5506	254.201	372.326	346.273	-1.28598	7.61137	0.00467729	0.0199273	elongation factor family protein	AT5G13650
Csa3G728090	40.74	53.2526	190.945	179.09	-2.18797	6.47389	7.06e-12	2.4e-10	elongation factor P (EF-P) family protein	AT3G08740
Csa1G207310	269.557	438.926	1228.87	1080.08	-1.90684	9.08447	8.79e-08	1.31e-06	elongation factor Ts family protein	AT4G29060
Csa4G645300	79.5813	69.476	152.8	150.889	-1.25497	6.68801	1.21e-05	0.00011022	embryo defective 1273	AT1G49510
Csa7G074900	25.4964	23.8083	44.6128	48.0627	-1.13395	5.31204	1.78e-05	0.000156858	embryo defective 1273	AT1G49510
Csa2G427860	5.53326	4.16118	8.90044	9.59325	-1.16313	3.62276	0.00033584	0.0021081	end binding protein 1C	AT5G67270
Csa3G077580	67.8096	90.7559	164.078	134.402	-1.12496	6.56025	0.000434222	0.00262913	endoribonuclease L-PSP family protein	AT3G20390
Csa5G601480	26.1474	43.5081	71.3141	63.8265	-1.1576	5.20276	0.000305269	0.00193594	enoyl-CoA hydratase/isomerase D	AT1G60550
Csa3G903540	166.974	159.336	789.21	523.146	-2.23974	7.95187	3.02e-10	7.24e-09	ent-kaurenoic acid hydroxylase 2	AT2G32440
Csa3G012860	0.216991	0.15802	0.773952	0.53028	-1.98139	0.540843	0.00416406	0.0180925	ent-kaurenoic acid hydroxylase 2	AT2G32440
Csa6G042370	25.8761	143.008	213.5	205.315	-1.47014	6.73234	0.00874854	0.0335581	enzyme binding;tetrapyrrole binding	AT3G59400
Csa2G416110	4.39406	3.05505	8.18177	9.44863	-1.4754	4.00835	3.43e-06	3.59e-05	ERD (early-responsive to dehydration stress) family protein	AT4G22120
Csa5G014290	15.2978	19.0677	35.1595	42.0368	-1.37663	6.0861	2.09e-06	2.31e-05	ERECTA-like 1	AT5G62230
Csa6G511860	2.71238	1.42218	7.29726	8.24345	-2.14919	3.30558	7.4e-09	1.38e-07	ethylene-forming enzyme	AT1G05010
Csa7G431320	19.8546	14.5378	48.0956	47.436	-1.70922	5.55462	4.03e-10	9.38e-09	Eukaryotic aspartyl protease family protein	AT1G79720
Csa4G554680	7.21494	6.00475	16.8611	17.9813	-1.62592	3.03314	1.69e-06	1.91e-05	Eukaryotic aspartyl protease family protein	AT2G03200
Csa5G608450	23.4892	16.276	40.4666	36.975	-1.20091	5.28019	4.25e-05	0.000341244	Eukaryotic aspartyl protease family protein	AT1G25510
Csa3G734110	12.9652	12.9576	26.9777	24.0072	-1.19941	4.27117	6.11e-05	0.000471478	Eukaryotic aspartyl protease family protein	AT5G02190
Csa5G623870	509.169	329.84	713.196	754.541	-1.04744	9.32641	0.0009794	0.00532457	Eukaryotic aspartyl protease family protein	AT3G54400
Csa5G579060	16.5455	5.53069	20.7308	17.4028	-1.05725	5.54876	0.00465998	0.0198677	Eukaryotic aspartyl protease family protein	AT3G20015
Csa2G371100	249.051	95.8652	323.678	257.957	-1.02168	8.69318	0.00724822	0.0287135	Eukaryotic aspartyl protease family protein	AT1G09750
Csa6G008640	1.03071	0.737425	1.5479	2.16933	-1.29767	1.44982	0.0129292	0.0461224	Eukaryotic aspartyl protease family protein	AT2G39710
Csa2G382670	3.36336	1.68554	4.75427	4.29045	-1.08684	2.52644	0.00637121	0.0258379	eukaryotic elongation factor 5A-1	AT1G13950
Csa5G430000	1.30194	1.00079	2.4877	2.36216	-1.30075	0.999189	0.00599072	0.0245978	exocyst subunit exo70 family protein C2	AT5G13990
Csa1G701960	3.03787	0.579405	5.19653	6.26695	-1.93447	1.59754	0.00107213	0.00573958	EXORDIUM like 1	AT2G35150
Csa6G147670	39.3838	27.2847	75.405	68.6954	-1.35178	5.78693	7.75e-07	9.43e-06	Exostosin family protein	AT2G28110
Csa2G346000	0.813715	0.526732	1.8796	2.07291	-1.78505	2.11023	0.00244456	0.0115819	expansin 11	AT1G20190
Csa1G009820	10.1443	9.69187	33.5011	37.1678	-2.05451	7.6435	4.93e-11	1.4e-09	expansin A1	AT1G69530
Csa7G027840	2.98362	2.52831	4.47786	6.65261	-1.23693	3.19821	0.000654533	0.00375833	expansin A20	AT4G38210
Csa7G047420	33.5251	33.8162	99.0658	116.131	-1.89437	6.03195	3.63e-08	5.86e-07	expansin B3	AT4G28250
Csa6G128580	4.71955	18.1196	22.9974	27.1889	-1.30248	4.43028	0.00667641	0.0268248	expansin B3	AT4G28250
Csa5G608190	1.68168	1.15881	3.4275	4.04941	-1.62557	1.1648	0.00110759	0.00590592	EXS (ERD1/XPR1/SYG1) family protein	AT1G68740
Csa5G611610	55.1699	125.678	184.311	168.436	-1.15193	6.5871	0.00286905	0.0132348	FAD/NAD(P)-binding oxidoreductase	AT1G15140
Csa2G010260	18.2815	29.5497	62.6348	57.6559	-1.53284	5.2177	1.19e-06	1.39e-05	FAD/NAD(P)-binding oxidoreductase family protein	AT3G04650
Csa2G036590	15.4063	25.2831	40.5219	37.4571	-1.14005	4.67339	0.000606904	0.00352008	FAD/NAD(P)-binding oxidoreductase family protein	AT4G30720
Csa3G822340	17.739	41.8225	63.7957	53.8958	-1.17116	5.04096	0.00218605	0.0105494	FAD/NAD(P)-binding oxidoreductase family protein	AT3G09580
Csa2G353480	108.116	188.412	332.523	216.981	-1.09519	7.62036	0.00317323	0.0144307	FAD/NAD(P)-binding oxidoreductase family protein	AT1G58440
Csa1G541370	1.51893	0.684752	5.63879	5.35101	-2.55954	0.93744	3.1e-07	4.15e-06	FAD-binding Berberine family protein	AT5G44360
Csa1G267190	4.12282	8.42771	15.1473	18.5598	-1.61444	3.64728	3.1e-05	0.000258627	FAD-dependent oxidoreductase family protein	AT2G22650
Csa2G354830	14.1044	8.95444	21.6706	21.5487	-1.14705	4.63487	7.92e-05	0.000593249	Family of unknown function (DUF566)	AT1G49890
Csa7G108300	63.6868	74.5853	134.281	142.645	-1.21544	6.84536	4.52e-05	0.0003614	FASCICLIN-like arabinogalactan 1	AT5G55730
Csa3G047840	8.0829	7.47959	18.4643	21.5005	-1.58284	3.44892	6.4e-07	7.93e-06	FASCICLIN-like arabinogalactan 2	AT4G12730
Csa7G039260	13.1279	7.79563	18.6301	21.5005	-1.18087	3.94039	0.000743447	0.00418907	FASCICLIN-like arabinogalactan 6	AT2G20520
Csa6G076800	96.0726	71.3722	191.498	195.866	-1.44493	7.87039	2.18e-06	2.4e-05	FASCICLIN-like arabinogalactan protein 8	AT2G45470
Csa1G085380	55.0071	28.9176	77.561	82.5309	-1.18073	5.61078	6.74e-05	0.000515878	FASCICLIN-like arabinogalactan-protein 11	AT5G03170
Csa2G406800	11.2835	9.53385	25.8168	29.6957	-1.6413	3.99454	2.51e-06	2.72e-05	FASCICLIN-like arabinoogalactan 7	AT2G04780
Csa4G006130	2.2784	5.95207	7.40782	8.33986	-1.11947	4.14655	0.00639016	0.0258794	fatty acid desaturase 5	AT3G15850
Csa1G073750	13.7789	12.0622	28.194	29.5029	-1.38538	4.63526	1.82e-06	2.03e-05	fatty acid desaturase family protein	AT4G04930
Csa6G525640	25.1709	33.8162	54.3977	55.7759	-1.10957	5.58481	0.000104712	0.000761591	fatty acid hydroxylase 1	AT2G34770
Csa4G004860	5.96724	7.63761	20.8967	15.0889	-1.61955	4.74308	7.46e-07	9.12e-06	F-box family protein	AT1G30950
Csa3G002650	23.2723	18.7517	39.7479	36.3001	-1.08844	5.56349	8.02e-05	0.000599768	F-box family protein	AT4G35930
Csa3G842010	11.5005	49.3548	58.6545	69.1293	-1.2329	5.11355	0.0122858	0.0443253	F-box family protein	AT2G32560
Csa6G411180	7.86591	5.47801	18.9065	17.9813	-1.70338	4.48615	1.8e-08	3.06e-07	F-box/RNI-like superfamily protein	AT1G10780
Csa4G025180	56.2006	69.2653	118.525	117.77	-1.12576	6.36367	6.61e-05	0.000506922	Fe superoxide dismutase 2	AT5G51100
Csa1G571850	24.4657	29.181	72.862	72.6484	-1.65355	5.40939	7.62e-09	1.42e-07	Fe superoxide dismutase 3	AT5G23310
Csa1G163160	13.0194	8.74375	13.323	26.1766	-1.08768	3.55918	0.00343352	0.0154343	ferredoxin 3	AT2G27510
Csa4G648000	43.8321	33.8689	117.088	131.558	-1.90921	6.16665	3.64e-12	1.32e-10	ferredoxin-related	AT1G02180
Csa2G370440	2.87513	3.21307	9.12157	9.49684	-1.82867	4.04881	2.56e-08	4.29e-07	Fibronectin type III domain-containing protein	AT5G57380
Csa5G517720	13.9417	9.21781	27.6411	29.0208	-1.52882	5.38235	6.19e-08	9.48e-07	FIZZY-related 3	AT5G13840
Csa6G538680	34.4473	71.2668	104.815	95.9807	-1.11751	5.82885	0.00137058	0.00709964	FK506-binding protein 13	AT5G45680
Csa6G500650	14.8096	43.9295	61.8609	47.677	-1.08111	4.88234	0.0127834	0.0456847	FK506-binding protein 16-2	AT4G39710
Csa4G011040	13.5077	25.3885	51.8548	50.7623	-1.5946	4.79139	4.04e-06	4.17e-05	FKBP-like peptidyl-prolyl cis-trans isomerase family protein	AT2G43560
Csa3G118090	24.1945	39.0308	65.4542	61.6571	-1.20936	5.30195	0.000137343	0.000966508	FKBP-like peptidyl-prolyl cis-trans isomerase family protein	AT3G60370
Csa1G042740	33.7421	51.5144	85.19	71.2504	-1.08203	5.34535	0.000718309	0.0040603	FKBP-like peptidyl-prolyl cis-trans isomerase family protein	AT1G18170
Csa4G664330	14.5384	28.9703	42.2356	37.8427	-1.07431	4.6285	0.00256127	0.0120396	FKBP-like peptidyl-prolyl cis-trans isomerase family protein	AT1G20810
Csa7G276690	5.69601	10.3766	14.3734	15.9084	-1.1088	3.31569	0.00362328	0.0161486	FKBP-like peptidyl-prolyl cis-trans isomerase family protein	AT4G26555
Csa5G128250	80.4493	110.561	235.447	212.45	-1.4389	7.12221	5.56e-06	5.52e-05	Flavin containing amine oxidoreductase family	AT4G01690
Csa6G133660	2.2784	1.84356	4.09089	3.66376	-1.13973	1.80572	0.00504763	0.0212505	flavin-dependent monooxygenase 1	AT1G19250
Csa1G000050	0	0.15802	1.49262	0.915939	-4.00922	2.25004	4.11e-07	5.32e-06	floral meristem identity control protein LEAFY (LFY)	AT5G61850
Csa7G290470	9.65609	4.58257	22.0023	21.2112	-1.853	4.82563	1.1e-08	1.98e-07	forkhead-associated (FHA) domain-containing protein	AT1G34355
Csa6G404250	0.271238	0.526732	2.70883	2.69961	-2.94771	0.824472	1.08e-07	1.57e-06	formin 8	AT1G70140
Csa3G732620	30.3787	34.4483	70.319	67.3456	-1.30345	5.74227	1.37e-06	1.58e-05	fructokinase-like 1	AT3G54090
Csa4G571770	50.9928	57.0451	138.316	126.882	-1.51388	6.37914	6.61e-08	1e-06	fructokinase-like 2	AT1G69200
Csa1G674540	64.3377	39.7683	99.0105	101.38	-1.18766	6.25783	2.93e-05	0.000245535	FtsH extracellular protease family	AT3G04340
Csa1G673510	5.15353	3.16039	9.23214	7.80958	-1.27777	2.59996	0.000828655	0.00461509	FtsH extracellular protease family	AT3G04340
Csa1G674040	3.68884	2.10693	5.47294	6.12233	-1.24038	2.08062	0.00157259	0.007956	FtsH extracellular protease family	AT3G04340
Csa6G136520	77.5199	73.8478	153.021	152.962	-1.23941	6.85891	1.53e-05	0.000136815	FTSH protease 12	AT1G79560
Csa4G638410	6.12999	3.31841	9.28742	7.95421	-1.11383	4.71272	0.000665977	0.00381542	GA requiring 3	AT5G25900
Csa2G354750	1.03071	2.10693	3.15109	3.61555	-1.30282	2.12606	0.00399472	0.01751	Galactose oxidase/kelch repeat superfamily protein	AT5G43190
Csa1G014370	3.30911	7.90098	9.56383	11.5698	-1.09907	4.07411	0.00609913	0.024946	Galactose oxidase/kelch repeat superfamily protein	AT1G18610
Csa3G081360	5.913	4.3192	10.0614	8.5809	-1.10158	2.39503	0.0037746	0.016685	galacturonosyltransferase 12	AT5G54690
Csa3G743400	41.3367	7.21623	165.239	135.173	-2.92041	8.33259	1.39e-07	1.98e-06	gamma tonoplast intrinsic protein	AT2G36830
Csa6G448110	944.994	1512.83	2842.61	2819.69	-1.40475	11.276	6.06e-05	0.000468025	gamma tonoplast intrinsic protein	AT2G36830
Csa3G826660	111.967	49.5128	137.155	196.011	-1.29577	7.49906	0.000351799	0.00219126	GAST1 protein homolog 4	AT5G15230
Csa3G843820	13.9417	15.8546	30.9581	31.0455	-1.27328	4.02801	1.62e-05	0.000144778	GATA transcription factor 9	AT4G32890
Csa3G457670	7.0522	4.63524	11.0012	9.9307	-1.0802	3.32732	0.0013873	0.00716955	GATA transcription factor 9	AT4G32890
Csa4G046650	1.2477	0.842771	2.21129	2.45857	-1.38783	1.87179	0.00172732	0.00863804	GATA type zinc finger transcription factor family protein	AT3G50870
Csa4G646060	5.8045	10.956	17.5798	18.8491	-1.31354	2.97485	0.0017528	0.00874334	GATA type zinc finger transcription factor family protein	AT5G56860
Csa6G502700	2.33265	1.79089	3.92504	3.22989	-1.02486	2.73583	0.00811038	0.0315044	GATA type zinc finger transcription factor family protein	AT3G50870
Csa2G011460	107.356	180.511	325.502	326.604	-1.37819	8.38271	7.7e-05	0.000578745	GDP-D-mannose 3',5'-epimerase	AT5G28840
Csa6G449250	1.46469	3.26574	19.9016	21.3076	-3.31424	6.44578	5.12e-18	3.8e-16	GDSL-like Lipase/Acylhydrolase family protein	AT5G03810
Csa7G291130	20.6141	20.4372	63.1876	69.3221	-1.91101	5.99533	2.98e-12	1.09e-10	GDSL-like Lipase/Acylhydrolase superfamily protein	AT5G08460
Csa5G598030	13.2907	11.4301	37.5367	35.818	-1.79793	4.68021	1.12e-10	2.93e-09	GDSL-like Lipase/Acylhydrolase superfamily protein	AT3G26430
Csa2G034750	7.16069	5.00395	15.3132	16.5833	-1.62512	3.49765	1.27e-06	1.47e-05	GDSL-like Lipase/Acylhydrolase superfamily protein	AT1G09390
Csa2G396190	8.1914	17.4875	34.5514	34.0826	-1.60864	5.10844	7.52e-06	7.22e-05	GDSL-like Lipase/Acylhydrolase superfamily protein	AT1G71691
Csa7G452290	0.70522	0.474059	1.99016	2.16933	-2.03888	2.99803	5.33e-05	0.000419264	GDSL-like Lipase/Acylhydrolase superfamily protein	AT3G16370
Csa2G080160	32.5486	78.9045	102.106	124.953	-1.20683	6.49285	0.00236898	0.0112852	GDSL-like Lipase/Acylhydrolase superfamily protein	AT5G33370
Csa2G078090	1.30194	1.05346	2.87468	2.16933	-1.32399	4.28157	0.00424545	0.0183646	GDSL-like Lipase/Acylhydrolase superfamily protein	AT1G29670
Csa3G076010	2.60389	4.3192	7.13141	5.59205	-1.08201	1.92265	0.0123409	0.0444968	GDSL-like Lipase/Acylhydrolase superfamily protein	AT5G55050
Csa2G296120	0.162743	0.0526732	0.663387	0.674902	-2.7955	0.657698	0.000731855	0.00412899	GDSL-motif lipase 5	AT1G53920
Csa6G366480	4.5568	6.74217	12.1621	14.1729	-1.42418	3.91007	3.11e-05	0.000258717	general regulatory factor 12	AT1G26480
Csa1G045890	19.6377	10.5346	54.0661	50.7141	-2.0454	6.42275	3.44e-10	8.14e-09	Gibberellin-regulated family protein	AT5G14920
Csa7G071570	31.4094	24.6511	57.6594	59.4396	-1.29464	5.29618	4.79e-06	4.85e-05	Gibberellin-regulated family protein	AT2G39540
Csa3G829190	5.8045	1.3695	9.78496	12.4857	-1.90157	6.56147	1.5e-05	0.000134975	Gibberellin-regulated family protein	AT5G14920
Csa6G011640	6.23848	5.47801	13.8206	11.6662	-1.35	3.48966	3.67e-05	0.000301003	GINS complex protein	AT1G19080
Csa6G476120	21.9161	48.8807	62.0267	64.0193	-1.0191	5.51081	0.00516153	0.0216531	glucose-inhibited division family A protein	AT2G13440
Csa2G055560	14.3214	5.16197	28.6915	33.6487	-1.93932	3.89015	0.00590161	0.024288	Glucose-methanol-choline (GMC) oxidoreductase family protein	AT1G73050
Csa2G383390	1.35619	1.42218	2.8194	2.69961	-1.20733	1.78477	0.00654341	0.0263731	glutamate receptor 2	AT2G24720
Csa7G027880	88.1525	93.653	179.115	163.326	-1.13426	6.81034	0.000112647	0.000809046	glutamate tRNA synthetase	AT5G64050
Csa7G067490	470.707	438.82	1576.48	1435.18	-1.95428	9.64389	4.08e-10	9.47e-09	glutamate-1-semialdehyde 2,1-aminomutase 2	AT3G48730
Csa1G418800	8.0829	5.68871	24.0478	23.7662	-2.03119	4.09596	1.61e-11	5.06e-10	glutamine dumper 3	AT5G57685
Csa6G183190	38.0276	8.48039	92.3214	51.8229	-1.92342	6.75568	0.000122283	0.00087122	glutamine-dependent asparagine synthase 1	AT3G47340
Csa6G362920	1.08495	2.05425	2.92996	3.85658	-1.30818	2.19934	0.00317288	0.0144307	glutamine-dependent asparagine synthase 1	AT3G47340
Csa3G776990	7.16069	5.68871	20.0675	18.1742	-1.80524	4.58394	7.63e-10	1.68e-08	Glutaredoxin family protein	AT5G03870
Csa4G351110	7.75742	14.1691	33.0035	35.7698	-1.84412	4.53735	9.27e-08	1.37e-06	Glutaredoxin family protein	AT3G57070
Csa5G148480	5.42477	5.16197	11.6646	12.4375	-1.40924	3.95758	3.54e-06	3.69e-05	Glutaredoxin family protein	AT4G10630
Csa6G046340	2.16991	0.895444	3.86976	4.38686	-1.67452	2.62021	6.92e-05	0.000527718	Glutaredoxin family protein	AT5G01420
Csa4G064110	1.84442	1.26416	3.15109	3.90479	-1.41234	2.20921	0.000538751	0.00317776	glutathione S-transferase TAU 19	AT1G78380
Csa1G050250	490.019	792.1	1169	1192.36	-1.08087	9.33811	0.00202524	0.00987519	glyceraldehyde-3-phosphate dehydrogenase C subunit 1	AT3G04120
Csa6G008590	313.823	184.883	436.619	456.186	-1.08518	8.54683	0.00102101	0.00550333	glyceraldehyde-3-phosphate dehydrogenase C2	AT1G13440
Csa6G423450	3.5261	6.79484	17.1928	17.0654	-1.92437	4.07616	0.000289231	0.00184748	glycerol-3-phosphate acyltransferase 1	AT1G06520
Csa3G126750	18.607	27.2847	39.3057	40.8798	-1.00945	4.95451	0.000746115	0.00420278	glycoprotease 1	AT2G45270
Csa7G405310	32.9283	33.4475	67.0574	75.6373	-1.32301	7.66927	9.82e-06	9.16e-05	glycosyl hydrolase 9B13	AT4G02290
Csa3G872070	58.8045	76.1654	114.711	131.992	-1.07758	6.32812	0.000180482	0.00122641	glycosyl hydrolase 9B5	AT1G19940
Csa6G421040	53.3797	53.6213	97.1862	103.019	-1.12436	6.01037	1.63e-05	0.000145587	glycosyl hydrolase 9B8	AT2G32990
Csa4G051530	163.448	317.093	406.325	467.514	-1.05252	8.30223	0.00432827	0.0186638	glycosyl hydrolase 9C2	AT1G64390
Csa4G642390	0.759467	1.05346	2.10073	2.79602	-1.63702	0.566142	0.00156164	0.00790735	Glycosyl hydrolase family 35 protein	AT5G01075
Csa1G025780	122.654	99.8684	213.334	207.243	-1.15021	8.2894	0.000105417	0.000765779	Glycosyl hydrolase family protein	AT5G20950
Csa1G267240	13.8874	7.2689	26.8119	17.5957	-1.3266	4.527	0.00323495	0.014679	Glycosyl hydrolase family protein with chitinase insertion domain	AT4G19810
Csa4G000710	0.379734	1.47485	3.26165	3.66376	-2.07516	1.09447	0.000173879	0.00118652	Glycosyl hydrolase superfamily protein	AT4G33820
Csa1G436330	4.23132	2.84435	7.07613	7.66496	-1.29392	2.59039	0.000833438	0.00463737	Glycosyl hydrolase superfamily protein	AT1G30080
Csa5G174590	47.5752	34.1849	89.6125	101.621	-1.4601	5.87509	6.37e-08	9.72e-07	Glycosyl hydrolases family 32 protein	AT1G12240
Csa3G848200	22.4043	57.4665	108.243	103.694	-1.59088	5.84802	5.47e-05	0.000428231	glyoxylate reductase 2	AT1G17650
Csa6G411310	2.54964	6.4788	33.1141	38.9997	-3.17972	4.31233	8.89e-14	4.12e-12	GNS1/SUR4 membrane protein family	AT3G06470
Csa5G579020	3.09212	0.790098	7.24198	4.48328	-1.86787	2.24464	0.00075719	0.00425438	GRAM domain-containing protein / ABA-responsive protein-related	AT5G23370
Csa5G579030	0.70522	0.684752	1.76903	1.39801	-1.40262	0.082278	0.00782866	0.0305972	GRAM domain-containing protein / ABA-responsive protein-related	AT5G08350
Csa6G495010	0.976458	0.684752	5.3071	4.91715	-2.84637	1.10002	4.39e-08	6.95e-07	GRAS family transcription factor	AT3G49950
Csa3G043910	39.0041	26.9687	74.0229	83.3504	-1.49026	6.76566	4.6e-07	5.9e-06	GRAS family transcription factor	AT1G63100
Csa6G081510	5.37052	1.73822	6.74444	7.08647	-1.22178	2.99768	0.00420793	0.0182467	GRAS family transcription factor	AT4G37650
Csa1G408720	22.8383	15.96	52.1312	43.8204	-1.54663	5.28085	3.63e-08	5.86e-07	GRAS family transcription factor family protein	AT1G14920
Csa6G080390	114.083	195.628	295.594	279.12	-1.09077	7.52011	0.00145841	0.00746358	GroES-like family protein	AT3G60210
Csa6G496380	10.7953	6.53148	19.0724	20.3917	-1.42838	5.9297	1.24e-06	1.45e-05	growth-regulating factor 1	AT2G22840
Csa3G751470	0	0	0.221129	0.241037	-5.29374	1.98783	0.00645223	0.026101	growth-regulating factor 4	AT3G52910
Csa1G595880	0.433981	0.948118	2.32185	2.12112	-1.87947	4.28853	2.78e-05	0.000234392	growth-regulating factor 5	AT3G13960
Csa2G432230	4.61105	3.84514	6.855	7.906	-1.03038	5.02318	0.00108449	0.00580188	growth-regulating factor 5	AT3G13960
Csa5G308800	18.2272	27.6534	53.7344	46.3754	-1.33179	4.92423	2.43e-05	0.000207682	GTP-binding family protein	AT4G02790
Csa5G308790	9.71033	13.8004	23.1633	19.2829	-1.06191	3.79509	0.00150527	0.00766998	GTP-binding family protein	AT4G02790
Csa4G606030	20.2886	41.4538	91.3816	81.7114	-1.68029	5.44754	3.16e-06	3.33e-05	GTP-binding protein-related	AT1G56050
Csa4G006220	3.85158	3.63445	10.2272	8.96656	-1.5831	2.1852	5.71e-05	0.000444554	H(+)-ATPase 9	AT1G80660
Csa1G277470	14.1044	9.37583	18.1879	22.8985	-1.04251	4.15562	0.000562434	0.00329548	HAD-superfamily hydrolase, subfamily IG, 5'-nucleotidase	AT2G23890
Csa6G423380	18.39	18.1196	32.119	30.7563	-1.00731	4.60802	0.000260046	0.00168774	haloacid dehalogenase (HAD) superfamily protein	AT3G58830
Csa5G218880	10.5783	13.7477	27.3647	25.0196	-1.31857	3.99996	1.98e-05	0.00017309	Haloacid dehalogenase-like hydrolase (HAD) superfamily protein	AT3G10970
Csa6G500540	0.542477	1.52752	7.02085	4.33866	-2.6429	1.23033	5.73e-05	0.000445518	Haloacid dehalogenase-like hydrolase (HAD) superfamily protein	AT5G65140
Csa6G520310	5.37052	3.21307	9.78496	8.29166	-1.31685	3.66203	0.000101048	0.000737657	Haloacid dehalogenase-like hydrolase (HAD) superfamily protein	AT5G45700
Csa3G665600	8.46264	22.3334	34.8831	40.1085	-1.46322	5.07062	0.000274594	0.00176604	HCO3- transporter family	AT3G62270
Csa1G050480	4.71955	5.26732	13.2677	11.3287	-1.51927	3.62516	3.1e-06	3.28e-05	HCP-like superfamily protein with MYND-type zinc finger	AT1G67340
Csa4G003100	7.0522	16.9081	31.345	28.6351	-1.51097	4.28708	0.000171044	0.00117077	Heat shock protein DnaJ with tetratricopeptide repeat	AT4G02100
Csa1G629180	0.488229	0.0526732	0.663387	0.915939	-1.77879	2.31464	0.00604298	0.0247779	heat shock transcription factor B4	AT1G46264
Csa1G423340	25.5507	20.9113	43.1202	51.389	-1.25189	5.12679	5.72e-06	5.66e-05	heavy metal atpase 2	AT4G30110
Csa2G060450	1.03071	0.368712	1.71375	2.41037	-1.7982	1.36842	0.000653723	0.00375506	heavy metal atpase 2	AT4G30110
Csa5G571520	7.43193	8.32237	21.8365	22.6092	-1.71265	5.48808	3.03e-09	6.03e-08	Heavy metal transport/detoxification superfamily protein	AT1G23000
Csa3G829200	46.87	89.1757	259.55	227.683	-2.03657	6.85254	3.7e-08	5.96e-07	Heavy metal transport/detoxification superfamily protein	AT5G14910
Csa1G051620	36.7257	31.4986	84.029	83.6879	-1.52639	6.39404	1.39e-07	1.99e-06	Heavy metal transport/detoxification superfamily protein	AT5G50740
Csa7G060180	1.03071	3.10772	14.3734	12.1	-2.8588	2.30041	6.26e-07	7.81e-06	Heavy metal transport/detoxification superfamily protein	AT5G02600
Csa4G664450	1.62743	1.10614	3.64863	3.71196	-1.65843	2.80655	2.44e-05	0.000208116	Heavy metal transport/detoxification superfamily protein	AT3G56891
Csa1G384030	0	0.316039	1.27149	0.72311	-2.7894	0.995844	0.000180365	0.00122641	Heavy metal transport/detoxification superfamily protein	AT3G24450
Csa3G154260	0.325486	0.263366	0.939798	1.06056	-1.96785	3.26128	0.000710839	0.00402319	Heavy metal transport/detoxification superfamily protein	AT5G27690
Csa3G914050	1.46469	1.15881	2.26657	2.50678	-1.08932	2.60335	0.00954159	0.036094	Heavy metal transport/detoxification superfamily protein	AT3G48970
Csa3G141820	3.09212	5.21465	10.4483	10.5092	-1.53566	3.95143	4.22e-05	0.000338919	Helicase protein with RING/U-box domain	AT5G43530
Csa4G639120	10.0358	13.379	23.108	24.0554	-1.21904	4.1636	6.68e-05	0.000511429	heme oxygenase 2	AT2G26550
Csa2G238880	7.92016	8.16435	126.486	111.937	-4.11154	5.41045	7.91e-07	9.61e-06	hemoglobin 1	AT2G16060
Csa1G652260	22.784	33.2895	62.6901	57.2221	-1.30332	5.21632	1.3e-05	0.000117843	high chlorophyll fluorescent 109	AT5G36170
Csa5G568810	44.4288	39.8209	73.4148	74.6731	-1.04012	7.01806	0.000596887	0.00347104	high mobility group A	AT1G14900
Csa2G270810	35.0982	40.611	79.9934	68.358	-1.1886	5.63308	3.4e-05	0.000280391	high-affinity nickel-transport family protein	AT2G16800
CsaUNG006760	27.6121	26.2839	61.8609	60.1627	-1.40335	6.1515	1.76e-07	2.49e-06	high-mobility group box 6	AT5G23420
Csa1G001340	3.09212	2.79168	6.02577	5.01356	-1.13404	2.37454	0.00359892	0.0160639	Histidine kinase-, DNA gyrase B-, and HSP90-like ATPase family protein	AT5G50780
Csa6G446550	24.8997	32.8681	70.8166	62.091	-1.41396	5.45455	1.32e-06	1.52e-05	Histidyl-tRNA synthetase 1	AT3G46100
Csa3G408540	271.401	227.812	439.052	431.455	-1.03244	8.8799	0.00053877	0.00317776	histone H2A 10	AT1G51060
Csa2G225360	82.131	89.2811	209.962	205.411	-1.49534	7.88116	7.51e-07	9.16e-06	histone H2A 11	AT3G54560
Csa6G303770	43.5609	35.9758	113.66	125.917	-1.81924	6.9543	8.5e-09	1.57e-07	histone H2A 7	AT5G27670
Csa2G030610	154.931	128.312	292.72	268.756	-1.21932	8.46511	5.65e-05	0.000440628	histone H2A 7	AT5G27670
Csa7G390240	93.8485	80.59	216.375	222.766	-1.56017	7.78494	4.1e-07	5.31e-06	Histone superfamily protein	AT1G08880
Csa6G448180	35.1525	34.7116	82.3706	82.2417	-1.45879	6.47625	5.43e-07	6.84e-06	Histone superfamily protein	AT2G37470
Csa1G132130	72.8004	70.0027	175.742	150.407	-1.41806	7.33659	2.93e-06	3.12e-05	Histone superfamily protein	AT3G45980
Csa6G193590	80.9375	73.9532	175.079	163.664	-1.35615	7.5034	5.44e-06	5.42e-05	Histone superfamily protein	AT1G07660
Csa6G193580	117.121	117.567	252.308	239.301	-1.28942	7.9858	1.67e-05	0.000148121	Histone superfamily protein	AT1G07660
Csa1G132680	130.683	126.626	274.034	250.051	-1.25133	8.18043	3.19e-05	0.000264617	Histone superfamily protein	AT3G45980
Csa6G192080	114.191	100.711	225.828	197.168	-1.20715	7.89626	5.65e-05	0.000440628	Histone superfamily protein	AT1G07660
Csa1G132150	85.2231	70.4767	153.187	146.068	-1.174	7.34619	5.74e-05	0.000446041	Histone superfamily protein	AT3G45980
Csa1G084320	130.249	126.363	254.962	250.967	-1.20285	8.1582	6.18e-05	0.000475872	Histone superfamily protein	AT1G07660
Csa6G013960	164.153	208.059	409.642	355.384	-1.25312	8.71199	9.65e-05	0.000707461	Histone superfamily protein	AT1G07660
Csa4G290220	174.298	145.378	304.55	282.639	-1.10883	8.46294	0.000210492	0.00140066	Histone superfamily protein	AT1G09200
Csa6G191570	50.9386	53.1999	125.325	71.8289	-1.15091	6.94676	0.000577235	0.00337331	Histone superfamily protein	AT1G07660
Csa6G426970	0.813715	0.790098	2.32185	1.78367	-1.57138	1.50869	0.000925848	0.00507064	Histone superfamily protein	AT5G19490
Csa4G051430	32.3859	19.8051	69.1581	74.7695	-1.70541	7.12545	3.85e-08	6.18e-07	HMG (high mobility group) box protein	AT4G11080
Csa3G800720	4.12282	7.16356	9.12157	10.7984	-1.01632	3.35679	0.00700183	0.0279053	homeobox from Arabidopsis thaliana	AT5G06710
Csa2G351760	8.84237	8.53306	17.4139	18.7526	-1.27951	4.45684	1.46e-05	0.000131536	homeobox gene 1	AT4G32980
Csa6G499130	1.84442	3.84514	5.3071	8.14703	-1.4313	5.79351	0.000172636	0.00117986	homeobox protein 22	AT4G24660
Csa2G361700	9.3306	9.6392	46.8794	40.2049	-2.42146	7.09766	4.37e-14	2.1e-12	homeobox protein 33	AT1G75240
Csa3G118080	10.741	37.24	47.985	49.8946	-1.20004	5.76541	0.00776951	0.0304061	homeobox-leucine zipper protein 3	AT3G60390
Csa2G419960	11.2835	13.4843	22.3893	27.2371	-1.21366	5.02904	2.21e-05	0.000190084	homeodomain GLABROUS 2	AT1G05230
Csa5G261720	1.35619	0.737425	3.53806	4.96535	-2.25221	4.33695	4.56e-09	8.75e-08	Homeodomain-like superfamily protein	AT2G35640
Csa1G032440	2.33265	24.9671	52.4076	57.897	-2.16011	4.52698	0.00166059	0.00833482	Homeodomain-like superfamily protein	AT1G18330
Csa2G223160	4.5568	1.47485	5.58351	5.44743	-1.13304	2.11873	0.013302	0.0471591	homocysteine S-methyltransferase 3	AT3G22740
Csa3G064200	64.0123	69.4233	174.581	159.036	-1.54193	6.78995	1.69e-07	2.39e-06	homolog of bacterial cytokinesis Z-ring protein FTSZ 1-1	AT5G55280
Csa5G606490	3.4176	4.63524	20.0675	18.8491	-2.4824	3.37247	7.59e-11	2.07e-09	homologue of bacterial MinE 1	AT1G69390
Csa5G190560	11.3378	38.3461	56.5538	59.536	-1.39638	4.95541	0.00191035	0.00938963	HSP20-like chaperones superfamily protein	AT1G53540
Csa6G423340	8.73388	8.79642	16.3083	17.7885	-1.17974	3.82338	9.33e-05	0.000686599	HVA22-like protein F	AT2G42820
Csa1G044900	17.8475	23.8083	103.323	67.7795	-2.25503	5.06731	2.17e-11	6.66e-10	HXXXD-type acyl-transferase family protein	AT3G26040
Csa1G001360	3.4176	2.47564	11.3329	7.85779	-1.94097	2.10512	3.66e-06	3.8e-05	HXXXD-type acyl-transferase family protein	AT5G41040
Csa5G639480	17.1423	24.7564	82.7575	54.2814	-1.92276	4.91168	5.48e-06	5.45e-05	HXXXD-type acyl-transferase family protein	AT3G29590
Csa6G088700	42.5844	45.0883	148.212	93.2811	-1.68964	5.71414	6.64e-06	6.47e-05	HXXXD-type acyl-transferase family protein	AT3G26040
Csa4G641000	6.61822	21.9647	35.3806	34.1308	-1.45667	3.99894	0.00190978	0.00938947	HXXXD-type acyl-transferase family protein	AT5G07850
Csa4G016490	1.89867	8.74375	12.0515	20.6809	-1.77548	2.74906	0.00733959	0.0290367	HXXXD-type acyl-transferase family protein	AT3G26040
Csa3G682170	86.7963	127.522	402.123	368.641	-2.05265	7.55885	1.16e-09	2.47e-08	hydroxymethylbilane synthase	AT5G08280
Csa4G101270	24.5742	9.48118	48.1508	49.5089	-1.78072	6.26186	2.89e-07	3.91e-06	hydroxyproline-rich glycoprotein family protein	AT3G02120
Csa6G526260	9.76458	6.53148	16.7505	16.8243	-1.28045	5.07784	7.37e-06	7.09e-05	Hydroxyproline-rich glycoprotein family protein	AT3G25690
Csa7G081680	1.30194	0.895444	3.53806	5.10997	-2.20143	4.92566	3.42e-09	6.74e-08	IAA carboxylmethyltransferase 1	AT5G55250
Csa5G270900	32.2774	51.1984	78.6114	87.0142	-1.18796	6.03761	0.000109127	0.000788225	indeterminate(ID)-domain 5	AT2G02070
Csa6G109750	29.5107	40.137	58.9309	63.7783	-1.02372	5.13227	0.000634355	0.00366139	indole-3-acetate beta-D-glucosyltransferase	AT4G15550
Csa3G610800	16.3828	11.0087	21.5601	27.2853	-1.06934	4.64426	0.00026819	0.00173174	indole-3-acetic acid inducible 11	AT4G28640
Csa3G143570	84.9519	89.7551	209.299	222.573	-1.52375	7.0849	2.14e-07	2.97e-06	indole-3-acetic acid inducible 14	AT4G14550
Csa3G516530	4.88229	3.84514	9.45327	8.33986	-1.25995	2.16294	0.00131571	0.00685533	indole-3-acetic acid inducible 19	AT3G15540
Csa3G877650	2.33265	1.73822	8.01593	9.64146	-2.34333	5.05224	3.1e-13	1.32e-11	indole-3-acetic acid inducible 29	AT4G32280
Csa5G610430	1.08495	0.474059	3.09581	3.13347	-2.23624	3.04891	7.19e-05	0.000545289	indole-3-acetic acid inducible 32	AT2G01200
Csa7G378520	40.7942	34.2376	78.9984	80.5062	-1.31732	5.09407	5.53e-06	5.5e-05	indoleacetic acid-induced protein 16	AT3G04730
Csa2G010920	19.9631	9.69187	22.3893	29.4065	-1.05245	4.40372	0.00578979	0.0238886	indoleacetic acid-induced protein 16	AT3G04730
Csa5G218200	10.958	6.53148	21.4495	23.5734	-1.60513	5.50895	5.38e-08	8.37e-07	inflorescence meristem receptor-like kinase 2	AT3G51740
Csa3G730860	57.8823	25.2305	79.7723	91.7385	-1.30044	7.02158	0.000182411	0.00123904	inflorescence meristem receptor-like kinase 2	AT3G51740
Csa1G045560	22.2958	89.0704	157.72	135.173	-1.56561	6.0121	0.0021991	0.0105894	Integral membrane HPP family protein	AT5G62720
Csa7G432080	0.216991	0.0526732	0.884516	1.92829	-3.56016	0.498467	5.31e-07	6.72e-06	Integrase-type DNA-binding superfamily protein	AT5G25190
Csa2G374590	8.13715	9.69187	22.8316	25.1642	-1.64099	3.56655	2.41e-06	2.63e-05	Integrase-type DNA-binding superfamily protein	AT5G11590
Csa6G496390	13.1822	6.42613	21.5048	22.0307	-1.40117	6.24037	7.75e-06	7.39e-05	Integrase-type DNA-binding superfamily protein	AT4G37750
Csa2G349090	0	0.0526732	0.276411	1.06056	-4.5599	3.39416	1.03e-05	9.59e-05	Integrase-type DNA-binding superfamily protein	AT1G12980
Csa2G354000	24.1945	22.9128	43.5624	44.8328	-1.13165	7.05014	0.000111392	0.00080198	Integrase-type DNA-binding superfamily protein	AT4G37750
Csa3G895680	5.20778	4.00316	8.67932	8.82194	-1.15724	2.71601	0.000873963	0.00481465	Integrase-type DNA-binding superfamily protein	AT4G32800
Csa4G652640	1.46469	0.632078	2.70883	2.69961	-1.60956	0.900836	0.00152476	0.00775373	Integrase-type DNA-binding superfamily protein	AT5G25190
Csa6G107880	9.3306	8.059	17.9115	19.765	-1.34153	4.83539	2.11e-06	2.33e-05	IQ-domain 17	AT4G00820
Csa7G452320	2.33265	3.95049	9.78496	10.2199	-1.87052	3.04788	3.01e-06	3.2e-05	IQ-domain 26	AT3G16490
Csa3G435550	2.06141	1.68554	4.42258	4.6279	-1.49775	3.97215	1.87e-05	0.0001644	IQ-domain 26	AT3G16490
Csa3G866460	76.5977	71.0561	191	187.382	-1.58321	7.03488	5.53e-08	8.59e-07	IQ-domain 32	AT1G19870
Csa4G646180	13.6704	18.8043	47.2663	48.2073	-1.7634	5.68194	2.31e-09	4.7e-08	IQ-domain 6	AT2G26180
Csa7G450750	15.0809	12.5889	23.495	23.9108	-1.00585	5.15149	0.000174101	0.00118758	IQ-domain 8	AT1G72670
Csa6G095280	0.70522	4.58257	14.8156	14.2694	-2.61714	2.42133	0.000313272	0.00197971	K-box region and MADS-box transcription factor family protein	AT1G77080
Csa7G051370	531.898	722.624	1287.52	1231.26	-1.21429	9.65336	0.000273483	0.00176017	ketol-acid reductoisomerase	AT3G58610
Csa1G031830	26.7983	33.0788	52.5734	55.583	-1.06441	6.52258	0.000336728	0.00211218	Kinase interacting (KIP1-like) family protein	AT1G48405
Csa1G065980	29.4022	21.0693	75.6261	76.4568	-1.82757	6.74188	8.56e-10	1.87e-08	kinesin 1	AT4G21270
Csa3G062600	37.2139	16.0653	70.8719	75.348	-1.71318	6.56597	7.11e-07	8.71e-06	Kinesin motor family protein	AT3G20150
Csa7G197290	9.71033	6.26811	15.0921	15.1371	-1.15891	4.44718	8.99e-05	0.000665969	kinesin-like protein 1	AT3G44730
Csa2G352430	0.488229	0.316039	2.8194	1.73546	-2.72024	0.326794	4.09e-05	0.000330711	KNOTTED-like from Arabidopsis thaliana	AT4G08150
Csa2G034560	0.0542477	0.15802	0.442258	0.433866	-2.18233	4.45819	0.00970737	0.0365811	KNOTTED-like from Arabidopsis thaliana 2	AT1G70510
Csa7G041370	3.90583	4.84593	10.5036	10.1235	-1.44972	3.80511	0.000100662	0.000735446	STM (SHOOT MERISTEMLESS)	AT1G62360
Csa6G012820	0.759467	0.632078	1.38206	1.83188	-1.42726	0.565335	0.00474597	0.020157	laccase 12	AT5G05390
Csa1G085370	42.5302	33.1841	62.6348	71.7325	-1.05798	5.16143	6.79e-05	0.000518378	laccase 17	AT5G60020
Csa3G734120	5.58751	1.73822	10.3378	8.53269	-1.63332	1.97501	0.00142607	0.00732943	laccase 17	AT5G60020
Csa1G533470	0.216991	0.316039	1.71375	2.07291	-3.01426	3.28971	1.47e-08	2.55e-07	laccase 3	AT2G30210
Csa3G732490	44.1576	30.9718	68.8264	69.2739	-1.11577	5.19484	4.98e-05	0.000394738	Laccase/Diphenol oxidase family protein	AT2G38080
Csa3G874350	2.11566	2.84435	5.52823	7.56855	-1.60607	4.36537	7.87e-05	0.000590486	Lactoylglutathione lyase / glyoxalase I family protein	AT5G48480
Csa7G047380	0.379734	0.474059	0.995081	1.06056	-1.47091	-0.117384	0.0132508	0.0470057	Late embryogenesis abundant (LEA) hydroxyproline-rich glycoprotein family	AT1G54540
Csa4G648520	39.3296	35.291	122.671	125.532	-1.96006	8.81509	2.11e-10	5.22e-09	Leucine-rich receptor-like protein kinase family protein	AT2G26330
Csa1G004240	10.958	11.6408	28.3045	33.8415	-1.67543	4.25106	1.65e-08	2.84e-07	Leucine-rich receptor-like protein kinase family protein	AT5G56040
Csa6G505240	10.958	7.21623	24.49	23.6698	-1.64513	5.53113	4.6e-08	7.25e-07	Leucine-rich receptor-like protein kinase family protein	AT4G36180
Csa4G015810	53.1627	72.847	153.464	147.08	-1.46243	7.0885	3.37e-06	3.53e-05	Leucine-rich receptor-like protein kinase family protein	AT3G28040
Csa1G538180	25.7676	21.122	48.0956	47.0021	-1.25103	6.15799	3.75e-06	3.89e-05	Leucine-rich receptor-like protein kinase family protein	AT4G20940
Csa7G197810	0.92221	0.948118	2.8194	3.08527	-1.87281	1.86309	2.82e-05	0.000237565	Leucine-rich receptor-like protein kinase family protein	AT5G56040
Csa6G497080	112.672	102.713	216.154	200.012	-1.17779	8.13205	7.14e-05	0.000541851	Leucine-rich receptor-like protein kinase family protein	AT5G65700
Csa3G872760	14.0501	21.754	36.1546	34.9503	-1.19321	4.38983	0.000185293	0.00125574	Leucine-rich receptor-like protein kinase family protein	AT1G75820
Csa6G052820	0.379734	0.526732	1.10565	1.73546	-1.84938	0.987859	0.000944395	0.00516109	Leucine-rich receptor-like protein kinase family protein	AT1G34110
Csa4G006190	2.22415	2.47564	23.3844	24.3929	-3.55947	3.46155	3.78e-13	1.58e-11	Leucine-rich repeat (LRR) family protein	AT1G80080
Csa4G620640	17.0338	12.1675	49.2565	51.5336	-2.02249	4.94216	1.35e-11	4.35e-10	Leucine-rich repeat (LRR) family protein	AT3G17640
Csa1G575090	5.85875	3.47643	16.3083	16.2941	-2.04502	3.95373	6.96e-10	1.55e-08	Leucine-rich repeat (LRR) family protein	AT4G29240
Csa6G504680	5.58751	2.10693	11.9963	14.7032	-2.048	4.01286	4e-08	6.39e-07	Leucine-rich repeat (LRR) family protein	AT5G23400
Csa3G697970	87.1218	47.8273	155.896	168.677	-1.51325	6.83042	1.54e-06	1.75e-05	Leucine-rich repeat (LRR) family protein	AT3G20820
Csa1G383520	43.2354	25.5465	69.2134	81.0365	-1.36947	6.65281	2.92e-05	0.000244496	Leucine-rich repeat (LRR) family protein	AT3G24480
Csa5G604070	3.25486	2.79168	6.08105	4.96535	-1.0977	2.27593	0.00414799	0.0180351	Leucine-rich repeat (LRR) family protein	AT5G23400
Csa1G008550	9.54759	8.37504	29.2443	30.0814	-1.95326	6.26899	9.59e-12	3.17e-10	Leucine-rich repeat protein kinase family protein	AT5G62710
Csa5G576760	3.90583	2.89703	11.8857	12.7267	-2.08541	4.06685	5.14e-11	1.45e-09	Leucine-rich repeat protein kinase family protein	AT2G01210
Csa5G151550	19.1494	24.3877	53.071	57.6077	-1.55574	6.04038	4.88e-08	7.65e-07	Leucine-rich repeat protein kinase family protein	AT4G23740
Csa5G049530	35.4237	59.6787	150.202	141.681	-1.81762	6.78775	1.76e-07	2.48e-06	Leucine-rich repeat protein kinase family protein	AT1G10850
Csa6G491060	27.8833	31.4986	61.5292	63.3444	-1.2882	5.8907	2.55e-06	2.76e-05	Leucine-rich repeat protein kinase family protein	AT5G67200
Csa5G222990	24.8454	13.1156	36.0993	41.4583	-1.27741	5.87085	1.9e-05	0.000166859	Leucine-rich repeat protein kinase family protein	AT3G56370
Csa4G152260	30.1617	29.181	54.5083	53.7029	-1.09022	5.83454	3.12e-05	0.000260093	Leucine-rich repeat protein kinase family protein	AT3G57830
Csa6G046400	7.26919	18.857	37.2602	36.4447	-1.67922	6.53852	3.75e-05	0.000306847	Leucine-rich repeat protein kinase family protein	AT3G03770
Csa3G728030	8.1914	6.95286	13.4336	17.3546	-1.2481	3.96609	5.27e-05	0.00041546	Leucine-rich repeat protein kinase family protein	AT3G56370
Csa5G171130	49.2026	45.0356	80.8779	83.8807	-1.03108	6.88149	0.000342002	0.00213922	Leucine-rich repeat protein kinase family protein	AT5G51560
Csa3G126190	21.4821	33.5002	51.6336	49.8464	-1.08709	5.976	0.000360599	0.00224136	Leucine-rich repeat protein kinase family protein	AT2G45340
Csa3G748260	69.003	31.4986	84.8583	92.0277	-1.07027	7.42223	0.00157872	0.00797792	Leucine-rich repeat protein kinase family protein	AT2G36570
Csa7G452220	3.96008	3.63445	8.12649	6.02591	-1.12574	2.27278	0.00285764	0.0131874	Leucine-rich repeat protein kinase family protein	AT1G51800
Csa5G610340	25.0624	22.2808	51.8548	52.7388	-1.37019	6.41156	8.35e-07	1.01e-05	leucine-rich repeat transmembrane protein kinase family protein	AT1G68400
Csa5G646700	542.748	3894.02	5995.86	5655.83	-1.54759	11.3851	0.0125568	0.0450289	light harvesting complex of photosystem II 5	AT4G10340
Csa1G033310	5.37052	32.3413	64.7355	47.6288	-1.73855	4.55291	0.00304921	0.0139358	light-harvesting chlorophyll-protein complex I subunit A4	AT3G47470
Csa3G664560	80.612	993.259	3637.08	3098.48	-2.79729	10.2257	0.000193222	0.001305	light-harvesting chlorophyll-protein complex II subunit B1	AT2G34430
Csa1G445860	103.83	1463	4586.38	4070.38	-2.61194	10.6384	0.00140786	0.0072547	light-harvesting chlorophyll-protein complex II subunit B1	AT2G34430
Csa7G010800	8.84237	4.16118	23.3291	29.8885	-2.27978	6.71327	7.26e-11	2e-09	like AUXIN RESISTANT 2	AT2G21050
Csa6G308420	75.8925	74.2165	164.244	157.879	-1.32517	6.82103	4.33e-06	4.44e-05	lipoamide dehydrogenase 1	AT3G16950
Csa4G286950	3.30911	7.63761	21.1731	24.2001	-2.23717	5.60322	2.73e-08	4.54e-07	lipoxygenase 2	AT3G45140
Csa4G286940	3.79734	7.42692	20.8967	22.6574	-2.14904	5.71133	3.31e-08	5.39e-07	lipoxygenase 2	AT3G45140
Csa4G288070	0.325486	0.474059	0.884516	1.10877	-1.51937	2.0672	0.00751356	0.0295933	lipoxygenase 2	AT3G45140
Csa5G523080	0.70522	0.105346	1.10565	1.44622	-1.89616	1.34815	0.00101046	0.00546169	LOB domain-containing protein 25	AT3G27650
Csa1G713680	3.58035	3.16039	5.08597	6.65261	-1.02317	2.86184	0.00634943	0.0257613	LOB domain-containing protein 4	AT1G31320
Csa4G064060	40.7942	48.9334	105.147	98.0537	-1.3942	5.80515	3.99e-07	5.17e-06	Lojap-related protein	AT3G12930
Csa3G902960	10.0901	15.6966	44.8892	43.5794	-1.9819	4.5893	7.9e-10	1.74e-08	lsd one like 1	AT1G32540
Csa6G128010	2.44115	6.6895	13.8758	13.6427	-1.77334	2.71447	0.000294402	0.00187445	lumazine-binding family protein	AT2G20690
Csa2G000360	27.0696	108.928	208.912	179.283	-1.68349	6.55113	0.000741191	0.00417769	Lycopene beta/epsilon cyclase protein	AT5G57030
Csa1G039010	7.26919	7.05821	16.6952	17.5475	-1.47883	3.63614	2.95e-06	3.13e-05	LYR family of Fe/S cluster biogenesis protein	AT5G61220
Csa5G590140	1.79017	1.15881	4.09089	4.19404	-1.7229	2.73667	0.000210734	0.00140145	lysine histidine transporter 1	AT5G40780
Csa1G598330	16.1116	14.0111	30.0183	23.959	-1.07281	5.19938	0.000127898	0.000906364	lysine-ketoglutarate reductase/saccharopine dehydrogenase bifunctional enzyme	AT4G33150
Csa6G396650	60.9744	40.5057	116.314	129.003	-1.51169	7.37142	7.04e-07	8.65e-06	lysm domain GPI-anchored protein 1 precursor	AT1G21880
Csa4G268050	53.2712	51.5671	154.79	140.187	-1.71758	6.53604	4.19e-09	8.09e-08	Lysyl-tRNA synthetase, class II	AT3G13490
Csa4G046640	6.23848	9.84989	33.9986	29.6475	-2.18879	3.85229	1.04e-09	2.24e-08	Maf-like protein	AT5G66550
Csa1G000570	137.789	398.578	665.211	564.218	-1.37744	8.47092	0.00185687	0.00918881	magnesium-protoporphyrin IX methyltransferase	AT4G25080
Csa2G006170	91.4616	28.1802	109.791	111.021	-1.15505	6.07515	0.00594484	0.0244376	Major facilitator superfamily protein	AT2G26690
Csa3G149310	17.5762	27.0214	36.3757	41.8921	-1.01159	4.15986	0.00688833	0.0275518	Major facilitator superfamily protein	AT5G26340
Csa7G394650	50.5588	36.8186	77.0082	87.3998	-1.14565	5.80785	4.07e-05	0.000329098	malate dehydrogenase	AT3G47520
Csa7G440600	1.73593	1.10614	3.81448	4.29045	-1.74307	2.04274	1.93e-05	0.000168876	Malectin/receptor-like protein kinase family protein	AT4G39110
Csa2G010280	0.976458	1.79089	2.32185	3.22989	-1.20252	2.61339	0.00631003	0.0256262	Malectin/receptor-like protein kinase family protein	AT5G28680
Csa7G446690	25.7676	32.6047	62.6348	56.5472	-1.243	5.6321	1.14e-05	0.000104691	MAR binding filament-like protein 1	AT3G16000
Csa5G598720	14.4841	16.2233	35.9335	33.9379	-1.40382	4.19935	3.7e-06	3.85e-05	MATE efflux family protein	AT3G26590
Csa1G024910	1.30194	2.00158	5.36238	5.68846	-1.94442	1.41109	3.13e-05	0.000260632	MATE efflux family protein	AT5G52450
Csa1G003490	7.92016	5.05663	12.3832	12.7749	-1.19389	3.90291	0.000137822	0.000969436	MATE efflux family protein	AT5G52450
Csa7G043640	25.6591	65.7888	89.9995	95.3058	-1.19987	5.65582	0.00306392	0.0139886	MATE efflux family protein	AT3G21690
Csa3G117950	1.79017	0.737425	2.8194	3.37451	-1.53749	1.01193	0.0013657	0.00708467	Matrixin family protein	AT2G45040
Csa7G091730	2.76663	7.53227	8.4029	11.7626	-1.1467	3.91168	0.00796561	0.0310301	MBOAT (membrane bound O-acyl transferase) family protein	AT5G55340
Csa6G421710	33.9048	32.9208	76.2895	78.0958	-1.43073	5.76107	4.39e-08	6.95e-07	Metallo-hydrolase/oxidoreductase superfamily protein	AT2G04530
Csa2G022830	36.1832	59.7314	94.9749	88.2676	-1.13493	5.82469	0.000269824	0.0017404	Metallopeptidase M24 family protein	AT3G05350
Csa6G446510	26.9068	17.4348	46.1607	45.3631	-1.28647	4.64593	6.71e-06	6.53e-05	methionine adenosyltransferase 3	AT2G36880
Csa2G172500	16.654	20.0158	38.974	40.1567	-1.32283	4.57129	4.33e-06	4.44e-05	methionine aminopeptidase 1B	AT1G13270
Csa2G285920	22.6755	36.1865	67.6655	62.6695	-1.34949	5.40755	1.38e-05	0.000124587	methionine aminopeptidase 1D	AT4G37040
Csa5G148520	0.216991	0.368712	1.5479	0.964146	-2.28416	0.20158	0.000211574	0.00140651	methionine gamma-lyase	AT1G64660
Csa5G512910	34.9897	36.8186	63.0218	60.2591	-1.00004	5.54503	0.000203694	0.00136279	methionyl-tRNA synthetase / methionine--tRNA ligase / MetRS (cpMetRS)	AT3G55400
Csa4G005520	29.5107	80.1686	130.411	124.568	-1.39792	6.54675	0.000811034	0.00452687	methyl-CPG-binding domain 10	AT1G15340
Csa6G514890	60.7031	25.2831	96.9098	97.5716	-1.43702	5.56918	2.2e-05	0.000189958	methylesterase PCR A	AT1G11580
Csa6G411190	56.6888	84.0664	136.824	122.254	-1.08646	6.37894	0.000347884	0.00216763	Methylthiotransferase	AT4G36390
Csa5G169090	12.477	6.16276	27.7517	30.7563	-1.89861	5.46278	1.67e-09	3.46e-08	Microtubule associated protein (MAP65/ASE1) family protein	AT5G51600
Csa3G176870	26.3101	31.6566	75.2944	72.6966	-1.56642	6.22291	1.73e-08	2.97e-07	Microtubule associated protein (MAP65/ASE1) family protein	AT5G51600
Csa1G014450	7.81166	6.95286	12.2174	14.0283	-1.05435	3.76093	0.000456977	0.00274541	minichromosome instability 12 (mis12)-like	AT5G35520
Csa7G407650	29.0225	24.9144	74.9627	80.699	-1.75622	6.17509	1.84e-10	4.59e-09	Minichromosome maintenance (MCM2/3/5) family protein	AT4G02060
Csa6G522780	36.5629	29.6023	76.2895	77.1317	-1.44435	6.37035	1.98e-07	2.76e-06	Minichromosome maintenance (MCM2/3/5) family protein	AT5G46280
Csa7G004140	48.2262	39.6102	96.3017	101.476	-1.40067	6.62628	1.69e-06	1.9e-05	Minichromosome maintenance (MCM2/3/5) family protein	AT2G16440
Csa3G722880	54.0849	37.6613	97.5732	100.223	-1.34587	6.81486	6.73e-06	6.54e-05	minichromosome maintenance (MCM2/3/5) family protein	AT1G44900
Csa6G538780	43.5066	39.6102	80.2146	92.8955	-1.28174	6.62448	1.07e-05	9.92e-05	minichromosome maintenance (MCM2/3/5) family protein	AT5G44635
Csa2G009300	35.3152	28.6542	58.8756	64.646	-1.17871	6.21051	1.18e-05	0.000108185	Minichromosome maintenance (MCM2/3/5) family protein	AT2G07690
Csa2G270740	5.04503	4.3192	13.2125	12.5821	-1.68952	3.51381	5.1e-07	6.48e-06	minichromosome maintenance 10	AT2G20980
Csa5G139080	67.5384	73.1104	151.308	145.779	-1.29767	6.74532	1.09e-05	0.000100479	Mitochondrial import inner membrane translocase subunit Tim17/Tim22/Tim23 family protein	AT5G24650
Csa3G062610	44.5373	36.5025	71.093	70.9612	-1.04049	5.87661	7.74e-05	0.00058094	Mitochondrial import inner membrane translocase subunit Tim17/Tim22/Tim23 family protein	AT4G26670
Csa4G309170	16.437	15.5913	39.9138	46.52	-1.65349	4.5858	2.3e-08	3.87e-07	Mitochondrial substrate carrier family protein	AT3G51870
Csa3G902340	0.867963	0.526732	1.76903	2.31395	-1.77568	1.82769	0.000177389	0.00120846	Mitochondrial substrate carrier family protein	AT5G46800
Csa6G338040	57.0143	70.4767	114.877	108.611	-1.02307	6.20201	0.000250153	0.00162888	Mitochondrial substrate carrier family protein	AT5G42130
Csa3G011660	32.6571	186.99	454.42	379.922	-2.0872	7.41076	0.000331103	0.0020813	Mitochondrial substrate carrier family protein	AT5G46800
Csa7G029940	13.3992	18.8043	61.1422	55.7276	-2.06832	4.87525	2.62e-11	7.89e-10	Mitochondrial transcription termination factor family protein	AT4G38160
Csa5G466880	28.48	31.7093	68.6053	62.7177	-1.34415	5.54229	1.04e-06	1.23e-05	Mitochondrial transcription termination factor family protein	AT4G02990
Csa7G154490	26.3644	61.575	89.9995	98.9696	-1.28737	5.69348	0.000548673	0.00322761	Mitochondrial transcription termination factor family protein	AT5G55580
Csa6G454440	11.5005	25.8099	37.205	33.1184	-1.10416	4.48252	0.00402308	0.017606	Mitochondrial transcription termination factor family protein	AT2G36000
Csa1G535790	9.11361	49.9869	69.2687	64.8388	-1.34299	5.23309	0.0134407	0.047556	Mitochondrial transcription termination factor family protein	AT2G34620
Csa3G878930	8.95087	5.1093	16.7505	17.21	-1.51552	4.13413	1.19e-06	1.39e-05	mitotic-like cyclin 3B from Arabidopsis	AT5G11300
Csa2G379240	27.0696	44.4562	114.213	107.117	-1.83081	5.90897	6.51e-09	1.22e-07	Mog1/PsbP/DUF1795-like photosystem II reaction center PsbP family protein	AT5G11450
Csa1G088470	13.5077	23.5976	56.4985	50.0874	-1.72218	4.7545	4.67e-07	5.98e-06	Mog1/PsbP/DUF1795-like photosystem II reaction center PsbP family protein	AT3G56650
Csa7G428280	33.0368	76.0601	149.373	131.268	-1.55167	6.21448	4.18e-05	0.000336041	Mog1/PsbP/DUF1795-like photosystem II reaction center PsbP family protein	AT3G63540
Csa2G020900	10.6868	20.9639	35.7123	34.0826	-1.3348	4.61248	0.00018546	0.0012564	Mog1/PsbP/DUF1795-like photosystem II reaction center PsbP family protein	AT5G27390
Csa3G099720	59.6724	41.1378	109.348	108.129	-1.34798	6.20173	2.38e-06	2.59e-05	monodehydroascorbate reductase 1	AT3G52880
Csa6G150580	134.697	170.029	297.032	284.664	-1.14475	7.50837	0.00018749	0.0012687	MORN (Membrane Occupation and Recognition Nexus) repeat-containing protein	AT5G22640
Csa7G396440	57.828	62.049	223.617	168.533	-1.93383	6.49803	3.49e-10	8.23e-09	multidrug resistance-associated protein 4	AT2G47800
Csa6G306330	2.16991	1.21148	4.64371	4.09762	-1.60853	3.19273	4.61e-05	0.000367117	multifunctional protein 2	AT3G06860
Csa7G407640	11.6632	10.1133	24.7665	24.0072	-1.39137	4.69468	6.72e-07	8.3e-06	MUTS homolog 6	AT4G02070
Csa2G004730	6.61822	5.79405	13.4889	12.3893	-1.28776	3.89731	4.77e-05	0.000379547	MUTS homolog 7	AT3G24495
Csa5G605730	1.46469	1.10614	9.78496	12.7267	-3.35156	3.35406	6.14e-18	4.51e-16	myb domain protein 105	AT1G69560
Csa3G122500	5.15353	6.05742	12.2727	11.4251	-1.29567	4.06962	4.54e-05	0.000362444	myb domain protein 17	AT3G61250
Csa3G122510	1.03071	1.47485	3.09581	2.79602	-1.44075	2.09004	0.000757119	0.00425438	myb domain protein 17	AT3G61250
Csa3G592130	1.03071	0.684752	2.26657	1.83188	-1.48412	0.944896	0.00300989	0.0137844	myb domain protein 40	AT5G14340
Csa2G352410	1.30194	0.316039	2.15601	1.88008	-1.5758	1.06935	0.00885886	0.0338716	myb domain protein 68	AT5G65790
Csa1G009700	0.542477	0.684752	1.27149	1.59084	-1.4293	0.684263	0.00761855	0.0298811	myb domain protein 94	AT3G47600
Csa3G734210	11.5005	34.0269	56.4985	68.5026	-1.6309	5.9388	0.000124428	0.000885078	myb-like HTH transcriptional regulator family protein	AT2G37630
Csa7G372940	2.06141	2.63366	5.63879	4.82073	-1.36819	2.02253	0.000676425	0.00385896	Myosin family protein with Dil domain	AT1G54560
Csa6G439430	0.976458	1.79089	3.48278	2.74782	-1.37102	3.06148	0.00229996	0.0110243	myosin-related	AT1G51405
Csa5G220920	4.61105	4.5299	10.8353	13.1124	-1.60844	2.84958	3.28e-06	3.46e-05	N2,N2-dimethylguanosine tRNA methyltransferase	AT3G56330
Csa6G355380	5.96724	7.53227	12.8808	13.9319	-1.20075	4.25154	0.000305365	0.00193594	NAC (No Apical Meristem) domain transcriptional regulator superfamily protein	AT1G76420
Csa6G495740	0.162743	0.0526732	0.331694	0.578488	-2.25617	-0.0338427	0.01155	0.0421243	N-acetyl-l-glutamate synthase 2	AT4G37670
Csa4G286380	126.397	115.828	290.895	279.217	-1.4615	7.63625	6.81e-07	8.38e-06	NAD(P)-binding Rossmann-fold superfamily protein	AT2G05990
Csa1G044880	40.4145	39.979	121.4	83.7361	-1.58063	5.52139	1.37e-06	1.58e-05	NAD(P)-binding Rossmann-fold superfamily protein	AT1G52340
Csa3G734860	9.54759	10.1659	19.2382	20.6809	-1.23576	4.84458	2.58e-05	0.000218904	NAD(P)-binding Rossmann-fold superfamily protein	AT2G37540
Csa3G176290	0.162743	0.316039	0.718669	1.10877	-2.1142	0.171361	0.00150129	0.00765411	NAD(P)-binding Rossmann-fold superfamily protein	AT1G54870
Csa3G151460	59.6182	145.589	224.335	204.929	-1.25023	7.20283	0.00187473	0.00925807	NAD(P)-binding Rossmann-fold superfamily protein	AT5G18660
Csa5G141110	4.17707	6.00475	9.50855	8.96656	-1.06722	3.49376	0.00218007	0.0105291	NAD(P)-binding Rossmann-fold superfamily protein	AT4G23430
Csa7G046710	45.1341	23.3342	93.3165	110.539	-1.8216	7.02539	3.28e-08	5.35e-07	NAD(P)H dehydrogenase B1	AT4G28220
Csa1G043150	84.6806	95.0751	360.44	270.395	-2.03327	7.03248	4.24e-10	9.81e-09	NAD(P)-linked oxidoreductase superfamily protein	AT5G62420
Csa3G257070	3.79734	4.95128	10.9459	11.4251	-1.56447	3.12671	8.76e-06	8.26e-05	NAD(P)-linked oxidoreductase superfamily protein	AT1G04420
Csa3G221780	0.92221	1.05346	4.80956	3.61555	-2.30614	0.647659	1.64e-05	0.000145698	NAD(P)-linked oxidoreductase superfamily protein	AT2G37770
Csa1G031740	26.4186	47.3532	85.6322	84.8449	-1.40486	5.5714	1.72e-05	0.000152335	NAD(P)-linked oxidoreductase superfamily protein	AT1G04420
Csa4G296820	12.8025	27.074	43.286	35.4806	-1.17552	4.37383	0.00181344	0.00901551	NAD(P)-linked oxidoreductase superfamily protein	AT2G37770
Csa4G296810	0.542477	1.68554	4.03561	2.36216	-1.7066	0.355316	0.00719498	0.0285472	NAD(P)-linked oxidoreductase superfamily protein	AT2G37770
Csa7G405860	25.1167	41.3485	67.1679	82.8684	-1.37058	5.41067	1.51e-05	0.000135159	NAD+ transporter 1	AT2G47490
Csa4G169490	56.0921	95.2331	150.865	142.308	-1.1535	6.38317	0.000380943	0.0023473	NADPH-dependent thioredoxin reductase C	AT2G41680
Csa3G444620	178.095	506.4	689.149	637.011	-1.13379	8.64268	0.00908187	0.0345831	NADP-malic enzyme 4	AT1G79750
Csa1G554560	15.5148	38.1354	60.3129	59.1986	-1.33979	4.99374	0.000537207	0.00317381	NagB/RpiA/CoA transferase-like superfamily protein	AT5G44520
Csa2G433340	0.976458	1.42218	3.59335	1.68726	-1.34831	2.06209	0.00774378	0.0303187	NB-ARC domain-containing disease resistance protein	AT3G14470
Csa7G387700	5.85875	8.58573	16.9717	19.3311	-1.53358	4.66982	1.1e-06	1.29e-05	NIMA-related kinase 4	AT3G63280
Csa2G011560	30.1617	32.1307	64.3486	65.3691	-1.27688	6.52214	9.07e-06	8.53e-05	NIMA-related serine/threonine kinase 1	AT1G54510
Csa1G480680	0.271238	0.15802	1.05036	1.10877	-2.52742	-0.124425	0.000679189	0.00387116	nitrate excretion transporter1	AT3G45650
Csa3G904070	2.92937	1.89624	7.07613	5.20639	-1.58663	3.04894	6.88e-05	0.000524943	nitrate transporter 1	AT1G32450
Csa3G015860	4.7738	10.9034	17.8562	13.6909	-1.20104	3.59506	0.00390486	0.0171754	nitrate transporter 1	AT1G32450
Csa3G207890	170.392	259.521	429.82	454.016	-1.24145	7.9127	0.000352648	0.00219578	nitrite reductase 1	AT2G15620
Csa7G002520	9.43909	9.37583	24.877	21.163	-1.51543	5.30934	9.72e-06	9.08e-05	NmrA-like negative transcriptional regulator family protein	AT4G39230
Csa1G288020	0.650972	0.684752	7.62895	4.72432	-3.42329	3.14603	5.3e-14	2.5e-12	nodulin MtN21 /EamA-like transporter family protein	AT4G30420
Csa5G181440	3.4176	5.16197	22.1682	24.9714	-2.65987	3.1039	9.01e-11	2.43e-09	nodulin MtN21 /EamA-like transporter family protein	AT2G39510
Csa3G818270	18.7697	27.4954	50.6386	59.9217	-1.45864	4.51976	1.01e-05	9.41e-05	nodulin MtN21 /EamA-like transporter family protein	AT5G07050
Csa6G484610	6.83521	1.68554	10.7248	12.3411	-1.70768	2.23503	0.00195906	0.00958405	nodulin MtN21 /EamA-like transporter family protein	AT5G64700
Csa6G485120	2.92937	1.31683	3.4275	4.86894	-1.2111	1.45978	0.00674267	0.0270483	nodulin MtN21 /EamA-like transporter family protein	AT5G64700
Csa4G293840	36.5629	13.063	40.0244	43.3866	-1.01278	4.47616	0.00818372	0.0317476	nodulin MtN21 /EamA-like transporter family protein	AT2G37460
Csa1G001300	0	0	0.49754	0.289244	-6.02933	2.25873	0.000138102	0.0009707	Nodulin MtN3 family protein	AT5G50790
Csa3G159450	2.71238	4.37188	6.13633	12.7267	-1.60344	2.99069	0.000382015	0.00235146	Nodulin MtN3 family protein	AT4G15920
Csa4G622870	15.7318	46.9318	59.539	65.4173	-1.17087	5.06319	0.00647665	0.0261581	Nodulin MtN3 family protein	AT3G14770
Csa6G425140	14.2671	9.27048	26.7013	28.828	-1.4766	5.18987	1.31e-07	1.89e-06	NPK1-related protein kinase 3	AT3G06030
Csa4G003730	95.7471	131.525	228.26	219.777	-1.18733	7.06578	0.000145423	0.00101374	nuclear encoded CLP protease 5	AT1G02560
Csa4G325520	1.46469	3.5291	21.4495	18.0295	-3.17354	3.34721	2.15e-12	8.12e-11	Nuclear transport factor 2 (NTF2) family protein	AT5G01740
Csa1G015650	10.4698	9.6392	16.6952	17.9813	-1.01011	4.29553	0.000496287	0.00296157	nucleic acid binding;ATP-dependent helicases;ATP binding;helicases;ATP-dependent helicases	AT5G08110
Csa6G053320	37.8649	52.8839	109.735	96.9449	-1.39663	5.87338	2.14e-06	2.36e-05	Nucleic acid-binding proteins superfamily	AT1G71720
Csa1G002690	41.8792	37.9774	125.325	122.543	-1.86068	6.18659	6.68e-12	2.28e-10	Nucleic acid-binding, OB-fold-like protein	AT3G48500
Csa5G614640	15.7861	16.8554	31.1792	32.3471	-1.17894	5.16559	1.4e-05	0.000126467	Nucleic acid-binding, OB-fold-like protein	AT4G18590
Csa4G438550	29.1852	42.0859	79.3853	69.1293	-1.26731	5.64528	2.21e-05	0.000190435	Nucleic acid-binding, OB-fold-like protein	AT3G59980
Csa4G637710	18.6612	31.92	55.3928	52.2085	-1.2885	4.98815	7.18e-05	0.000544135	Nucleic acid-binding, OB-fold-like protein	AT4G11175
Csa5G154850	58.1535	136.476	177.843	169.642	-1.02232	6.63859	0.00853502	0.0328596	Nucleic acid-binding, OB-fold-like protein	AT1G12800
Csa1G050200	61.3541	102.765	245.84	220.259	-1.70681	6.77536	8.84e-07	1.06e-05	nucleoside diphosphate kinase 2	AT5G63310
Csa3G126900	29.4565	29.1283	54.5636	47.195	-1.02139	5.3979	0.000213448	0.00141791	Nucleotide/sugar transporter family protein	AT5G17630
Csa6G141400	7.64892	8.32237	14.8709	16.8726	-1.20685	3.08929	0.000522124	0.00309292	Nucleotide/sugar transporter family protein	AT2G28315
Csa2G140360	3.03787	2.00158	4.86484	4.43507	-1.12069	3.00032	0.00891789	0.0340461	Nucleotide-diphospho-sugar transferase family protein	AT1G28710
Csa3G736900	6.99795	7.69029	15.2026	12.2929	-1.12517	2.85568	0.001744	0.00871033	Nucleotide-diphospho-sugar transferases superfamily protein	AT2G37090
Csa5G156140	65.0972	90.1765	133.286	138.114	-1.01202	6.41174	0.000646667	0.00372037	nucleotide-rhamnose synthase/epimerase-reductase	AT1G63000
Csa3G822510	12.9109	13.379	22.9974	28.3459	-1.18245	4.39756	4.1e-05	0.000330947	Nucleotide-sugar transporter family protein	AT3G10290
Csa4G304790	18.8239	26.0206	40.5772	43.6758	-1.1161	5.0843	0.000128234	0.000908161	Nucleotide-sugar transporter family protein	AT3G17430
Csa7G051300	0.92221	2.52831	7.35254	11.0395	-2.59408	3.98116	2.7e-09	5.41e-08	O-acyltransferase (WSD1-like) family protein	AT3G49190
Csa2G360720	2.98362	2.00158	5.80464	6.74902	-1.56488	2.9693	2.21e-05	0.000190435	OBF binding protein 1	AT3G50410
Csa4G372090	10.741	10.956	20.565	23.3323	-1.23543	4.4181	2.67e-05	0.000226064	O-fucosyltransferase family protein	AT1G38131
Csa2G061580	13.3449	11.5881	24.5453	19.5722	-1.05452	4.16262	0.000401615	0.00245765	O-fucosyltransferase family protein	AT1G17270
Csa1G039970	18.5527	17.1715	28.1387	33.263	-1.00368	4.26778	0.000508665	0.00302629	O-fucosyltransferase family protein	AT5G15740
Csa2G277600	30.7584	21.6487	56.9407	55.8723	-1.34374	6.70729	5.63e-06	5.58e-05	O-Glycosyl hydrolases family 17 protein	AT5G67460
Csa4G280410	0.92221	1.05346	2.54298	3.953	-1.92629	1.92642	2.84e-05	0.00023881	O-Glycosyl hydrolases family 17 protein	AT3G13560
Csa6G421570	97.8628	76.9555	162.751	187.189	-1.23135	8.09399	3.36e-05	0.000277431	O-Glycosyl hydrolases family 17 protein	AT2G05790
Csa2G005360	1.73593	1.73822	7.18669	3.90479	-1.90086	1.58474	0.000106819	0.000773436	O-Glycosyl hydrolases family 17 protein	AT3G24330
Csa5G423880	30.5957	37.9247	58.2122	64.5014	-1.05097	6.55581	0.000426729	0.00259348	O-Glycosyl hydrolases family 17 protein	AT1G66250
Csa3G046230	58.3705	110.93	213.998	252.847	-1.65363	7.11241	5.31e-06	5.3e-05	O-methyltransferase 1	AT5G54160
Csa5G622450	0.650972	1.21148	2.10073	1.9765	-1.32733	-0.0130467	0.0131076	0.0466278	OPC-8:0 CoA ligase1	AT1G20510
Csa2G108700	13.0737	8.95444	33.6669	31.1901	-1.79659	4.52929	1.35e-09	2.85e-08	origin recognition complex protein 6	AT1G26840
Csa6G454380	7.92016	7.95365	16.4188	16.8726	-1.28935	3.67372	5.02e-05	0.000397588	ovate family protein 13	AT5G04820
Csa3G778360	0.325486	4.21386	15.3685	14.655	-2.87345	3.10696	6.76e-05	0.000516483	ovate family protein 13	AT5G04820
Csa5G613560	3.25486	6.53148	10.3931	12.0518	-1.38849	2.87905	0.000857395	0.00473861	ovate family protein 13	AT5G04820
Csa3G778370	5.37052	3.79247	8.95573	6.74902	-1.015	3.55754	0.0027822	0.0128978	ovate family protein 6	AT3G52525
Csa2G004680	0.108495	0.105346	0.49754	0.867731	-2.82666	-0.294409	0.000628581	0.00362924	ovate family protein 8	AT5G19650
Csa3G878810	39.5466	38.1354	80.9332	77.4691	-1.25216	5.7069	3.39e-06	3.55e-05	overexpressor of cationic peroxidase 3	AT5G11270
Csa2G000790	0.271238	0.0526732	1.21621	0.578488	-2.66342	-0.146883	0.00026356	0.00170618	oxidative stress 3	AT5G56550
Csa1G575060	0.379734	0.526732	1.49262	1.20518	-1.77234	0.328621	0.00254749	0.0119846	oxidative stress 3	AT5G56550
Csa5G601570	49.6909	179.826	309.304	259.162	-1.48227	6.95602	0.00216148	0.0104529	Oxidoreductase, zinc-binding dehydrogenase family protein	AT1G23740
Csa7G389450	54.8444	50.777	88.6727	97.668	-1.04252	6.4286	0.000285032	0.0018246	PATATIN-like protein 9	AT3G63200
Csa3G828940	10.6325	9.84989	24.3242	27.7674	-1.56927	3.93597	1.01e-07	1.48e-06	Pathogenesis-related thaumatin superfamily protein	AT5G40020
Csa2G264610	34.2845	34.817	60.8105	68.0205	-1.11771	6.56756	9.68e-05	0.000709712	Pathogenesis-related thaumatin superfamily protein	AT4G38660
Csa4G296200	3.96008	3.68712	7.13141	8.09883	-1.21636	3.76435	0.000145904	0.0010163	Pathogenesis-related thaumatin superfamily protein	AT5G02140
Csa3G214070	3.20061	3.42376	8.95573	6.31516	-1.42714	2.60672	0.000209726	0.00139736	Pathogenesis-related thaumatin superfamily protein	AT1G77700
Csa5G604230	5.20778	6.37346	10.5589	11.1841	-1.1208	2.94999	0.00278392	0.0129024	Pathogenesis-related thaumatin superfamily protein	AT5G24620
Csa2G155600	28.1545	27.7061	81.2649	94.9202	-1.87678	6.20442	2.9e-12	1.06e-10	Pectin lyase-like superfamily protein	AT4G13710
Csa5G162010	14.7011	4.16118	44.3364	55.7759	-2.67449	5.50883	1.38e-10	3.52e-09	Pectin lyase-like superfamily protein	AT5G47500
Csa3G624020	27.5578	19.015	66.4493	69.1775	-1.77932	5.25254	2.64e-10	6.4e-09	Pectin lyase-like superfamily protein	AT3G07010
Csa6G447060	24.086	24.7564	67.4444	67.442	-1.68606	6.04131	6.96e-10	1.55e-08	Pectin lyase-like superfamily protein	AT3G53190
Csa3G133180	41.0655	45.773	101.498	115.264	-1.53422	6.22925	1.54e-08	2.66e-07	Pectin lyase-like superfamily protein	AT4G13710
Csa3G121720	78.8761	71.3195	203.715	197.168	-1.64336	7.83549	3.75e-08	6.04e-07	Pectin lyase-like superfamily protein	AT3G61490
Csa7G414390	46.219	37.714	109.182	112.516	-1.63167	5.72956	1.54e-07	2.19e-06	Pectin lyase-like superfamily protein	AT5G19730
Csa2G326460	37.7021	26.4946	63.9616	64.405	-1.23702	6.3288	8.36e-06	7.91e-05	Pectin lyase-like superfamily protein	AT3G53190
Csa4G043950	6.61822	21.8594	45.7737	55.3902	-1.99921	4.73402	2.04e-05	0.00017752	Pectin lyase-like superfamily protein	AT5G19730
Csa1G049960	73.2886	89.0704	157.72	173.836	-1.24109	7.02638	0.000115039	0.00082523	Pectin lyase-like superfamily protein	AT5G63180
Csa3G646640	84.4094	101.449	239.649	231.925	-1.55733	7.02135	3.07e-07	4.11e-06	pectin methylesterase 3	AT3G14310
Csa1G173140	70.9017	79.7472	236.829	203.242	-1.76592	6.99974	9.69e-09	1.76e-07	pentatricopeptide (PPR) repeat-containing protein	AT4G16390
Csa3G011820	66.1279	72.4783	158.439	137.005	-1.31228	6.44574	5.55e-06	5.51e-05	pentatricopeptide (PPR) repeat-containing protein	AT5G46580
Csa1G553530	36.1832	56.3077	81.2649	80.3134	-1.00723	5.91785	0.000853045	0.00472627	pentatricopeptide (PPR) repeat-containing protein	AT1G30610
Csa2G372180	1.51893	3.5291	5.63879	5.15818	-1.28678	1.78301	0.0069328	0.0277047	pentatricopeptide (PPR) repeat-containing protein	AT2G22070
Csa6G486770	6.18423	4.68791	11.4434	12.1482	-1.349	3.35037	4.74e-05	0.000377537	Pentatricopeptide repeat (PPR) superfamily protein	AT4G13650
Csa4G293300	4.99079	2.73901	7.07613	10.2682	-1.40484	3.09527	0.00016928	0.00116208	Pentatricopeptide repeat (PPR) superfamily protein	AT5G42450
Csa6G452690	2.3869	2.37029	5.9152	4.96535	-1.41535	2.3505	0.000220485	0.00145814	Pentatricopeptide repeat (PPR) superfamily protein	AT3G11460
Csa4G613170	15.5691	25.4412	38.2553	35.0949	-1.04077	4.56614	0.00140428	0.00724433	Pentatricopeptide repeat (PPR) superfamily protein	AT1G79080
CsaUNG026690	5.31627	9.11246	15.3132	13.4016	-1.19408	3.21294	0.0016387	0.0082366	Pentatricopeptide repeat (PPR) superfamily protein	AT1G79080
Csa3G782820	2.44115	2.9497	5.69407	4.48328	-1.1324	2.64517	0.00450579	0.0193122	Pentatricopeptide repeat (PPR) superfamily protein	AT5G06400
Csa5G174670	0.650972	0.210693	0.939798	1.3498	-1.64426	-0.034981	0.00729647	0.0288854	Pentatricopeptide repeat (PPR) superfamily protein	AT4G13650
Csa2G372160	18.8782	13.221	38.5317	43.7722	-1.5932	4.73866	2.86e-08	4.72e-07	Pentatricopeptide repeat (PPR-like) superfamily protein	AT1G09900
Csa1G666460	8.57113	14.8538	30.7922	27.8638	-1.52435	4.17465	9.59e-06	8.98e-05	Pentatricopeptide repeat (PPR-like) superfamily protein	AT3G04760
Csa2G362480	8.84237	16.1707	27.7517	25.0678	-1.27627	4.1133	0.000291907	0.00186123	Pentatricopeptide repeat (PPR-like) superfamily protein	AT1G19720
Csa3G595200	27.7748	53.9374	93.4823	72.0699	-1.21644	5.66546	0.00051613	0.00306353	Pentatricopeptide repeat (PPR-like) superfamily protein	AT3G46610
Csa5G114580	14.3756	66.1049	92.4872	89.0871	-1.3384	5.55423	0.00846363	0.0326271	Pentatricopeptide repeat (PPR-like) superfamily protein	AT5G13770
Csa3G902920	31.4094	24.3877	106.639	82.7237	-2.00063	5.96955	2.47e-11	7.47e-10	Peptidase M20/M25/M40 family protein	AT4G17830
Csa3G889170	5.96724	4.37188	11.0012	12.0036	-1.38608	3.05393	5e-05	0.000396433	peptidases	AT1G34640
Csa7G394660	25.6049	56.1496	75.1286	70.4791	-1.02199	5.42629	0.00542145	0.0225836	Peptide chain release factor 1	AT3G62910
Csa3G837630	8.73388	23.861	32.5613	29.9849	-1.12227	4.32302	0.00712284	0.0283051	peptide deformylase 1B	AT5G14660
Csa4G285800	4.6653	6.63682	12.8255	10.8949	-1.27862	3.03658	0.00117546	0.00621098	peroxidase 2	AT5G06720
Csa6G507230	7.59467	7.37425	14.1523	12.0518	-1.03286	3.3752	0.00340278	0.0153194	Peroxidase superfamily protein	AT5G42180
Csa7G238950	1.1392	1.94891	3.26165	3.08527	-1.24123	2.87825	0.00360053	0.0160639	Peroxidase superfamily protein	AT4G33870
Csa5G631510	6.83521	11.3247	15.0921	17.4028	-1.03725	3.33458	0.00730002	0.028893	Peroxidase superfamily protein	AT5G40150
Csa3G613430	5.20778	10.8507	20.6203	15.6674	-1.37201	3.53591	0.00059451	0.00345948	pfkB-like carbohydrate kinase family protein	AT4G28706
Csa7G393460	0.813715	1.00079	2.54298	1.88008	-1.49638	0.617166	0.0107957	0.0397884	Phenazine biosynthesis PhzC/PhzF protein	AT4G02860
Csa6G385090	16.5998	183.303	311.294	297.246	-1.75359	7.08912	0.0115319	0.042092	Pheophorbide a oxygenase family protein with Rieske [2Fe-2S] domain	AT1G44446
Csa5G598640	19.2579	117.303	203.218	169.883	-1.61047	6.35003	0.00511099	0.0214765	phosphate transporter 2;1	AT3G26570
Csa7G048110	107.953	438.978	681.741	805.737	-1.607	8.59327	0.0014979	0.00763898	phosphoenolpyruvate carboxylase 3	AT3G14940
Csa3G002930	14.8639	13.6424	27.2542	26.514	-1.14127	4.49489	4.15e-05	0.000334348	Phosphoenolpyruvate carboxylase family protein	AT4G10750
Csa5G635360	28.6428	29.7604	49.2012	52.0639	-1.0131	5.27234	0.000136592	0.000961605	Phosphoglycerate mutase-like family protein	AT5G15070
Csa1G433610	17.6847	51.8831	66.2834	67.0082	-1.11539	5.63651	0.00703699	0.0280203	Phospholipase A2 family protein	AT2G06925
Csa3G015880	29.348	39.1362	70.1532	66.8635	-1.21037	5.47137	2.78e-05	0.000234392	Phosphoribosyltransferase family protein	AT2G35390
Csa3G006690	22.8925	63.2078	91.1604	86.0018	-1.2216	5.74902	0.00245744	0.011638	phosphoribulokinase	AT1G32060
Csa7G397570	142.997	150.013	303.61	286.207	-1.23007	7.49289	3.56e-05	0.000292052	photolyase/blue-light receptor 2	AT2G47590
Csa6G095900	137.03	213.168	345.072	315.951	-1.12014	7.46993	0.000848609	0.00470705	photosystem I P subunit	AT2G46820
Csa6G483300	119.182	814.696	1324.67	1205.47	-1.59421	9.14318	0.00907869	0.0345784	photosystem I reaction center subunit PSI-N, chloroplast, putative / PSI-N, putative (PSAN)	AT5G64040
Csa3G060980	270.533	1027.18	1589.92	1405.19	-1.37788	9.52426	0.00505868	0.0212887	photosystem I subunit G	AT1G55670
Csa2G350230	73.9938	297.709	443.308	411.401	-1.36993	7.71836	0.00595405	0.0244585	photosystem II BY	AT1G67740
Csa7G047350	101.877	357.23	545.802	476.867	-1.32934	7.98268	0.00534053	0.0222936	photosystem II family protein	AT1G03600
CsaUNG024230	5.31627	9.58652	15.866	12.1964	-1.11419	3.23984	0.00515968	0.0216504	photosystem II reaction center protein A	ATCG00020
Csa7G046130	147.933	282.223	1339.54	1306.71	-2.81475	9.16167	3.54e-13	1.5e-11	photosystem II reaction center PSB29 protein	AT2G20890
Csa1G181310	11.175	21.8594	50.141	40.4459	-1.65229	4.46733	1.09e-05	0.000100204	Photosystem II reaction center PsbP family protein	AT4G15510
Csa2G336660	7.48618	17.5928	23.108	25.8873	-1.15042	4.06123	0.00351775	0.0157493	Photosystem II reaction center PsbP family protein	AT2G28605
Csa2G010330	110.123	295.339	760.684	654.8	-1.98677	8.35336	6.09e-06	5.97e-05	photosystem II reaction center W	AT2G30570
Csa7G420730	109.906	219.805	294.157	285.002	-1.00474	7.38684	0.00598472	0.0245788	photosystem II stability/assembly factor, chloroplast (HCF136)	AT5G23120
Csa1G595840	211.891	721.992	1055.01	998.904	-1.31025	9.12418	0.00533388	0.022271	photosystem II subunit X	AT2G06520
Csa5G598100	22.0788	26.0732	96.1359	98.4393	-2.22862	6.04526	4.39e-15	2.3e-13	Phototropic-responsive NPH3 family protein	AT1G67900
Csa6G510890	12.5312	9.11246	18.1326	22.8503	-1.15251	5.05728	4.14e-05	0.000333819	Phototropic-responsive NPH3 family protein	AT5G47800
Csa4G095570	1.51893	4.89861	9.78496	9.64146	-1.77445	2.06404	0.00112523	0.00597847	Phototropic-responsive NPH3 family protein	AT5G10250
Csa4G056750	18.1187	88.1749	159.434	144.959	-1.682	6.08447	0.0013449	0.00698698	Phototropic-responsive NPH3 family protein	AT2G30520
Csa6G000650	12.477	9.84989	24.7112	27.5746	-1.45737	5.44574	1.38e-07	1.98e-06	phragmoplast orienting kinesin 1	AT3G17360
Csa2G237130	28.1003	19.6998	44.5022	54.3778	-1.28248	6.50749	1.34e-05	0.000121099	phragmoplast orienting kinesin 2	AT3G19050
Csa3G172990	15.8946	10.956	45.4973	47.2914	-2.02561	5.71892	2.44e-13	1.05e-11	phragmoplast-associated kinesin-related protein, putative	AT3G23670
Csa6G423410	6.9437	7.37425	30.2394	26.0319	-2.1959	4.14063	1.68e-12	6.39e-11	phy rapidly regulated 2	AT3G58850
Csa2G035330	55.6039	84.5405	118.691	127.605	-1.01512	6.39722	0.00105073	0.00564678	phytochrome interacting factor 3	AT1G09530
Csa4G000620	1.35619	3.42376	5.19653	7.03827	-1.53728	1.90573	0.00183304	0.0090926	phytosulfokine 4 precursor	AT3G49780
Csa7G072810	0.867963	0.210693	2.4877	3.47093	-2.70606	4.73147	9.43e-06	8.84e-05	Plant basic secretory protein (BSP) family protein	AT2G15220
Csa6G483470	18.39	15.8546	40.1902	37.2642	-1.4069	4.49745	6.62e-07	8.19e-06	plant glycogenin-like starch initiation protein 1	AT3G18660
Csa3G126810	10.2528	18.699	36.9286	49.3643	-1.76632	5.83487	7.54e-07	9.19e-06	Plant invertase/pectin methylesterase inhibitor superfamily	AT2G45220
Csa3G126790	0.216991	0.210693	1.05036	1.10877	-2.52186	0.855315	5.53e-05	0.000432729	Plant invertase/pectin methylesterase inhibitor superfamily	AT3G60730
Csa5G612810	1.2477	2.10693	3.70391	6.41157	-1.78446	3.44866	0.000473953	0.00283877	Plant invertase/pectin methylesterase inhibitor superfamily	AT3G10720
Csa3G088980	2.11566	2.63366	4.86484	4.72432	-1.226	1.76177	0.00270423	0.0125921	Plant invertase/pectin methylesterase inhibitor superfamily	AT5G51490
Csa5G160140	7.54043	4.42455	13.9311	14.0765	-1.46936	3.81491	1.7e-05	0.000151139	Plant invertase/pectin methylesterase inhibitor superfamily protein	AT1G62770
Csa5G160150	40.4688	43.35	73.0831	74.1428	-1.03112	6.31613	0.0001353	0.000953096	Plant invertase/pectin methylesterase inhibitor superfamily protein	AT5G62360
Csa1G602530	1.2477	2.10693	4.47786	4.57969	-1.6303	2.1072	0.0105882	0.0391861	Plant L-ascorbate oxidase	AT5G21105
Csa5G650580	5.64176	5.31999	11.7198	10.1717	-1.22322	4.23228	0.000111893	0.000804931	Plant protein of unknown function (DUF247)	AT3G02645
Csa3G730180	22.2958	17.4348	39.3057	42.6635	-1.27585	6.19168	1.89e-06	2.1e-05	Plant protein of unknown function (DUF827)	AT2G38370
Csa4G331070	16.5998	12.2729	29.4654	28.9726	-1.25197	5.80726	3.46e-06	3.62e-05	Plant protein of unknown function (DUF827)	AT2G38370
Csa2G368250	2.60389	4.05584	5.52823	6.12233	-1.00942	2.11396	0.0134844	0.0476725	Plant protein of unknown function (DUF827)	AT1G75720
Csa1G150980	3.96008	4.89861	7.73952	7.66496	-1.01116	3.1968	0.00361285	0.0161142	Plant protein of unknown function (DUF868)	AT2G27770
Csa1G395600	10.3071	5.37267	27.4753	25.7427	-2.0115	4.90882	1.37e-10	3.51e-09	Plant protein of unknown function (DUF936)	AT4G13370
Csa2G348220	19.6377	12.4835	43.286	43.242	-1.67071	5.68298	7.25e-09	1.35e-07	Plant protein of unknown function (DUF936)	AT1G23790
Csa7G430170	0.216991	0.105346	0.552823	0.771317	-2.22975	1.51738	0.00209196	0.010156	Plant protein of unknown function (DUF936)	AT2G31920
Csa4G646380	0.867963	2.05425	4.75427	5.54384	-2.00502	1.92462	2.05e-05	0.000177859	Plant regulator RWP-RK family protein	AT3G59580
Csa5G622830	49.0399	53.3053	95.6936	99.4999	-1.14875	6.16679	2.6e-05	0.000220353	Plant-specific GATA-type zinc finger transcription factor family protein	AT3G54810
Csa5G160210	6.83521	12.2729	64.7908	69.2739	-3.00629	6.93654	2.81e-15	1.52e-13	Plant-specific transcription factor YABBY family protein	AT2G45190
Csa2G006820	57.8823	47.5639	113.384	134.209	-1.45896	5.84128	7.46e-08	1.12e-06	plant-specific transcription factor YABBY family protein	AT2G26580
Csa5G199280	27.2323	46.1417	198.242	180.344	-2.56752	6.20948	2.12e-11	6.5e-10	plasma membrane intrinsic protein 1;4	AT4G00430
Csa5G153020	85.4401	115.144	390.072	376.74	-2.14359	9.18356	1.02e-10	2.7e-09	plasma membrane intrinsic protein 1;4	AT4G00430
Csa5G199270	6.40123	14.6958	25.7615	23.2359	-1.40445	3.79018	0.00137416	0.00711405	plasma membrane intrinsic protein 1;4	AT4G00430
Csa5G623360	11.9887	8.00633	45.6079	37.9391	-2.30469	6.65098	6.74e-12	2.3e-10	plasma membrane intrinsic protein 2	AT2G37170
Csa6G445150	48.3347	76.1654	117.585	130.69	-1.19525	6.46425	0.000221313	0.00146196	plasma membrane intrinsic protein 2	AT2G37170
Csa7G014450	276.555	185.304	856.875	904.465	-2.17024	9.6506	3.09e-11	9.22e-10	plasma membrane intrinsic protein 3	AT4G35100
Csa1G013210	83.9754	86.4894	217.646	215.631	-1.56644	8.12407	1.88e-07	2.64e-06	plasmodesmata callose-binding protein 3	AT1G18650
Csa5G606660	114.734	174.875	257.947	311.419	-1.17437	8.4622	0.000461035	0.00276606	plasmodesmata callose-binding protein 3	AT1G18650
Csa6G420530	8.02866	4.74059	11.2223	13.4498	-1.19002	4.12159	0.000186501	0.00126297	plasmodesmata callose-binding protein 5	AT3G58100
Csa5G146890	89.4544	123.15	321.853	286.544	-1.7264	7.31349	7.99e-08	1.2e-06	plastid ribosomal protein l11	AT1G32990
Csa6G524690	59.4554	55.8336	114.766	115.36	-1.22172	6.14078	3.44e-06	3.6e-05	plastid transcriptionally active 12	AT2G34640
Csa4G307370	43.7236	55.0435	91.0499	83.7843	-1.03688	5.86768	0.000202448	0.00135649	plastid transcriptionally active 13	AT3G09210
Csa1G051910	36.6714	43.7188	125.822	119.12	-1.82228	6.02285	6.06e-11	1.69e-09	plastid transcriptionally active 14	AT4G20130
Csa6G188160	163.502	416.487	628.504	555.734	-1.21429	8.31246	0.00365513	0.0162539	plastid transcriptionally active 16	AT3G46780
Csa4G006340	97.4831	73.8478	158.494	149.009	-1.07947	6.68612	0.000168781	0.0011593	plastid transcriptionally active 17	AT1G80480
Csa1G045740	56.3633	91.9674	201.227	180.633	-1.56624	6.7924	4.43e-06	4.53e-05	plastid transcriptionally active 2	AT1G74850
Csa1G662830	33.0368	37.24	91.271	84.2664	-1.53856	5.78479	1.52e-08	2.64e-07	plastid transcriptionally active 3	AT3G04260
Csa4G363980	32.0061	33.7108	72.0881	60.3555	-1.23371	5.48278	1.14e-05	0.000104607	plastid transcriptionally active 6	AT1G21600
Csa4G363990	19.3664	22.1754	41.904	36.4929	-1.13441	4.78098	7.47e-05	0.000564387	plastid transcriptionally active 6	AT1G21600
Csa3G238200	23.3265	33.5528	75.2392	68.84	-1.54825	5.3588	2.46e-07	3.37e-06	plastid transcriptionally active7	AT5G24314
Csa3G359130	62.8731	70.5294	167.782	161.88	-1.52244	6.93164	3.32e-07	4.39e-06	plastidic pyruvate kinase beta subunit 1	AT5G52920
CsaUNG021720	48.8772	47.0898	88.8386	88.364	-1.10836	5.75139	3.38e-05	0.000278903	plastidic type i signal peptidase 1	AT3G24590
Csa4G419580	61.8423	123.15	341.147	317.445	-2.02493	7.19217	6.08e-08	9.35e-07	plastid-specific 50S ribosomal protein 5	AT3G56910
Csa3G894500	48.3347	102.081	186.246	178.849	-1.46941	6.5219	8.01e-05	0.00059964	plastid-specific 50S ribosomal protein 6	AT5G17870
Csa4G308630	105.186	166.869	280.502	260.319	-1.19377	7.15049	0.000319838	0.00201762	plastid-specific ribosomal protein 4	AT2G38140
Csa1G056980	1.1392	1.21148	4.53315	4.53149	-2.16208	3.25278	3.19e-08	5.22e-07	PLATZ transcription factor family protein	AT1G31040
Csa5G160750	0	0	0.663387	0.578488	-6.69245	-0.0502351	3.35e-06	3.51e-05	PLATZ transcription factor family protein	AT3G60670
Csa3G205280	2.3869	4.26653	7.40782	8.48449	-1.45384	3.74201	7.55e-05	0.000569807	PLC-like phosphodiesterases superfamily protein	AT3G19310
Csa3G814320	3.68884	3.79247	7.35254	6.41157	-1.10097	2.31324	0.0068071	0.0272759	pleiotropic drug resistance 9	AT3G53480
Csa2G022260	9.92732	7.05821	29.0785	28.828	-2.00481	5.15606	3.36e-12	1.23e-10	P-loop containing nucleoside triphosphate hydrolases superfamily protein	AT5G27550
Csa2G173060	15.7861	9.6392	35.7676	40.0603	-1.81678	5.73379	2.06e-10	5.11e-09	P-loop containing nucleoside triphosphate hydrolases superfamily protein	AT4G14330
Csa1G025250	19.8546	9.58652	41.6275	43.1455	-1.77737	6.05415	1.77e-08	3.02e-07	P-loop containing nucleoside triphosphate hydrolases superfamily protein	AT3G44050
Csa2G354040	9.43909	6.58415	19.4041	21.0666	-1.57141	4.94157	3.95e-08	6.33e-07	P-loop containing nucleoside triphosphate hydrolases superfamily protein	AT1G59540
Csa3G777560	27.5036	21.7014	61.5844	57.8006	-1.51208	6.39384	5.93e-08	9.17e-07	P-loop containing nucleoside triphosphate hydrolases superfamily protein	AT2G36200
Csa7G325200	136.813	68.9492	290.564	278.253	-1.72026	7.63163	4.18e-07	5.4e-06	P-loop containing nucleoside triphosphate hydrolases superfamily protein	AT5G08610
Csa3G891640	32.1146	20.3319	55.4481	59.6324	-1.37423	6.33547	1.1e-06	1.29e-05	P-loop containing nucleoside triphosphate hydrolases superfamily protein	AT5G60930
Csa6G044000	12.7482	12.4309	27.4753	27.4782	-1.34869	4.20658	2.17e-06	2.39e-05	P-loop containing nucleoside triphosphate hydrolases superfamily protein	AT3G57180
Csa1G046890	19.0952	20.4372	39.6374	42.2778	-1.26877	5.77665	2.47e-06	2.68e-05	P-loop containing nucleoside triphosphate hydrolases superfamily protein	AT4G24710
Csa6G382990	6.40123	3.5291	10.78	10.8466	-1.36627	4.88542	1.1e-05	0.000101157	P-loop containing nucleoside triphosphate hydrolases superfamily protein	AT1G21730
Csa6G518380	173.593	399.895	859.197	767.316	-1.69193	8.6608	3.9e-05	0.000317631	P-loop containing nucleoside triphosphate hydrolases superfamily protein	AT4G18480
Csa5G651140	70.7932	71.1615	137.376	139.56	-1.18538	7.25353	4.44e-05	0.000355176	P-loop containing nucleoside triphosphate hydrolases superfamily protein	AT1G72040
Csa3G888580	20.8854	21.2273	42.8438	36.3001	-1.13409	4.80493	5.21e-05	0.000410881	P-loop containing nucleoside triphosphate hydrolases superfamily protein	AT5G11480
Csa3G707170	18.7154	9.16514	26.9225	28.2495	-1.2355	5.44169	8.41e-05	0.000626741	P-loop containing nucleoside triphosphate hydrolases superfamily protein	AT4G25835
Csa1G495290	36.6714	34.817	62.0267	61.2233	-1.01015	5.96304	0.000102827	0.000749721	P-loop containing nucleoside triphosphate hydrolases superfamily protein	AT3G45850
Csa5G168870	26.9068	39.8736	61.5292	60.452	-1.07387	5.49381	0.000333654	0.00209585	P-loop containing nucleoside triphosphate hydrolases superfamily protein	AT3G47450
Csa3G149880	9.16786	13.8531	20.5097	23.477	-1.13603	3.91489	0.000519955	0.00308109	P-loop containing nucleoside triphosphate hydrolases superfamily protein	AT5G19210
Csa4G219360	0.976458	0.684752	2.8194	4.33866	-2.32817	2.42565	2.7e-07	3.67e-06	P-loop nucleoside triphosphate hydrolases superfamily protein with CH (Calponin Homology) domain	AT3G10310
Csa1G568560	3.14636	1.68554	4.53315	5.44743	-1.28733	1.97489	0.00219451	0.01058	P-loop nucleoside triphosphate hydrolases superfamily protein with CH (Calponin Homology) domain	AT2G47500
Csa1G165730	0.488229	0.737425	2.32185	2.6514	-2.22057	2.10349	7.15e-06	6.9e-05	Pollen Ole e 1 allergen and extensin family protein	AT5G22430
Csa6G517400	91.8956	45.4043	154.735	165.351	-1.47298	7.83911	1.93e-05	0.000168677	Pollen Ole e 1 allergen and extensin family protein	AT2G34700
Csa6G092550	7.97441	7.63761	15.9213	13.1124	-1.12092	4.73182	0.000134988	0.00095144	Pollen Ole e 1 allergen and extensin family protein	AT5G13140
Csa3G159420	86.9048	54.2007	179.446	177.981	-1.58433	7.38567	0.00561604	0.0232743	Pollen Ole e 1 allergen and extensin family protein	AT3G16670
Csa7G073530	946.079	718.726	1460.17	1444.72	-1.03785	10.2399	0.000616443	0.00357062	poly(A) binding protein 2	AT4G34110
Csa1G005490	22.35	17.5402	37.5919	40.7352	-1.2044	6.27061	1.09e-05	0.000100669	polygalacturonase 2	AT1G70370
Csa2G348230	324.401	328.049	570.181	581.669	-1.04092	8.78008	0.000542396	0.00319385	polygalacturonase 2	AT1G70370
Csa4G154320	45.0256	12.6416	289.624	260.512	-3.52974	10.3301	2.32e-13	9.97e-12	polygalacturonase inhibiting protein 1	AT5G06860
Csa7G253820	7.97441	7.90098	39.361	33.5041	-2.42288	4.01089	2.52e-07	3.44e-06	polyol/monosaccharide transporter 5	AT3G18830
Csa7G253810	1.57318	2.79168	7.24198	5.64025	-1.76319	2.48684	5.95e-05	0.000460395	polyol/monosaccharide transporter 5	AT3G18830
Csa3G822370	63.09	65.6835	198.463	180.585	-1.7793	6.84088	2.41e-09	4.89e-08	polyribonucleotide nucleotidyltransferase, putative	AT3G03710
Csa4G297540	0.108495	0.316039	1.05036	0.578488	-2.10327	0.0303288	0.00694219	0.027734	POX (plant homeobox) family protein	AT5G02030
Csa2G015350	39.9263	37.4506	81.4308	90.919	-1.37796	6.42777	1.52e-06	1.73e-05	Prefoldin chaperone subunit family protein	AT5G27330
Csa5G198160	1.03071	0.737425	5.41766	5.35101	-2.82939	3.15692	1.36e-11	4.38e-10	proliferating cell nuclear antigen 2	AT2G29570
Csa6G188070	25.3337	14.3271	42.9543	45.8934	-1.40883	5.5589	5.3e-06	5.29e-05	proliferating cell nuclear antigen 2	AT2G29570
Csa5G157390	6.50972	3.68712	8.51347	11.4251	-1.20706	3.31246	0.000622192	0.00359819	protein binding	AT3G60890
Csa1G524650	34.1218	30.9192	55.9456	56.0169	-1.00975	5.51649	0.0001247	0.000886659	protein C-terminal S-isoprenylcysteine carboxyl O-methyltransferases	AT5G59500
Csa3G151400	20.9396	13.221	34.9384	34.9021	-1.27314	5.83834	4.69e-06	4.77e-05	Protein kinase family protein with ARM repeat domain	AT5G18700
Csa5G169060	17.3593	12.3782	26.5355	28.6351	-1.12649	5.89133	3.91e-05	0.000318209	Protein kinase family protein with ARM repeat domain	AT1G50240
Csa6G188100	35.4237	27.7061	51.7995	59.7289	-1.05119	6.26074	7.34e-05	0.000555461	Protein kinase protein with tetratricopeptide repeat domain	AT5G59010
Csa6G091860	2.2784	6.53148	19.6252	19.4758	-2.33144	4.84558	2.78e-08	4.6e-07	Protein kinase superfamily protein	AT5G13290
Csa2G406770	0.216991	0.421386	1.38206	1.83188	-2.51654	0.602885	1.28e-05	0.000116009	Protein kinase superfamily protein	AT3G01840
Csa6G105670	22.8383	14.8012	36.9286	36.3483	-1.20187	5.28296	2.47e-05	0.000210337	Protein kinase superfamily protein	AT4G16970
Csa3G116740	63.5783	45.0356	102.991	108.707	-1.19916	7.07127	4.36e-05	0.00034855	Protein kinase superfamily protein	AT2G44830
Csa6G095930	0.379734	1.00079	2.04544	4.04941	-2.31898	0.564724	7.69e-05	0.000578491	Protein kinase superfamily protein	AT2G46850
Csa2G356650	47.7922	56.9924	96.9651	97.4752	-1.10562	6.71645	0.000198253	0.00133442	Protein kinase superfamily protein	AT4G02630
Csa1G537400	35.261	13.063	39.5821	53.1245	-1.19819	5.6748	0.00117797	0.0062215	Protein kinase superfamily protein	AT2G34650
Csa6G486840	0.92221	0.632078	2.32185	1.68726	-1.59278	1.21869	0.00185451	0.00918371	Protein kinase superfamily protein	AT1G53050
Csa2G057590	1.79017	1.5802	3.15109	3.85658	-1.27816	1.16374	0.0023726	0.0112941	Protein kinase superfamily protein	AT5G57670
Csa6G000690	6.45547	6.11009	10.6142	12.3411	-1.09072	2.9604	0.0029762	0.0136491	Protein kinase superfamily protein	AT1G56720
Csa3G183930	0.433981	0.368712	1.27149	1.01235	-1.71657	0.131115	0.00334733	0.0151003	Protein kinase superfamily protein	AT4G01330
Csa1G042890	3.4176	1.68554	5.19653	4.24224	-1.13492	2.50116	0.00592769	0.0243727	Protein kinase superfamily protein	AT1G18670
Csa3G124780	13.6162	41.4011	51.1361	50.7141	-1.06505	4.97787	0.0128031	0.0457459	Protein kinase superfamily protein	AT3G61080
Csa3G104340	51.698	38.5041	83.7526	89.1835	-1.17291	6.45039	6.08e-05	0.000469482	Protein of unknown function (DUF1218)	AT4G27435
Csa1G066490	1.84442	4.26653	8.56875	9.2076	-1.72719	1.94217	0.0004472	0.0026967	Protein of unknown function (DUF1218)	AT4G21310
Csa3G741850	0.0542477	0.263366	0.552823	1.3498	-2.73759	1.40384	0.000170712	0.00116941	Protein of unknown function (DUF1624)	AT5G27730
Csa4G648590	23.652	21.8067	48.6484	58.3308	-1.45676	5.32079	3.41e-07	4.51e-06	Protein of unknown function (DUF1677)	AT1G72510
Csa5G638340	2.2784	7.58494	16.7505	11.1841	-1.68375	3.05364	0.0011248	0.00597798	Protein of unknown function (DUF179)	AT3G29240
Csa2G384440	14.4299	19.5418	32.506	30.1778	-1.09358	4.35926	0.000362123	0.00224769	Protein of unknown function (DUF1997)	AT5G04440
Csa1G004280	22.4585	38.1881	55.1164	60.934	-1.13296	5.25177	0.000397511	0.00243589	Protein of Unknown Function (DUF239)	AT5G50150
Csa4G641650	25.8219	31.5512	55.8351	53.6547	-1.14595	5.3798	4.33e-05	0.000347069	Protein of unknown function (DUF3223)	AT3G46630
Csa4G639820	35.261	46.1944	79.2748	71.9253	-1.10389	5.66681	0.000108727	0.000785656	Protein of unknown function (DUF3223)	AT1G45230
Csa4G047350	36.4002	37.8194	86.0192	90.1959	-1.46664	5.60399	8.32e-08	1.24e-06	Protein of unknown function (DUF3353)	AT3G51140
Csa6G411290	151.568	188.991	362.707	335.571	-1.24912	7.72146	5.37e-05	0.000421898	Protein of unknown function (DUF3411)	AT5G24690
Csa3G006590	34.827	89.0704	149.87	135.511	-1.3878	6.2702	0.000411706	0.00251164	Protein of unknown function (DUF3464)	AT4G19100
Csa1G580220	25.9304	26.9687	50.4174	49.7981	-1.14204	5.20611	1.66e-05	0.000147262	Protein of unknown function (DUF3531)	AT4G29400
Csa2G396200	8.51688	9.79722	16.9717	17.4993	-1.12748	3.31574	0.000936408	0.00512058	Protein of unknown function (DUF579)	AT1G09610
Csa6G491070	6.56397	6.53148	11.4434	11.6662	-1.04075	3.02976	0.00173537	0.00867586	Protein of unknown function (DUF579)	AT5G67210
Csa5G152850	23.435	19.2257	37.7578	38.2766	-1.06392	5.48515	7.81e-05	0.00058656	Protein of unknown function (DUF604)	AT4G23490
Csa3G854770	0.216991	1.47485	2.54298	4.24224	-2.15617	0.79461	0.00189553	0.00933227	Protein of unknown function (DUF607)	AT5G42610
Csa6G358160	15.6233	7.84831	41.2406	45.3631	-2.13187	5.63751	8.4e-12	2.82e-10	Protein of unknown function (DUF630 and DUF632)	AT1G20530
Csa6G526250	0.92221	2.73901	5.36238	5.06177	-1.69251	3.66378	0.000369793	0.00228882	Protein of unknown function (DUF640)	AT1G07090
Csa4G627230	3.74309	1.89624	6.13633	7.03827	-1.46831	1.53864	0.00095647	0.00521586	Protein of unknown function (DUF640)	AT2G42610
Csa3G383760	0.379734	0.0526732	0.773952	0.867731	-2.14238	2.72822	0.00138679	0.00716898	Protein of unknown function (DUF640)	AT1G07090
Csa6G056530	0.325486	0.684752	1.27149	1.10877	-1.42835	1.58329	0.0110256	0.0404934	Protein of unknown function (DUF677)	AT3G49070
Csa3G099710	11.4463	10.2713	23.3844	23.8144	-1.34573	5.14076	7.52e-07	9.17e-06	Protein of unknown function (DUF761)	AT1G61260
Csa4G646070	28.263	35.7651	69.4345	69.6596	-1.33053	6.01749	2.19e-06	2.41e-05	Protein of unknown function (DUF761)	AT2G26110
Csa1G031790	2.82088	2.68633	5.14125	4.67611	-1.05686	3.4749	0.00237276	0.0112941	Protein of unknown function (DUF761)	AT5G54300
Csa1G044320	45.9478	42.9813	78.9984	77.4209	-1.03986	5.97671	6.78e-05	0.000517864	Protein of unknown function (DUF789)	AT1G17830
Csa5G140510	9.2221	16.3814	26.8119	26.1284	-1.24576	4.00494	0.000342833	0.00214217	Protein of unknown function (DUF819)	AT5G24000
Csa5G029450	6.78096	12.6416	88.0646	83.3022	-3.3381	5.8098	3.58e-21	4.06e-19	Protein of unknown function, DUF538	AT1G09310
Csa6G141350	1.35619	0.263366	2.98524	2.41037	-1.99469	2.31215	0.000243197	0.00158824	Protein of unknown function, DUF584	AT2G28400
Csa1G062910	1.95292	4.00316	5.03069	6.12233	-1.0983	4.17845	0.0035439	0.0158491	Protein of unknown function, DUF584	AT4G21970
Csa1G015810	6.9437	3.00237	9.17686	8.43628	-1.07855	4.36453	0.0020811	0.0101088	Protein of unknown function, DUF617	AT5G23100
Csa4G309160	8.78812	12.5362	19.1277	19.3311	-1.05729	4.05801	0.000916334	0.00502162	Protein of unknown function, DUF647	AT5G01510
Csa1G240070	12.5312	27.3374	44.1705	44.7364	-1.34553	4.90806	0.000224785	0.0014827	proteinaceous RNase P 1	AT2G32230
Csa4G638340	293.1	1197.84	2026.32	1868.47	-1.5536	9.9005	0.00290736	0.0133803	protochlorophyllide oxidoreductase A	AT5G54190
Csa6G178950	157.427	154.807	576.539	670.997	-2.21798	8.57077	7.26e-13	2.93e-11	protodermal factor 1	AT2G42840
Csa6G423360	184.062	135.897	436.177	465.008	-1.72841	8.51243	1.31e-08	2.3e-07	protodermal factor 1	AT2G42840
Csa3G129710	51.264	59.8894	104.539	94.9684	-1.06045	6.04431	0.000106751	0.000773436	proton gradient regulation 7	AT3G21200
Csa5G505230	29.0768	75.3754	112.057	117.144	-1.31459	5.96392	0.000847165	0.00470051	PsbP-like protein 1	AT3G55330
Csa1G444350	1.57318	1.05346	2.37714	3.22989	-1.32364	1.07803	0.00408031	0.0178193	purine permease 10	AT4G18210
Csa5G571500	0.271238	0.210693	1.32677	1.59084	-2.79151	0.13958	4.2e-06	4.32e-05	putative fasciclin-like arabinogalactan protein 20	AT5G40940
Csa5G633200	1.35619	1.15881	3.4275	4.82073	-1.9335	3.16991	1.56e-06	1.78e-05	Putative membrane lipoprotein	AT3G28420
Csa5G375770	15.7318	9.4285	25.9274	26.5622	-1.30354	5.18335	4.96e-06	4.99e-05	putative protein kinase 1	AT1G77720
Csa1G009770	193.935	1125.57	2054.29	1839.21	-1.7211	9.77376	0.0031135	0.0141931	Pyridine nucleotide-disulphide oxidoreductase family protein	AT1G74470
Csa1G064170	0.813715	0.526732	1.65847	2.60319	-1.89151	4.35536	0.000289811	0.00184986	Pyridoxal-5'-phosphate-dependent enzyme family protein	AT5G28237
Csa7G067480	95.5844	146.537	237.88	225.803	-1.14098	7.13767	0.000505127	0.00300725	pyrophosphorylase 6	AT5G09650
Csa2G215480	120.918	138.583	234.286	228.551	-1.0508	7.3825	0.000418815	0.00254974	Pyruvate kinase family protein	AT3G22960
Csa1G003540	465.771	1340.48	2408.32	2120.3	-1.50623	10.0761	0.000690411	0.00392631	RAB GTPase homolog E1B	AT4G20360
Csa2G345950	60.5946	100.711	142.131	141.537	-1.01363	7.04003	0.00244494	0.0115819	RAC-like 3	AT4G35020
Csa4G153290	7.16069	3.21307	11.941	15.4263	-1.64803	3.57797	1.79e-05	0.000157986	Rad21/Rec8-like family protein	AT3G59550
Csa4G663720	1.46469	0.842771	5.52823	5.54384	-2.4947	2.44366	2.26e-09	4.61e-08	RAD3-like DNA-binding helicase protein	AT1G20720
Csa7G446880	7.32344	5.00395	9.6744	11.9554	-1.04506	3.34904	0.00161912	0.00815661	RAD3-like DNA-binding helicase protein	AT1G79890
Csa5G181470	45.1341	62.8391	100.945	96.1736	-1.07625	6.10152	0.00024692	0.00161019	Radical SAM superfamily protein	AT2G39670
Csa2G380050	20.2344	12.0095	32.7271	31.2865	-1.23414	4.87656	3.24e-05	0.000269086	Ran BP2/NZF zinc finger-like superfamily protein	AT3G15680
Csa7G433230	0.976458	1.47485	3.09581	2.89244	-1.49337	1.16033	0.00128572	0.00671877	Ran BP2/NZF zinc finger-like superfamily protein	AT5G25490
Csa3G149360	39.5466	36.4499	64.2933	67.1528	-1.01512	6.47624	0.000421943	0.0025664	RAN GTPase activating protein 2	AT5G19320
Csa6G496410	1.84442	1.63287	4.25673	4.57969	-1.56799	3.07072	4.02e-05	0.000325504	receptor like protein 44	AT3G49750
Csa1G470280	9.27635	11.8515	17.2481	19.9578	-1.02535	4.22368	0.00122367	0.00643231	receptor like protein 55	AT5G45770
Csa6G080350	0.325486	1.26416	5.19653	4.6279	-2.80729	2.86794	1.21e-08	2.15e-07	receptor like protein 6	AT1G45616
Csa4G001580	10.0358	8.16435	20.6203	24.2483	-1.52927	5.5416	4.4e-08	6.95e-07	Regulator of chromosome condensation (RCC1) family with FYVE zinc finger domain	AT1G65920
Csa6G507450	28.7513	16.276	40.3561	37.8427	-1.0439	5.73174	0.0003389	0.00212281	Regulator of Vps4 activity in the MVB pathway protein	AT4G35730
[truncated: 462 more rows]

## Sheet: fruit up
GeneID	R5 fruit-1	R5 fruit-2	WT fruit-1	WT fruit-2	LogFC	LogCPM	Pvalue	FDR	Model_name	Best_hit_in_arabidopsis
[truncated: 419 more rows]

[truncated: 3 more sheets: fruit down, common up, common down]
