# Supplementary material for: CsIVP functions in vasculature development and downy mildew resistance in cucumber
Source: PLoS Biol. 2020 Mar 23;18(3):e3000671. doi: 10.1371/journal.pbio.3000671 (PMC7117775; doi:10.1371/journal.pbio.3000671)
Supplement: S1 Data — (XLSX) [file pbio.3000671.s014.xlsx]

## Sheet: Fig 2B
	leaf
	WT	R3	R2	R5
UBI	16.927	16.605	16.539	16.881
	16.835	16.715	16.548	16.939
	16.783	16.541	16.491	16.934
Everage	16.8483	16.6203	16.526	16.918
CsIVP	27.548	30.346	30.618	29.894
	27.555	30.355	30.724	29.801
	27.685	30.316	30.267	30.018
Everage	27.596	30.339	30.5363	29.9043
		2.971	3.26267	2.23867
	1	0.127538	0.104193	0.211882
		3.12	3.458	2.392
		2.92	3.456	2.142
		2.873	2.874	2.182
		0.115023	0.0909993	0.190518
		0.132127	0.0911256	0.226565
		0.136503	0.136408	0.22037
		0.0113507	0.0261803	0.0192741
	WT	R5	R3	R2
vein	1	0.211882	0.127538	0.104193
value
vein	0	0.0192741	0.0113507	0.0261803

## Sheet: Fig 2Q
		IAA	175.18
		ng/g.FW	μmol/g.FW
WT vein		31.3918
		27.1307
		32.7165
	everage	30.413	0.17361
	value	2.61057	0.0149022
RNAi vein
		59.6458
		54.1181
		55.585
	everage	56.4497	0.322238
	value	2.56115	0.0146201
