# Supplementary material for: CsIVP functions in vasculature development and downy mildew resistance in cucumber
Source: PLoS Biol. 2020 Mar 23;18(3):e3000671. doi: 10.1371/journal.pbio.3000671 (PMC7117775; doi:10.1371/journal.pbio.3000671)
Supplement: S2 Data — (XLSX) [file pbio.3000671.s015.xlsx]

## Sheet: Fig 3B-development
gene	category	CsIND.1	CsIND.2	WT.1	WT.2	anno
Csa1G000050	development	0	0.15802	1.49262	0.915939	floral meristem identity control protein LEAFY (LFY)
Csa1G001300	development	0	0	0.49754	0.289244	Nodulin MtN3 family protein
Csa1G002120	development	65.2599	48.354	104.649	99.6927	RNA-metabolising metallo-beta-lactamase family protein
Csa1G023600	development	110.069	93.811	213.887	198.421	CRS1 / YhbY (CRM) domain-containing protein
Csa1G039910	development	46.002	78.4304	19.9016	22.9949	AGAMOUS-like 8
Csa1G076100	development	74.9703	37.4506	13.5994	10.8466	NAC domain containing protein 73
Csa1G089490	development	7.59467	15.4332	0.0552823	0	tetraspanin3
Csa1G096040	development	3.30911	2.26495	0.0552823	0	Major facilitator superfamily protein
Csa1G287020	development	327.547	175.033	25.7063	26.0319	tetraspanin8
Csa1G288020	development	0.650972	0.684752	7.62895	4.72432	nodulin MtN21 /EamA-like transporter family protein
Csa1G403660	development	12.8567	19.8051	3.04052	3.3263	LisH dimerisation motif;WD40/YVTN repeat-like-containing domain
Csa1G523610	development	151.405	149.171	45.5526	48.834	GRAS family transcription factor
Csa1G537610	development	1.62743	1.10614	2.26657	2.89244	Tetratricopeptide repeat (TPR)-like superfamily protein
Csa1G553530	development	36.1832	56.3077	81.2649	80.3134	pentatricopeptide (PPR) repeat-containing protein
Csa1G569310	development	35.9662	27.4954	5.9152	4.6279	translationally controlled tumor protein
Csa1G572390	development	347.348	180.458	12.4938	18.2706	NAC transcription factor-like 9
Csa1G616330	development	18.9324	14.8538	6.41274	7.08647	scarecrow-like 3
Csa1G651710	development	28.5343	26.3366	3.86976	5.06177	PEBP (phosphatidylethanolamine-binding protein) family protein
Csa1G701960	development	3.03787	0.579405	5.19653	6.26695	EXORDIUM like 1
Csa2G006240	development	99.219	215.012	339.046	328.051	DnaJ/Hsp40 cysteine-rich domain superfamily protein
Csa2G264630	development	137.626	90.8613	16.8058	17.9813	Major facilitator superfamily protein
Csa2G270210	development	264.891	181.407	20.6756	21.2594	Senescence/dehydration-associated protein-related
Csa2G301450	development	15.1893	17.5402	6.57859	6.65261	nodulin MtN21 /EamA-like transporter family protein
Csa2G327500	development	222.036	248.143	42.899	45.5559	NAC domain containing protein 2
Csa2G338830	development	55.1699	53.6213	9.06629	9.01477	NAC (No Apical Meristem) domain transcriptional regulator superfamily protein
Csa2G350420	development	0.976458	2.73901	0.49754	0.674902	B12D protein
Csa2G354000	development	24.1945	22.9128	43.5624	44.8328	Integrase-type DNA-binding superfamily protein
Csa2G363030	development	82.2937	30.9192	100.78	134.547	Walls Are Thin 1
Csa2G370550	development	78.1166	26.8633	9.72968	10.5092	K-box region and MADS-box transcription factor family protein
Csa2G432230	development	4.61105	3.84514	6.855	7.906	growth-regulating factor 5
Csa3G009500	development	1.41044	1.47485	3.04052	2.74782	Tetraspanin family protein
Csa3G016990	development	109.96	113.511	16.1424	18.9455	Protein of unknown function (DUF581)
Csa3G034810	development	2.00716	0.895444	2.32185	3.42272	Arabidopsis NAC domain containing protein 26
Csa3G062590	development	155.094	72.689	40.4666	49.2197	NAC transcription factor-like 9
Csa3G101810	development	16.3828	16.0653	2.43242	3.08527	NAC domain containing protein 19
Csa3G122660	development	34.0675	27.074	0.442258	1.39801	BON association protein 2
Csa3G123180	development	29.782	5.95207	0.718669	0.289244	BON association protein 2
Csa3G132580	development	5.42477	10.8507	2.92996	3.71196	Tetratricopeptide repeat (TPR)-like superfamily protein
Csa3G180430	development	13.1822	33.9742	2.87468	1.92829	Homeobox-leucine zipper family protein / lipid-binding START domain-containing protein
Csa3G185660	development	3.85158	3.5291	1.82431	1.15698	Protein with RING/U-box and TRAF-like domains
Csa3G207380	development	94.0112	97.3401	37.5919	36.0591	Vacuolar import/degradation, Vid27-related protein
Csa3G405510	development	140.935	47.2479	8.29234	7.906	GRAS family transcription factor
Csa3G454120	development	5.04503	2.68633	7.7948	10.3164	downstream target of AGL15-4
Csa3G702570	development	41.0112	27.074	74.7969	85.4716	Transducin family protein / WD-40 repeat family protein
Csa3G734180	development	29.8362	19.8578	8.67932	10.9913	GRAS family transcription factor
Csa3G778360	development	0.325486	4.21386	15.3685	14.655	ovate family protein 13
Csa3G778370	development	5.37052	3.79247	8.95573	6.74902	ovate family protein 6
Csa3G779010	development	105.674	28.8122	1.71375	0.915939	Late embryogenesis abundant (LEA) hydroxyproline-rich glycoprotein family
Csa3G779020	development	11.5005	5.84673	0	0.192829	Late embryogenesis abundant (LEA) hydroxyproline-rich glycoprotein family
Csa3G800720	development	4.12282	7.16356	9.12157	10.7984	homeobox from Arabidopsis thaliana
Csa3G818270	development	18.7697	27.4954	50.6386	59.9217	nodulin MtN21 /EamA-like transporter family protein
Csa3G903490	development	1.57318	0.579405	0.110565	0.337451	NAC domain containing protein 71
Csa4G004860	development	5.96724	7.63761	20.8967	15.0889	F-box family protein
Csa4G004950	development	104.861	103.661	14.6498	13.498	Embryo-specific protein 3, (ATS3)
Csa4G006190	development	2.22415	2.47564	23.3844	24.3929	Leucine-rich repeat (LRR) family protein
Csa4G011770	development	37.9734	35.0804	6.57859	6.84544	NAC domain containing protein 83
Csa4G043830	development	50.8301	33.2895	6.41274	5.73667	GRAS family transcription factor
Csa4G043840	development	178.963	173.031	39.5268	39.1925	GRAS family transcription factor
Csa4G091920	development	298.796	260.469	90.2207	91.4011	NAC domain containing protein 62
Csa4G099750	development	64.9887	66.7896	5.69407	6.89364	MATE efflux family protein
Csa4G153290	development	7.16069	3.21307	11.941	15.4263	Rad21/Rec8-like family protein
Csa4G193250	development	62.0593	33.3421	0.939798	1.3016	Arabidopsis NAC domain containing protein 87
Csa4G196810	development	34.4473	15.2226	9.61911	11.1841	GRAS family transcription factor
Csa4G268020	development	31.8434	47.6692	98.4024	89.4246	antitermination NusB domain-containing protein
Csa4G292470	development	0.759467	0.105346	0	0.0482073	related to AP2
Csa4G293840	development	36.5629	13.063	40.0244	43.3866	nodulin MtN21 /EamA-like transporter family protein
Csa4G354130	development	102.582	95.8126	0.276411	1.06056	S-adenosyl-L-methionine-dependent methyltransferases superfamily protein
Csa4G361820	development	131.551	99.1836	12.9913	16.1977	NAC (No Apical Meristem) domain transcriptional regulator superfamily protein
Csa4G476190	development	7.0522	5.8994	2.43242	2.60319	Phospholipid/glycerol acyltransferase family protein
Csa4G622870	development	15.7318	46.9318	59.539	65.4173	Nodulin MtN3 family protein
Csa4G631590	development	14.6469	9.58652	5.25181	4.38686	squamosa promoter binding protein-like 4
Csa4G639820	development	35.261	46.1944	79.2748	71.9253	Protein of unknown function (DUF3223)
Csa4G639950	development	36.4544	34.2376	4.47786	5.3028	NAC domain containing protein 52
Csa4G641650	development	25.8219	31.5512	55.8351	53.6547	Protein of unknown function (DUF3223)
Csa5G140530	development	55.7666	60.8902	22.4999	24.2001	SCARECROW-like 8
Csa5G141120	development	17.6305	8.32237	29.2996	33.3595	Transducin family protein / WD-40 repeat family protein
Csa5G153040	development	43.1269	55.7282	122.174	118.542	acid-amino acid ligases;ligases;ATP binding;ATP binding;ligases
Csa5G160210	development	6.83521	12.2729	64.7908	69.2739	Plant-specific transcription factor YABBY family protein
Csa5G160220	development	111.316	80.8007	235.115	247.352	Cupredoxin superfamily protein
Csa5G181440	development	3.4176	5.16197	22.1682	24.9714	nodulin MtN21 /EamA-like transporter family protein
Csa5G492320	development	35.6407	34.0796	14.9262	13.8355	tetraspanin5
Csa5G523000	development	35.5865	30.4451	7.51839	8.53269	NAC domain containing protein 44
Csa5G606310	development	4.6653	4.16118	0.773952	0.964146	NAC-like, activated by AP3/PI
Csa5G611730	development	69.9252	64.8934	16.253	15.9084	S-adenosyl-L-methionine-dependent methyltransferases superfamily protein
Csa5G622470	development	168.602	124.045	56.3879	59.536	NAC domain containing protein 53
Csa5G628130	development	22.1873	35.133	5.74936	7.56855	Caleosin-related family protein
Csa5G630770	development	31.4094	14.4851	8.07121	10.5574	GDSL-like Lipase/Acylhydrolase superfamily protein
Csa6G000680	development	9.54759	15.0119	26.9225	22.8503	Tetratricopeptide repeat (TPR)-like superfamily protein
Csa6G052680	development	167.571	108.665	33.9986	32.6846	NAC domain containing protein 17
Csa6G055360	development	917.545	147.801	79.4406	102.007	gigantea protein (GI)
Csa6G057130	development	7.26919	5.95207	17.4139	13.5945	Vacuolar iron transporter (VIT) family protein
Csa6G081510	development	5.37052	1.73822	6.74444	7.08647	GRAS family transcription factor
Csa6G092010	development	113.703	101.396	36.2099	38.7587	NAC domain containing protein 83
Csa6G094760	development	54.0307	35.1857	16.4188	21.3558	Squamosa promoter-binding protein-like (SBP domain) transcription factor family protein
Csa6G127320	development	156.667	72.6363	8.34762	10.9913	NAC domain containing protein 36
Csa6G150580	development	134.697	170.029	297.032	284.664	MORN (Membrane Occupation and Recognition Nexus) repeat-containing protein
Csa6G178950	development	157.427	154.807	576.539	670.997	protodermal factor 1
Csa6G190300	development	133.232	97.2347	8.56875	8.77373	SCARECROW-like 14
Csa6G382950	development	101.823	115.618	3.81448	4.04941	NAC (No Apical Meristem) domain transcriptional regulator superfamily protein
Csa6G397170	development	50.3418	52.5152	11.1117	10.5092	embryo defective 2170
Csa6G423360	development	184.062	135.897	436.177	465.008	protodermal factor 1
Csa6G425720	development	46.436	23.8083	0.221129	0.192829	NAC domain containing protein 90
Csa6G452770	development	46.8157	25.9679	0.939798	1.44622	NAC domain containing protein 61
Csa6G483360	development	69.437	42.5599	16.6952	16.6797	NAC domain containing protein 82
Csa6G484610	development	6.83521	1.68554	10.7248	12.3411	nodulin MtN21 /EamA-like transporter family protein
Csa6G485120	development	2.92937	1.31683	3.4275	4.86894	nodulin MtN21 /EamA-like transporter family protein
Csa6G485150	development	39.4381	36.9766	7.13141	9.59325	nodulin MtN21 /EamA-like transporter family protein
Csa6G487760	development	170.338	126.363	38.0895	38.9515	LIM domain-containing protein
Csa6G496390	development	13.1822	6.42613	21.5048	22.0307	Integrase-type DNA-binding superfamily protein
Csa6G496990	development	143.973	78.1144	30.4052	35.2877	Homeobox-leucine zipper protein family
Csa6G497080	development	112.672	102.713	216.154	200.012	Leucine-rich receptor-like protein kinase family protein
Csa6G500590	development	70.522	43.5607	20.2886	25.116	Protein of unknown function (DUF581)
Csa6G507090	development	13.2364	7.05821	31.2345	32.6846	Tetratricopeptide repeat (TPR)-like superfamily protein
Csa6G511620	development	79.1474	46.9318	7.96065	8.5809	SCARECROW-like 13
Csa6G516960	development	245.037	128.47	7.85008	8.72552	F-box family protein
Csa6G517960	development	28.263	15.9073	7.73952	7.13468	squamosa promoter binding protein-like 8
Csa6G517960	development	28.263	15.9073	7.73952	7.13468	squamosa promoter binding protein-like 8
Csa6G517960	development	28.263	15.9073	7.73952	7.13468	squamosa promoter binding protein-like 8
Csa6G518170	development	64.175	39.0835	0.221129	0.578488	NAC domain containing protein 73
Csa7G020910	development	17.7932	9.53385	0.110565	0.241037	NAC domain containing protein 36
Csa7G074900	development	25.4964	23.8083	44.6128	48.0627	embryo defective 1273
Csa7G293230	development	11.826	3.10772	1.27149	0.915939	gigantea protein (GI)
Csa7G293730	development	14.4299	3.7398	1.27149	1.3016	gigantea protein (GI)
Csa7G293740	development	111.262	32.2887	10.8906	12.9196	gigantea protein (GI)
Csa7G322070	development	67.9181	56.571	23.108	19.765	SCARECROW-like 1
Csa7G353010	development	42.6929	7.63761	0.276411	0.53028	NAC domain containing protein 74
Csa7G389450	development	54.8444	50.777	88.6727	97.668	PATATIN-like protein 9
Csa7G448060	development	11.175	11.9568	2.98524	4.00121	Protein of unknown function (DUF581)

## Sheet: Fig 3B-Hormone
gene	category	CsIND.1	CsIND.2	WT.1	WT.2	anno
Csa1G009680	hormone metabolism	15.4606	18.8043	58.8756	49.2679	TEOSINTE BRANCHED, cycloidea and PCF (TCP) 14
Csa1G011510	hormone metabolism	35.4237	18.1196	2.76411	3.03706	Leucine-rich repeat protein kinase family protein
Csa1G033030	hormone metabolism	10.0358	10.64	21.1731	21.7897	TCP family transcription factor
Csa1G043190	hormone metabolism	82.8362	85.4886	6.13633	6.31516	GRAM domain-containing protein / ABA-responsive protein-related
Csa1G044880	hormone metabolism	40.4145	39.979	121.4	83.7361	NAD(P)-binding Rossmann-fold superfamily protein
Csa1G051690	hormone metabolism	1.57318	2.52831	0.552823	0.578488	SAUR-like auxin-responsive protein family
Csa1G064730	hormone metabolism	18.6612	17.8035	2.26657	3.61555	gibberellin 2-oxidase 8
Csa1G075060	hormone metabolism	32.6029	14.8538	0.663387	0.289244	erf domain protein 9
Csa1G263950	hormone metabolism	5.31627	3.79247	0.442258	0.53028	2-oxoglutarate (2OG) and Fe(II)-dependent oxygenase superfamily protein
Csa1G267770	hormone metabolism	29.2937	17.4875	8.90044	9.40042	response regulator 12
Csa1G294100	hormone metabolism	21.4278	31.7619	3.81448	3.76017	XB3 ortholog 2 in Arabidopsis thaliana
Csa1G294100	hormone metabolism	21.4278	31.7619	3.81448	3.76017	XB3 ortholog 2 in Arabidopsis thaliana
Csa1G294100	hormone metabolism	21.4278	31.7619	3.81448	3.76017	XB3 ortholog 2 in Arabidopsis thaliana
Csa1G408720	hormone metabolism	22.8383	15.96	52.1312	43.8204	GRAS family transcription factor family protein
Csa1G408720	hormone metabolism	22.8383	15.96	52.1312	43.8204	GRAS family transcription factor family protein
Csa1G427480	hormone metabolism	0.162743	0.15802	1.05036	0.433866	Auxin efflux carrier family protein
Csa1G435760	hormone metabolism	0.867963	2.1596	0.0552823	0.144622	nine-cis-epoxycarotenoid dioxygenase 5
Csa1G439830	hormone metabolism	2.2784	3.95049	0.276411	0.819524	gibberellin 2-oxidase
Csa1G524760	hormone metabolism	85.9826	43.0867	25.5957	26.5622	highly ABA-induced PP2C gene 2
Csa1G572450	hormone metabolism	86.6878	78.6411	27.6411	28.5387	alpha/beta-Hydrolases superfamily protein
Csa1G574240	hormone metabolism	10.2528	4.47722	0.165847	0	cytochrome P450, family 72, subfamily A, polypeptide 15
Csa1G574880	hormone metabolism	33.3081	27.3374	10.3931	10.7502	Protein phosphatase 2C family protein
Csa1G595890	hormone metabolism	94.9877	73.5845	34.3303	33.4559	oxophytodienoate-reductase 3
Csa1G600830	hormone metabolism	6.72671	5.1093	2.4877	2.36216	ABA-responsive element binding protein 3
Csa1G687630	hormone metabolism	0.325486	0.579405	8.95573	14.655	UDP-Glycosyltransferase superfamily protein
Csa1G701960	hormone metabolism	3.03787	0.579405	5.19653	6.26695	EXORDIUM like 1
Csa2G006030	hormone metabolism	0.867963	0.316039	7.62895	8.67731	Cytochrome P450 superfamily protein
Csa2G023340	hormone metabolism	89.4002	34.659	7.29726	7.76138	lipoxygenase 1
Csa2G023850	hormone metabolism	0.867963	2.52831	0.608105	0.53028	lipoxygenase 1
Csa2G023880	hormone metabolism	8.13715	0.737425	0.663387	0.626695	lipoxygenase 1
Csa2G023940	hormone metabolism	408.865	75.7967	3.26165	12.0518	lipoxygenase 1
Csa2G024440	hormone metabolism	311.219	52.3572	2.59827	8.29166	lipoxygenase 1
Csa2G028480	hormone metabolism	35.2067	37.3453	1.10565	5.73667	lipoxygenase 1
Csa2G028490	hormone metabolism	13.0737	12.1675	0.386976	1.63905	lipoxygenase 1
Csa2G170820	hormone metabolism	12.4227	7.63761	24.49	25.5981	auxin-induced protein 13
Csa2G177210	hormone metabolism	58.262	23.7029	1.93488	1.39801	ethylene response factor 1
Csa2G179730	hormone metabolism	48.1719	2.10693	1.16093	0.964146	2-oxoglutarate (2OG) and Fe(II)-dependent oxygenase superfamily protein
Csa2G258100	hormone metabolism	10.3613	18.7517	48.9248	56.6436	SAUR-like auxin-responsive protein family
Csa2G258750	hormone metabolism	0.596724	1.68554	4.3673	4.00121	SAUR-like auxin-responsive protein family
Csa2G258780	hormone metabolism	2.16991	4.37188	7.40782	7.76138	SAUR-like auxin-responsive protein family
Csa2G279260	hormone metabolism	6.99795	4.10851	1.99016	1.73546	DREB and EAR motif protein 3
Csa2G353460	hormone metabolism	3.68884	3.95049	0.442258	0.0964146	1-amino-cyclopropane-1-carboxylate synthase 8
Csa2G353480	hormone metabolism	108.116	188.412	332.523	216.981	FAD/NAD(P)-binding oxidoreductase family protein
Csa2G360780	hormone metabolism	210.101	60.8375	20.2333	19.6204	allene oxide synthase
Csa2G382540	hormone metabolism	40.4145	13.4317	0.165847	0.626695	Integrase-type DNA-binding superfamily protein
Csa3G002610	hormone metabolism	2.11566	1.10614	0.110565	0.337451	Basic-leucine zipper (bZIP) transcription factor family protein
Csa3G017320	hormone metabolism	48.8229	29.0756	4.09089	4.53149	ethylene responsive element binding factor 1
Csa3G018320	hormone metabolism	43.2896	21.1746	1.27149	1.3498	ethylene responsive element binding factor 6
Csa3G116720	hormone metabolism	3.4176	2.58099	0	0	ethylene-responsive element binding factor 13
Csa3G119760	hormone metabolism	163.665	159.073	48.7037	49.6053	Auxin-responsive GH3 family protein
Csa3G134550	hormone metabolism	29.2395	14.1691	54.3977	65.6583	auxin-induced protein 13
Csa3G135120	hormone metabolism	39.8178	28.1275	3.15109	2.69961	ethylene response factor 1
Csa3G135700	hormone metabolism	62.1136	43.0867	13.7653	17.7403	2-oxoglutarate (2OG) and Fe(II)-dependent oxygenase superfamily protein
Csa3G135720	hormone metabolism	227.949	157.44	4.03561	4.29045	2-oxoglutarate (2OG) and Fe(II)-dependent oxygenase superfamily protein
Csa3G135740	hormone metabolism	150.646	76.0601	1.76903	2.16933	2-oxoglutarate (2OG) and Fe(II)-dependent oxygenase superfamily protein
Csa3G135750	hormone metabolism	30.3244	26.4946	5.03069	5.2546	2-oxoglutarate (2OG) and Fe(II)-dependent oxygenase superfamily protein
Csa3G198490	hormone metabolism	43.3981	5.79405	4.31202	4.77252	Auxin-responsive GH3 family protein
Csa3G207390	hormone metabolism	67.7553	12.7996	0.0552823	0.0482073	redox responsive transcription factor 1
Csa3G308190	hormone metabolism	93.74	17.1715	4.09089	2.79602	ARM repeat superfamily protein
Csa3G592690	hormone metabolism	233.319	120.727	1.21621	2.55499	Uridine diphosphate glycosyltransferase 74E2
Csa3G592690	hormone metabolism	233.319	120.727	1.21621	2.55499	Uridine diphosphate glycosyltransferase 74E2
Csa3G592690	hormone metabolism	233.319	120.727	1.21621	2.55499	Uridine diphosphate glycosyltransferase 74E2
Csa3G610800	hormone metabolism	16.3828	11.0087	21.5601	27.2853	indole-3-acetic acid inducible 11
Csa3G646510	hormone metabolism	1.57318	1.73822	4.53315	5.35101	SAUR-like auxin-responsive protein family
Csa3G730860	hormone metabolism	57.8823	25.2305	79.7723	91.7385	inflorescence meristem receptor-like kinase 2
Csa3G732610	hormone metabolism	21.8076	11.7461	3.86976	3.61555	O-fucosyltransferase family protein
Csa3G744990	hormone metabolism	234.024	329.998	9.78496	12.0036	UDP-Glycosyltransferase superfamily protein
Csa3G778230	hormone metabolism	4.99079	2.73901	0.165847	0.289244	Peptidase M20/M25/M40 family protein
Csa3G778250	hormone metabolism	5.69601	3.58178	1.10565	1.39801	NAD(P)-binding Rossmann-fold superfamily protein
Csa3G778270	hormone metabolism	115.168	145.273	38.0342	46.9057	NAD(P)-binding Rossmann-fold superfamily protein
Csa3G778280	hormone metabolism	13.4534	3.37108	0.110565	0.337451	NAD(P)-binding Rossmann-fold superfamily protein
Csa3G778290	hormone metabolism	3.14636	3.31841	0.995081	0.72311	NAD(P)-binding Rossmann-fold superfamily protein
Csa3G829190	hormone metabolism	5.8045	1.3695	9.78496	12.4857	Gibberellin-regulated family protein
Csa3G859630	hormone metabolism	7.48618	1.52752	0.0552823	0.144622	Mannose-binding lectin superfamily protein
Csa3G872170	hormone metabolism	37.2682	6.58415	0.442258	0.0964146	GAST1 protein homolog 1
Csa3G883020	hormone metabolism	0.108495	0.105346	0.608105	0.337451	SAUR-like auxin-responsive protein family
Csa3G889760	hormone metabolism	9.2221	9.11246	37.9236	35.9144	UDP-glucosyl transferase 85A2
Csa3G903510	hormone metabolism	1.30194	0.684752	1.60319	2.50678	cytochrome P450, family 88, subfamily A, polypeptide 3
Csa3G903540	hormone metabolism	166.974	159.336	789.21	523.146	ent-kaurenoic acid hydroxylase 2
Csa4G003620	hormone metabolism	125.041	1.94891	0.49754	0.578488	Adenine nucleotide alpha hydrolases-like superfamily protein
Csa4G007100	hormone metabolism	69.0573	43.7714	8.62403	7.66496	Auxin-responsive GH3 family protein
Csa4G010990	hormone metabolism	225.508	141.902	7.90536	8.14703	GRAM domain family protein
Csa4G011680	hormone metabolism	71.9867	24.8091	11.7751	12.3411	basic helix-loop-helix (bHLH) DNA-binding superfamily protein
Csa4G038710	hormone metabolism	11.4463	15.7493	30.4605	25.5981	Cytochrome P450 superfamily protein
Csa4G049610	hormone metabolism	12.3685	2.47564	0.331694	0.337451	ACC synthase 1
Csa4G056600	hormone metabolism	19.5834	19.0677	3.20637	2.74782	cytochrome P450, family 707, subfamily A, polypeptide 3
Csa4G064100	hormone metabolism	11.5005	1.31683	0.221129	0.578488	Protein kinase superfamily protein
Csa4G064690	hormone metabolism	4.39406	5.05663	0.49754	0.289244	nine-cis-epoxycarotenoid dioxygenase 3
Csa4G075200	hormone metabolism	22.133	15.4859	1.71375	2.84423	Arabidopsis thaliana gibberellin 2-oxidase 1
Csa4G269130	hormone metabolism	46.9242	23.6503	10.8353	12.3893	aldehyde oxidase 2
Csa4G269130	hormone metabolism	46.9242	23.6503	10.8353	12.3893	aldehyde oxidase 2
Csa4G269130	hormone metabolism	46.9242	23.6503	10.8353	12.3893	aldehyde oxidase 2
Csa4G286940	hormone metabolism	3.79734	7.42692	20.8967	22.6574	lipoxygenase 2
Csa4G286960	hormone metabolism	49.5281	5.16197	2.54298	2.98885	lipoxygenase 2
Csa4G288070	hormone metabolism	0.325486	0.474059	0.884516	1.10877	lipoxygenase 2
Csa4G288610	hormone metabolism	218.727	11.7461	22.4446	24.7303	lipoxygenase 2
Csa4G308640	hormone metabolism	36.1289	11.0087	35.7123	47.3396	Transmembrane amino acid transporter family protein
Csa4G409800	hormone metabolism	1.35619	1.26416	3.4275	4.33866	sterol 1
Csa4G618500	hormone metabolism	92.2753	96.4973	3.4275	5.83308	UDP-glucosyl transferase 71B6
Csa4G618510	hormone metabolism	14.4841	18.6463	3.20637	2.41037	UDP-Glycosyltransferase superfamily protein
Csa4G618520	hormone metabolism	156.016	217.909	2.15601	4.67611	UDP-glucosyl transferase 71B6
Csa4G621220	hormone metabolism	34.176	29.7077	4.58843	7.18289	cytochrome P450, family 72, subfamily A, polypeptide 15
Csa4G630010	hormone metabolism	142.183	44.3508	7.46311	8.91835	ethylene responsive element binding factor 4
Csa4G638320	hormone metabolism	4.82804	11.4828	61.0316	39.7228	Aluminium induced protein with YGL and LRDR motifs
Csa4G638410	hormone metabolism	6.12999	3.31841	9.28742	7.95421	GA requiring 3
Csa4G641590	hormone metabolism	2.22415	1.10614	0.49754	0.433866	cooperatively regulated by ethylene and jasmonate 1
Csa4G647490	hormone metabolism	15.2978	37.4506	62.2478	72.311	cytokinin oxidase 7
Csa4G650180	hormone metabolism	132.039	124.625	32.9482	29.7921	RING/U-box superfamily protein
Csa4G652640	hormone metabolism	1.46469	0.632078	2.70883	2.69961	Integrase-type DNA-binding superfamily protein
Csa5G023870	hormone metabolism	7.59467	1.42218	0.276411	0.144622	ARM repeat superfamily protein
Csa5G165850	hormone metabolism	26.2559	13.9584	2.8194	2.07291	ethylene responsive element binding factor 1
Csa5G167120	hormone metabolism	176.63	118.251	15.479	14.655	Integrase-type DNA-binding superfamily protein
Csa5G172270	hormone metabolism	2.49539	1.79089	16.1977	20.922	2-oxoglutarate (2OG) and Fe(II)-dependent oxygenase superfamily protein
Csa5G182750	hormone metabolism	5.8045	2.37029	1.16093	1.06056	AT-hook motif nuclear-localized protein 20
Csa5G196580	hormone metabolism	49.7994	45.7203	79.7723	97.0895	UDP-glucosyl transferase 85A2
Csa5G218200	hormone metabolism	10.958	6.53148	21.4495	23.5734	inflorescence meristem receptor-like kinase 2
Csa5G241640	hormone metabolism	6.18423	5.74138	1.76903	2.16933	S-adenosyl-L-methionine-dependent methyltransferases superfamily protein
Csa5G272920	hormone metabolism	17.5762	12.5889	4.64371	6.79723	NAD(P)-linked oxidoreductase superfamily protein
Csa5G366670	hormone metabolism	32.9826	28.4435	5.14125	7.18289	allene oxide cyclase 3
Csa5G579020	hormone metabolism	3.09212	0.790098	7.24198	4.48328	GRAM domain-containing protein / ABA-responsive protein-related
Csa5G579030	hormone metabolism	0.70522	0.684752	1.76903	1.39801	GRAM domain-containing protein / ABA-responsive protein-related
Csa5G590080	hormone metabolism	39.0041	25.8099	12.3832	14.7032	PLAT/LH2 domain-containing lipoxygenase family protein
Csa5G604990	hormone metabolism	4.23132	2.68633	1.27149	1.15698	HVA22 homologue C
Csa5G606830	hormone metabolism	47.0327	22.3334	6.2469	6.31516	Cytochrome P450 superfamily protein
Csa5G606840	hormone metabolism	16.7625	8.8491	0.0552823	0.0482073	Cytochrome P450 superfamily protein
Csa5G609780	hormone metabolism	2.82088	4.10851	6.74444	5.97771	Adenine nucleotide alpha hydrolases-like superfamily protein
Csa5G612900	hormone metabolism	0.271238	2.9497	0	0	3-oxo-5-alpha-steroid 4-dehydrogenase family protein
Csa5G627090	hormone metabolism	128.187	105.294	38.7529	39.6746	2-oxoglutarate (2OG) and Fe(II)-dependent oxygenase superfamily protein
Csa6G007440	hormone metabolism	4.12282	5.53069	1.76903	2.12112	SAUR-like auxin-responsive protein family
Csa6G007450	hormone metabolism	23.3807	14.8012	1.65847	6.79723	UDP-Glycosyltransferase superfamily protein
Csa6G011040	hormone metabolism	12.4227	3.58178	37.3708	45.2667	Transmembrane amino acid transporter family protein
Csa6G079220	hormone metabolism	12.5312	25.7045	62.8559	66.4779	cytochrome P450, family 88, subfamily A, polypeptide 3
Csa6G120430	hormone metabolism	28.914	15.4332	6.08105	5.15818	O-fucosyltransferase family protein
Csa6G137590	hormone metabolism	9.2221	10.482	2.37714	2.74782	SAUR-like auxin-responsive protein family
Csa6G157120	hormone metabolism	444.56	431.236	169.993	177.114	multiprotein bridging factor 1B
Csa6G160180	hormone metabolism	396.984	908.139	211.897	237.614	ethylene-forming enzyme
Csa6G366250	hormone metabolism	4.23132	2.73901	24.9876	13.9319	Uridine diphosphate glycosyltransferase 74E2
Csa6G366260	hormone metabolism	2.92937	4.37188	24.7665	15.3299	UDP-glycosyltransferase 74 F1
Csa6G366270	hormone metabolism	3.36336	4.10851	23.6055	14.655	UDP-Glycosyltransferase superfamily protein
Csa6G366270	hormone metabolism	3.36336	4.10851	23.6055	14.655	UDP-Glycosyltransferase superfamily protein
Csa6G366270	hormone metabolism	3.36336	4.10851	23.6055	14.655	UDP-Glycosyltransferase superfamily protein
Csa6G366270	hormone metabolism	3.36336	4.10851	23.6055	14.655	UDP-Glycosyltransferase superfamily protein
Csa6G421630	hormone metabolism	619.725	165.499	27.2542	33.3595	ethylene-forming enzyme
Csa6G423340	hormone metabolism	8.73388	8.79642	16.3083	17.7885	HVA22-like protein F
Csa6G490080	hormone metabolism	35.6407	14.9592	4.03561	5.78488	methyl esterase 1
Csa6G490080	hormone metabolism	35.6407	14.9592	4.03561	5.78488	methyl esterase 1
Csa6G504590	hormone metabolism	5.69601	5.16197	9.01101	10.8466	Cytochrome P450 superfamily protein
Csa6G504590	hormone metabolism	5.69601	5.16197	9.01101	10.8466	Cytochrome P450 superfamily protein
Csa6G504590	hormone metabolism	5.69601	5.16197	9.01101	10.8466	Cytochrome P450 superfamily protein
Csa6G511860	hormone metabolism	2.71238	1.42218	7.29726	8.24345	ethylene-forming enzyme
Csa6G518040	hormone metabolism	411.089	133	34.5514	28.0567	ethylene responsive element binding factor 4
Csa7G008430	hormone metabolism	2.3869	7.69029	13.5994	12.9678	SAUR-like auxin-responsive protein family
Csa7G009020	hormone metabolism	0.759467	2.00158	3.81448	3.47093	SAUR-like auxin-responsive protein family
Csa7G009040	hormone metabolism	0.70522	1.05346	2.26657	1.49443	SAUR-like auxin-responsive protein family
Csa7G009150	hormone metabolism	7.48618	10.5873	3.53806	2.26574	SAUR-like auxin-responsive protein family
Csa7G009160	hormone metabolism	2.00716	1.21148	0.442258	0.53028	HVA22-like protein H (ATHVA22H)
Csa7G010800	hormone metabolism	8.84237	4.16118	23.3291	29.8885	like AUXIN RESISTANT 2
Csa7G018810	hormone metabolism	0.108495	1.15881	3.4275	2.26574	SAUR-like auxin-responsive protein family
Csa7G033410	hormone metabolism	124.173	111.509	8.23706	10.7984	Auxin-responsive family protein
Csa7G041870	hormone metabolism	201.259	60.8375	0.773952	1.3498	Auxin-responsive family protein
Csa7G049230	hormone metabolism	173.647	54.2534	7.40782	6.84544	erf domain protein 9
Csa7G060160	hormone metabolism	38.3531	30.7085	9.78496	10.6056	somatic embryogenesis receptor-like kinase 2
Csa7G062840	hormone metabolism	264.023	223.756	104.262	102.296	Calmodulin-binding transcription activator protein with CG-1 and Ankyrin domains
Csa7G062840	hormone metabolism	264.023	223.756	104.262	102.296	Calmodulin-binding transcription activator protein with CG-1 and Ankyrin domains
Csa7G063980	hormone metabolism	3.63459	5.00395	0.829234	1.59084	UDP-glucosyl transferase 85A2
Csa7G073520	hormone metabolism	26.3101	66.7896	0.386976	1.68726	Cystathionine beta-synthase (CBS) family protein
Csa7G073520	hormone metabolism	26.3101	66.7896	0.386976	1.68726	Cystathionine beta-synthase (CBS) family protein
Csa7G073700	hormone metabolism	4.93654	1.73822	0	0	redox responsive transcription factor 1
Csa7G075590	hormone metabolism	152.436	63.8926	39.9138	48.834	allene oxide synthase
Csa7G075600	hormone metabolism	7.81166	2.9497	2.04544	2.36216	allene oxide synthase
Csa7G081680	hormone metabolism	1.30194	0.895444	3.53806	5.10997	IAA carboxylmethyltransferase 1
Csa7G391240	hormone metabolism	58.4247	37.1346	2.43242	2.69961	alpha/beta-Hydrolases superfamily protein
Csa7G396370	hormone metabolism	1.30194	3.16039	0.276411	0.0964146	TSPO(outer membrane tryptophan-rich sensory protein)-related
Csa7G432080	hormone metabolism	0.216991	0.0526732	0.884516	1.92829	Integrase-type DNA-binding superfamily protein
Csa7G447780	hormone metabolism	68.8945	41.6118	19.7358	24.3929	Ergosterol biosynthesis ERG4/ERG24 family
Csa7G448680	hormone metabolism	6.40123	5.00395	1.21621	0.867731	SAUR-like auxin-responsive protein family
Csa7G448810	hormone metabolism	76.5435	70.6874	26.2038	35.0467	TIFY domain/Divergent CCT motif family protein
Csa7G449420	hormone metabolism	192.362	80.274	20.8967	20.4881	lipoxygenase 3
Csa7G451390	hormone metabolism	0.70522	0.790098	2.26657	1.92829	cytochrome P450, family 90, subfamily D, polypeptide 1

## Sheet: Fig 3B-Signalling
gene	category	CsIND.1	CsIND.2	WT.1	WT.2	anno
Csa1G002110	signalling	25.0082	3.7398	0.221129	0	calmodulin-like 38
Csa1G002860	signalling	298.037	110.192	21.2837	24.875	Leucine-rich repeat protein kinase family protein
Csa1G004050	signalling	53.0542	22.9655	12.4938	13.6427	Concanavalin A-like lectin protein kinase family protein
Csa1G004240	signalling	10.958	11.6408	28.3045	33.8415	Leucine-rich receptor-like protein kinase family protein
Csa1G005690	signalling	77.5742	97.9722	28.0834	28.4423	Calmodulin binding protein-like
Csa1G008550	signalling	9.54759	8.37504	29.2443	30.0814	Leucine-rich repeat protein kinase family protein
Csa1G024230	signalling	10.524	8.16435	1.38206	1.54263	Protein kinase superfamily protein
Csa1G025020	signalling	235.109	213.484	46.9899	49.7981	Calcium-binding EF-hand family protein
Csa1G033260	signalling	80.6663	114.037	2.54298	1.49443	Calcium-binding EF-hand family protein
Csa1G042370	signalling	5.04503	4.26653	1.99016	1.78367	Protein kinase superfamily protein
Csa1G042370	signalling	5.04503	4.26653	1.99016	1.78367	Protein kinase superfamily protein
Csa1G042370	signalling	5.04503	4.26653	1.99016	1.78367	Protein kinase superfamily protein
Csa1G042460	signalling	258.544	222.386	55.614	64.5496	Calmodulin-binding protein
Csa1G042480	signalling	20.6684	12.6942	3.59335	3.85658	Protein kinase superfamily protein
Csa1G042490	signalling	15.1351	7.79563	3.26165	4.53149	Protein kinase family protein
Csa1G042500	signalling	6.07574	4.37188	1.38206	1.63905	Protein kinase superfamily protein
Csa1G042500	signalling	6.07574	4.37188	1.38206	1.63905	Protein kinase superfamily protein
Csa1G042500	signalling	6.07574	4.37188	1.38206	1.63905	Protein kinase superfamily protein
Csa1G042520	signalling	36.1289	23.8083	6.91028	6.89364	Protein kinase superfamily protein
Csa1G042980	signalling	80.395	58.5726	29.9077	28.6351	MAP kinase kinase 9
Csa1G063570	signalling	9.76458	8.11167	29.6313	32.3471	binding;calmodulin binding
Csa1G064800	signalling	135.131	41.4538	7.96065	8.67731	cysteine-rich RLK (RECEPTOR-like protein kinase) 25
Csa1G064820	signalling	286.59	125.468	25.5404	34.179	cysteine-rich RLK (RECEPTOR-like protein kinase) 25
Csa1G064850	signalling	286.048	88.5437	8.4029	23.1395	cysteine-rich RLK (RECEPTOR-like protein kinase) 25
Csa1G064870	signalling	84.3551	24.7037	1.27149	1.78367	cysteine-rich RLK (RECEPTOR-like protein kinase) 29
Csa1G065420	signalling	147.662	100.184	2.43242	4.67611	cysteine-rich RLK (RECEPTOR-like protein kinase) 29
Csa1G065920	signalling	54.6817	35.8705	1.10565	1.83188	cysteine-rich RLK (RECEPTOR-like protein kinase) 29
Csa1G065930	signalling	361.398	189.044	7.46311	8.82194	cysteine-rich RLK (RECEPTOR-like protein kinase) 25
Csa1G065930	signalling	361.398	189.044	7.46311	8.82194	cysteine-rich RLK (RECEPTOR-like protein kinase) 25
Csa1G070620	signalling	15.6776	20.6479	3.4275	5.20639	S-locus lectin protein kinase family protein
Csa1G071280	signalling	8.62538	8.95444	0.552823	0.915939	S-locus lectin protein kinase family protein
Csa1G071800	signalling	12.4227	7.79563	0	0	pinoid-binding protein 1
Csa1G073890	signalling	17.956	11.1667	5.47294	5.20639	Concanavalin A-like lectin protein kinase family protein
Csa1G086390	signalling	44.1034	40.7691	12.3832	14.2694	receptor-like kinase in in flowers 3
Csa1G408720	signalling	22.8383	15.96	52.1312	43.8204	GRAS family transcription factor family protein
Csa1G418780	signalling	49.9621	55.6756	9.72968	12.1964	glutamate receptor 2
Csa1G470410	signalling	65.8024	41.3485	20.178	21.9343	Leucine-rich repeat protein kinase family protein
Csa1G479630	signalling	188.294	93.1262	8.07121	7.76138	mitogen-activated protein kinase 3
Csa1G538180	signalling	25.7676	21.122	48.0956	47.0021	Leucine-rich receptor-like protein kinase family protein
Csa1G574950	signalling	42.5302	38.3988	2.21129	2.31395	Protein kinase family protein with leucine-rich repeat domain
Csa1G574960	signalling	228.057	161.812	7.24198	7.61675	Protein kinase family protein with leucine-rich repeat domain
Csa1G589650	signalling	82.565	25.1778	3.09581	4.43507	calmodulin-binding family protein
Csa2G003580	signalling	14.9181	21.2273	34.4961	34.9985	RHO-related protein from plants 9
Csa2G007990	signalling	103.396	88.965	10.9459	10.8949	Calcium-binding EF-hand family protein
Csa2G010280	signalling	0.976458	1.79089	2.32185	3.22989	Malectin/receptor-like protein kinase family protein
Csa2G011470	signalling	94.7164	41.8225	15.7002	18.8973	calcium-binding EF hand family protein
Csa2G033350	signalling	130.574	227.917	12.8808	14.8479	Cam-binding protein 60-like G
Csa2G035330	signalling	55.6039	84.5405	118.691	127.605	phytochrome interacting factor 3
Csa2G062620	signalling	472.117	334.001	78.7219	87.3034	autoinhibited Ca(2+)-ATPase 10
Csa2G070840	signalling	100.25	115.354	5.14125	6.02591	Calcium-dependent phospholipid-binding Copine family protein
Csa2G138740	signalling	2.98362	1.52752	0.829234	0.385658	protein kinase family protein
Csa2G228380	signalling	25.1709	23.1235	4.20145	5.10997	calmodulin 8
Csa2G237750	signalling	202.073	120.516	13.71	14.9925	extra-large G-protein 1
Csa2G245420	signalling	25.6591	26.3366	8.7346	10.461	Phosphatidylinositol 3- and 4-kinase family protein
Csa2G326500	signalling	12.4227	10.4293	1.71375	2.50678	RAB GTPase homolog C2A
Csa2G345950	signalling	60.5946	100.711	142.131	141.537	RAC-like 3
Csa2G348960	signalling	43.4524	42.4546	9.50855	8.29166	cysteine-rich RLK (RECEPTOR-like protein kinase) 2
Csa2G348970	signalling	82.7819	83.013	31.8426	29.6957	cysteine-rich RLK (RECEPTOR-like protein kinase) 2
Csa2G351620	signalling	63.9038	127.838	22.5552	25.9355	calmodulin-binding family protein
Csa2G354940	signalling	12.477	4.95128	0.0552823	0.0964146	Leucine-rich repeat protein kinase family protein
Csa2G354950	signalling	12.3685	14.9592	1.8796	2.21754	Leucine-rich repeat protein kinase family protein
Csa2G363540	signalling	6.83521	7.53227	2.92996	2.6514	glutamate receptor 2
Csa2G369020	signalling	356.895	139.531	67.6102	52.9316	Phosphate-responsive 1 family protein
Csa2G380000	signalling	368.016	368.08	122.395	130.16	RAN GTPase 3
Csa2G380050	signalling	20.2344	12.0095	32.7271	31.2865	Ran BP2/NZF zinc finger-like superfamily protein
Csa2G383390	signalling	1.35619	1.42218	2.8194	2.69961	glutamate receptor 2
Csa2G404850	signalling	30.6499	26.2839	3.20637	6.07412	Protein kinase family protein
Csa2G404910	signalling	9.92732	7.47959	2.4877	2.79602	Leucine-rich repeat protein kinase family protein
Csa2G406770	signalling	0.216991	0.421386	1.38206	1.83188	Protein kinase superfamily protein
Csa2G406780	signalling	9.43909	7.11088	1.99016	2.55499	calmodulin-like 38
Csa2G418940	signalling	82.5107	33.1841	13.6547	15.7156	glutamate receptor 3
Csa2G425780	signalling	96.9406	62.049	29.0232	35.0467	Protein kinase superfamily protein
Csa3G081900	signalling	38.8413	35.2384	1.27149	1.20518	Calcium-binding EF-hand family protein
Csa3G098040	signalling	18.173	15.96	4.58843	6.17054	Protein kinase superfamily protein
Csa3G099580	signalling	20.9396	42.2439	4.42258	5.35101	receptor kinase 3
Csa3G099590	signalling	46.9785	45.457	4.31202	4.14583	Calcium-binding EF-hand family protein
Csa3G119560	signalling	12.9652	8.26969	3.26165	4.00121	Calcium-binding EF-hand family protein
Csa3G129580	signalling	12.5312	13.3263	4.92012	5.73667	RAC-like 3
Csa3G130890	signalling	40.9027	21.9121	12.3279	12.1	Calcium-binding EF-hand family protein
Csa3G134820	signalling	71.7154	38.6621	10.78	10.9913	no pollen germination related 2
Csa3G144110	signalling	290.008	80.432	15.0921	21.4523	protein kinase family protein / peptidoglycan-binding LysM domain-containing protein
Csa3G144210	signalling	63.741	45.8257	4.75427	4.72432	calmodulin-like 11
Csa3G167380	signalling	84.3009	129.313	2.87468	3.76017	Ca2+-binding protein 1
Csa3G182150	signalling	135.619	93.1262	2.76411	2.26574	PAR1 protein
Csa3G205280	signalling	2.3869	4.26653	7.40782	8.48449	PLC-like phosphodiesterases superfamily protein
Csa3G219720	signalling	36.6172	15.1172	5.3071	4.48328	Protein kinase superfamily protein
Csa3G234010	signalling	46.5987	30.9192	14.6498	16.0048	phytosylfokine-alpha receptor 2
Csa3G383760	signalling	0.379734	0.0526732	0.773952	0.867731	Protein of unknown function (DUF640)
Csa3G405510	signalling	140.935	47.2479	8.29234	7.906	GRAS family transcription factor
Csa3G435550	signalling	2.06141	1.68554	4.42258	4.6279	IQ-domain 26
Csa3G598910	signalling	151.351	13.4843	5.36238	3.18168	CCR-like
Csa3G651750	signalling	7.48618	9.11246	1.8796	1.15698	PEP1 receptor 1
Csa3G697970	signalling	87.1218	47.8273	155.896	168.677	Leucine-rich repeat (LRR) family protein
Csa3G698470	signalling	33.5251	25.4412	6.08105	6.07412	RAB GTPase homolog A4C
Csa3G727960	signalling	108.17	61.4696	25.4851	22.561	calmodulin like 42
Csa3G728030	signalling	8.1914	6.95286	13.4336	17.3546	Leucine-rich repeat protein kinase family protein
Csa3G730910	signalling	24.1402	25.0724	2.04544	1.68726	Concanavalin A-like lectin protein kinase family protein
Csa3G730910	signalling	24.1402	25.0724	2.04544	1.68726	Concanavalin A-like lectin protein kinase family protein
Csa3G730920	signalling	27.7206	12.5362	5.52823	4.96535	Concanavalin A-like lectin protein kinase family protein
Csa3G730920	signalling	27.7206	12.5362	5.52823	4.96535	Concanavalin A-like lectin protein kinase family protein
Csa3G731820	signalling	10.7953	3.79247	2.04544	2.6514	Leucine-rich repeat protein kinase family protein
Csa3G731830	signalling	14.5926	4.84593	3.53806	3.22989	Leucine-rich repeat protein kinase family protein
Csa3G731840	signalling	69.7625	20.7532	7.62895	7.71317	Leucine-rich repeat protein kinase family protein
Csa3G734030	signalling	34.2845	33.4475	68.2736	68.599	Concanavalin A-like lectin protein kinase family protein
Csa3G734050	signalling	28.1545	16.9081	4.80956	6.94185	Concanavalin A-like lectin protein kinase family protein
Csa3G734050	signalling	28.1545	16.9081	4.80956	6.94185	Concanavalin A-like lectin protein kinase family protein
Csa3G736770	signalling	217.967	161.075	75.405	72.2145	Leucine-rich repeat protein kinase family protein
Csa3G748260	signalling	69.003	31.4986	84.8583	92.0277	Leucine-rich repeat protein kinase family protein
Csa3G781040	signalling	20.6141	19.173	4.25673	3.61555	nudix hydrolase homolog 26
Csa3G785400	signalling	11.826	6.05742	0.884516	1.15698	calcium-dependent protein kinase 20
Csa3G806260	signalling	0.108495	0.842771	1.49262	1.44622	Concanavalin A-like lectin protein kinase family protein
Csa3G816710	signalling	159.217	82.9076	10.0614	9.40042	VQ motif-containing protein
Csa3G823060	signalling	294.673	320.674	57.8252	56.8364	Calcium-binding EF-hand family protein
Csa3G825010	signalling	64.826	46.7738	0.939798	1.63905	Calcium-binding EF-hand family protein
Csa3G838690	signalling	11.5548	18.6463	5.52823	7.13468	cysteine-rich RLK (RECEPTOR-like protein kinase) 42
Csa3G849900	signalling	54.0849	53.6213	13.1019	16.969	glutamate receptor 2
Csa3G850590	signalling	18.6612	20.6479	5.3071	6.07412	Leucine-rich repeat transmembrane protein kinase protein
Csa3G850590	signalling	18.6612	20.6479	5.3071	6.07412	Leucine-rich repeat transmembrane protein kinase protein
Csa3G850590	signalling	18.6612	20.6479	5.3071	6.07412	Leucine-rich repeat transmembrane protein kinase protein
Csa3G850600	signalling	400.402	224.23	29.0232	55.3902	root hair specific 6
Csa3G850600	signalling	400.402	224.23	29.0232	55.3902	root hair specific 6
Csa3G850630	signalling	36.8884	31.0772	5.19653	6.94185	receptor kinase 3
Csa3G854250	signalling	85.0061	78.8518	1.32677	5.10997	calmodulin-like 41
Csa3G866460	signalling	76.5977	71.0561	191	187.382	IQ-domain 32
Csa3G872760	signalling	14.0501	21.754	36.1546	34.9503	Leucine-rich receptor-like protein kinase family protein
Csa3G874390	signalling	16.9253	19.8578	4.58843	6.21874	calcium-dependent protein kinase 29
Csa3G876030	signalling	3.09212	2.63366	8.51347	7.42393	Calcium-dependent lipid-binding (CaLB domain) family protein
Csa3G881750	signalling	46.2733	100.869	20.2886	22.0789	receptor serine/threonine kinase, putative
Csa3G881750	signalling	46.2733	100.869	20.2886	22.0789	receptor serine/threonine kinase, putative
Csa3G881750	signalling	46.2733	100.869	20.2886	22.0789	receptor serine/threonine kinase, putative
Csa3G881750	signalling	46.2733	100.869	20.2886	22.0789	receptor serine/threonine kinase, putative
Csa3G881760	signalling	32.9826	24.5984	1.21621	2.89244	PR5-like receptor kinase
Csa3G881760	signalling	32.9826	24.5984	1.21621	2.89244	PR5-like receptor kinase
Csa3G881760	signalling	32.9826	24.5984	1.21621	2.89244	PR5-like receptor kinase
Csa3G881760	signalling	32.9826	24.5984	1.21621	2.89244	PR5-like receptor kinase
Csa3G881770	signalling	11.0665	7.53227	2.04544	1.59084	receptor serine/threonine kinase, putative
Csa3G881770	signalling	11.0665	7.53227	2.04544	1.59084	receptor serine/threonine kinase, putative
Csa3G881770	signalling	11.0665	7.53227	2.04544	1.59084	receptor serine/threonine kinase, putative
Csa3G889770	signalling	77.2487	10.64	2.10073	2.07291	Phosphate-responsive 1 family protein
Csa3G889780	signalling	10.1986	3.58178	2.65355	2.60319	Phosphate-responsive 1 family protein
Csa3G893950	signalling	84.1381	50.3556	14.7604	12.4375	Leucine-rich receptor-like protein kinase family protein
Csa4G009350	signalling	861.29	515.776	79.3853	104.08	calreticulin 3
Csa4G015780	signalling	18.4442	24.0717	43.6177	42.4224	crinkly4
Csa4G015810	signalling	53.1627	72.847	153.464	147.08	Leucine-rich receptor-like protein kinase family protein
Csa4G022930	signalling	21.7533	28.9703	6.91028	8.72552	small G protein family protein / RhoGAP family protein
Csa4G045070	signalling	54.3562	22.3861	6.13633	5.88129	MAP kinase 7
Csa4G056750	signalling	18.1187	88.1749	159.434	144.959	Phototropic-responsive NPH3 family protein
Csa4G064040	signalling	38.5158	27.1794	7.24198	6.94185	Protein kinase superfamily protein
Csa4G095570	signalling	1.51893	4.89861	9.78496	9.64146	Phototropic-responsive NPH3 family protein
Csa4G110050	signalling	140.827	64.472	11.7751	9.9307	EXORDIUM like 2
Csa4G129570	signalling	61.1914	29.9711	7.13141	8.24345	Malectin/receptor-like protein kinase family protein
Csa4G129580	signalling	83.3787	34.659	24.7112	23.9108	Malectin/receptor-like protein kinase family protein
Csa4G129600	signalling	107.844	47.1425	12.1621	14.3176	Malectin/receptor-like protein kinase family protein
Csa4G152260	signalling	30.1617	29.181	54.5083	53.7029	Leucine-rich repeat protein kinase family protein
Csa4G172540	signalling	116.307	112.563	32.8929	36.7822	calmodulin-domain protein kinase 7
Csa4G279910	signalling	21.1023	22.5968	0.939798	0.72311	calmodulin-binding family protein
Csa4G303120	signalling	24.8454	27.7588	48.4273	48.1591	RHO guanyl-nucleotide exchange factor 7
Csa4G325520	signalling	1.46469	3.5291	21.4495	18.0295	Nuclear transport factor 2 (NTF2) family protein
Csa4G355130	signalling	201.476	188.096	57.3277	50.9551	Calcium-binding EF-hand family protein
Csa4G410830	signalling	28.3173	16.2233	4.31202	4.19404	Protein kinase family protein
Csa4G430830	signalling	1.03071	1.79089	4.14617	3.85658	CDPK-related kinase 1
Csa4G606030	signalling	20.2886	41.4538	91.3816	81.7114	GTP-binding protein-related
Csa4G624420	signalling	8.29989	0.526732	0.331694	0.144622	Leucine-rich repeat transmembrane protein kinase
Csa4G624460	signalling	81.6427	28.6542	17.2481	19.3311	Leucine-rich repeat transmembrane protein kinase
Csa4G624960	signalling	56.3633	46.6158	4.58843	5.3028	Leucine-rich repeat transmembrane protein kinase
Csa4G628850	signalling	26.1474	41.5065	0.608105	0.72311	glutamate receptor 2
Csa4G628860	signalling	4.17707	7.63761	0.49754	0.867731	glutamate receptor 2
Csa4G628870	signalling	2.11566	5.84673	0.49754	0.289244	glutamate receptor 2
Csa4G646180	signalling	13.6704	18.8043	47.2663	48.2073	IQ-domain 6
Csa4G648520	signalling	39.3296	35.291	122.671	125.532	Leucine-rich receptor-like protein kinase family protein
Csa4G665090	signalling	27.8291	14.1691	5.47294	5.9295	wall-associated kinase 2
Csa4G665100	signalling	19.0409	6.53148	0.884516	1.54263	wall associated kinase 5
Csa5G002050	signalling	18.5527	15.2752	4.69899	5.68846	nudix hydrolase homolog 25
Csa5G014290	signalling	15.2978	19.0677	35.1595	42.0368	ERECTA-like 1
Csa5G033470	signalling	59.9437	40.6637	11.8857	14.8961	Protein kinase superfamily protein
Csa5G049530	signalling	35.4237	59.6787	150.202	141.681	Leucine-rich repeat protein kinase family protein
Csa5G114640	signalling	67.8638	57.9932	9.6744	9.73788	phytosulfokin receptor 1
Csa5G151550	signalling	19.1494	24.3877	53.071	57.6077	Leucine-rich repeat protein kinase family protein
Csa5G155510	signalling	8.24565	10.2186	2.15601	2.94065	IQ-domain 22
Csa5G177140	signalling	67.3756	24.2823	6.63387	4.82073	Protein kinase superfamily protein
Csa5G202370	signalling	211.132	0.842771	1.10565	0.771317	Protein of unknown function (DUF1313)
Csa5G211530	signalling	76.652	74.3219	22.1129	22.8021	Leucine-rich repeat protein kinase family protein
Csa5G222990	signalling	24.8454	13.1156	36.0993	41.4583	Leucine-rich repeat protein kinase family protein
Csa5G308790	signalling	9.71033	13.8004	23.1633	19.2829	GTP-binding family protein
Csa5G308800	signalling	18.2272	27.6534	53.7344	46.3754	GTP-binding family protein
Csa5G310810	signalling	35.2067	44.8776	4.64371	6.36336	autoinhibited Ca(2+)-ATPase, isoform 4
Csa5G385380	signalling	83.7042	88.1223	34.8278	37.7945	MAPK/ERK kinase kinase 1
Csa5G429450	signalling	45.0256	59.9948	141.965	130.112	transmembrane kinase 1
Csa5G429990	signalling	38.7871	25.3885	2.76411	3.71196	Leucine-rich repeat protein kinase family protein
Csa5G550210	signalling	67.8638	32.236	17.3033	20.922	lectin protein kinase family protein
Csa5G550230	signalling	23.5435	10.3766	5.63879	7.2311	lectin protein kinase family protein
Csa5G561760	signalling	5.37052	4.16118	1.71375	1.88008	EF hand calcium-binding protein family
Csa5G571560	signalling	8.13715	3.58178	0.608105	0.867731	calmodulin-like 38
Csa5G576760	signalling	3.90583	2.89703	11.8857	12.7267	Leucine-rich repeat protein kinase family protein
Csa5G579050	signalling	3.09212	2.1596	4.31202	6.36336	Calcium-binding EF hand family protein
Csa5G591740	signalling	188.782	123.308	55.5587	70.0452	Leucine-rich repeat protein kinase family protein
Csa5G598100	signalling	22.0788	26.0732	96.1359	98.4393	Phototropic-responsive NPH3 family protein
Csa5G600370	signalling	62.9273	39.0308	12.3832	14.4622	cysteine-rich RLK (RECEPTOR-like protein kinase) 3
Csa5G600380	signalling	38.3531	18.2776	4.03561	5.15818	cysteine-rich RLK (RECEPTOR-like protein kinase) 3
Csa5G610340	signalling	25.0624	22.2808	51.8548	52.7388	leucine-rich repeat transmembrane protein kinase family protein
Csa5G610360	signalling	38.7328	42.2966	15.2026	14.3658	Protein kinase superfamily protein
Csa5G610370	signalling	41.9334	26.3893	5.69407	7.42393	Protein kinase superfamily protein
Csa5G610370	signalling	41.9334	26.3893	5.69407	7.42393	Protein kinase superfamily protein
Csa5G610370	signalling	41.9334	26.3893	5.69407	7.42393	Protein kinase superfamily protein
Csa5G636620	signalling	59.7267	35.291	2.37714	3.03706	Calcium-binding EF-hand family protein
Csa5G642150	signalling	34.0133	24.2297	10.5036	11.2323	Protein kinase superfamily protein
Csa5G648630	signalling	17.5762	8.58573	0.221129	0.0964146	Concanavalin A-like lectin protein kinase family protein
Csa5G648630	signalling	17.5762	8.58573	0.221129	0.0964146	Concanavalin A-like lectin protein kinase family protein
Csa6G006730	signalling	52.4033	37.8194	17.7456	19.7168	MAP kinase 4
Csa6G008740	signalling	27.3408	12.9049	2.92996	5.15818	Protein kinase family protein
Csa6G008830	signalling	4.23132	1.3695	0.276411	0.385658	RAB GTPase homolog A2B
Csa6G008860	signalling	9.98157	6.90019	27.3094	26.0319	ROP guanine nucleotide exchange factor 5
Csa6G011650	signalling	43.5609	36.2918	14.5945	18.1742	Phosphoinositide-specific phospholipase C family protein
Csa6G016950	signalling	10.0358	3.5291	2.10073	1.44622	CRINKLY4 related 4
Csa6G046400	signalling	7.26919	18.857	37.2602	36.4447	Leucine-rich repeat protein kinase family protein
Csa6G052820	signalling	0.379734	0.526732	1.10565	1.73546	Leucine-rich receptor-like protein kinase family protein
Csa6G055410	signalling	63.4698	21.28	2.92996	3.66376	Protein kinase superfamily protein
Csa6G067360	signalling	21.3736	21.2273	6.41274	5.49563	histidine-containing phosphotransmitter 1
Csa6G067360	signalling	21.3736	21.2273	6.41274	5.49563	histidine-containing phosphotransmitter 1
Csa6G091860	signalling	2.2784	6.53148	19.6252	19.4758	Protein kinase superfamily protein
Csa6G091870	signalling	32.0061	20.5425	98.9552	69.0329	CCR-like
Csa6G095930	signalling	0.379734	1.00079	2.04544	4.04941	Protein kinase superfamily protein
Csa6G106800	signalling	142.075	168.028	51.0255	45.7005	Calcium-binding EF-hand family protein
Csa6G107880	signalling	9.3306	8.059	17.9115	19.765	IQ-domain 17
Csa6G110820	signalling	45.785	31.7093	16.9164	13.8355	GRAS family transcription factor
Csa6G121970	signalling	1.62743	12.0095	0.276411	1.44622	myb domain protein 15
Csa6G194150	signalling	28.5343	23.0182	10.0061	11.3287	ralf-like 33
Csa6G354370	signalling	1.35619	2.26495	0	0.0964146	wall-associated kinase 2
Csa6G366480	signalling	4.5568	6.74217	12.1621	14.1729	general regulatory factor 12
Csa6G376250	signalling	17.3593	41.4538	0.663387	1.10877	Calcium-binding EF-hand family protein
Csa6G476120	signalling	21.9161	48.8807	62.0267	64.0193	glucose-inhibited division family A protein
Csa6G476120	signalling	21.9161	48.8807	62.0267	64.0193	glucose-inhibited division family A protein
Csa6G487710	signalling	4.39406	2.52831	0.884516	0.578488	protein kinase family protein / peptidoglycan-binding LysM domain-containing protein
Csa6G487750	signalling	35.3152	12.2202	6.74444	6.41157	protein kinase family protein / peptidoglycan-binding LysM domain-containing protein
Csa6G490220	signalling	18.173	14.5905	5.69407	7.2793	mitogen-activated protein kinase kinase kinase 5
Csa6G491060	signalling	27.8833	31.4986	61.5292	63.3444	Leucine-rich repeat protein kinase family protein
Csa6G495680	signalling	344.69	278.957	50.3069	51.0997	calcium ATPase 2
Csa6G496410	signalling	1.84442	1.63287	4.25673	4.57969	receptor like protein 44
Csa6G497080	signalling	112.672	102.713	216.154	200.012	Leucine-rich receptor-like protein kinase family protein
Csa6G500400	signalling	26.7983	14.4325	1.82431	3.13347	RAB GTPase homolog H1E
Csa6G504680	signalling	5.58751	2.10693	11.9963	14.7032	Leucine-rich repeat (LRR) family protein
Csa6G504680	signalling	5.58751	2.10693	11.9963	14.7032	Leucine-rich repeat (LRR) family protein
Csa6G505240	signalling	10.958	7.21623	24.49	23.6698	Leucine-rich receptor-like protein kinase family protein
Csa6G505240	signalling	10.958	7.21623	24.49	23.6698	Leucine-rich receptor-like protein kinase family protein
Csa6G505910	signalling	189.27	161.022	41.4617	40.7352	calcium-dependent protein kinase 28
Csa6G510890	signalling	12.5312	9.11246	18.1326	22.8503	Phototropic-responsive NPH3 family protein
Csa6G511620	signalling	79.1474	46.9318	7.96065	8.5809	SCARECROW-like 13
Csa6G513560	signalling	11.175	13.1156	4.42258	3.56734	mitogen-activated protein kinase kinase kinase 15
Csa6G513780	signalling	116.958	97.3401	40.0796	47.9663	calcium-dependent protein kinase 21
Csa6G515490	signalling	4.28557	0.948118	0.165847	0.0964146	cysteine-rich RLK (RECEPTOR-like protein kinase) 29
Csa6G515500	signalling	4.61105	0.737425	0	0.144622	cysteine-rich RLK (RECEPTOR-like protein kinase) 26
Csa6G516540	signalling	4.93654	2.73901	0.165847	0.337451	cysteine-rich RLK (RECEPTOR-like protein kinase) 25
Csa6G516580	signalling	99.9242	53.9374	8.07121	15.0889	cysteine-rich RLK (RECEPTOR-like protein kinase) 29
Csa6G516590	signalling	19.8546	5.8994	3.59335	2.74782	cysteine-rich RLK (RECEPTOR-like protein kinase) 8
Csa6G516770	signalling	35.7492	33.5528	9.28742	8.87014	S-locus lectin protein kinase family protein
Csa6G518160	signalling	8.35414	9.53385	0.49754	0.626695	Protein kinase superfamily protein
Csa7G009170	signalling	35.5322	79.7472	23.495	24.6821	Calcium-binding EF-hand family protein
Csa7G044840	signalling	27.3408	44.7722	7.96065	7.52034	Receptor-like protein kinase-related family protein
Csa7G049180	signalling	23.8147	24.2297	8.95573	8.24345	Ras-related small GTP-binding family protein
Csa7G060160	signalling	38.3531	30.7085	9.78496	10.6056	somatic embryogenesis receptor-like kinase 2
Csa7G062810	signalling	10.4698	2.00158	1.76903	1.59084	Leucine-rich repeat receptor-like protein kinase family protein
Csa7G066840	signalling	19.4749	8.32237	4.31202	4.38686	Concanavalin A-like lectin protein kinase family protein
Csa7G067400	signalling	18.6612	9.48118	1.82431	1.3498	Concanavalin A-like lectin protein kinase family protein
Csa7G067410	signalling	41.0112	12.3255	0.386976	0.626695	Concanavalin A-like lectin protein kinase family protein
Csa7G067430	signalling	36.7257	17.1715	1.32677	1.9765	Concanavalin A-like lectin protein kinase family protein
Csa7G069690	signalling	122.22	107.717	13.1019	21.2594	Leucine-rich receptor-like protein kinase family protein
Csa7G073380	signalling	110.665	69.2126	24.7665	31.0937	Calcium-dependent lipid-binding (CaLB domain) family protein
Csa7G073780	signalling	52.6745	22.0174	5.74936	5.39922	Protein of unknown function (DUF1645)
Csa7G197810	signalling	0.92221	0.948118	2.8194	3.08527	Leucine-rich receptor-like protein kinase family protein
Csa7G284420	signalling	101.063	47.0372	9.3427	11.7626	leucine-rich repeat transmembrane protein kinase family protein
Csa7G373520	signalling	51.1013	45.4043	7.73952	11.4251	BAK1-interacting receptor-like kinase 1
Csa7G373530	signalling	137.898	104.398	30.5711	29.6957	BAK1-interacting receptor-like kinase 1
Csa7G379080	signalling	110.123	116.776	4.92012	5.35101	ATPase E1-E2 type family protein / haloacid dehalogenase-like hydrolase family protein
Csa7G388450	signalling	260.28	79.8526	44.3364	40.7834	time for coffee
Csa7G390200	signalling	14.3756	12.1675	75.9578	76.3122	Rho GTPase activating protein with PAK-box/P21-Rho-binding domain
Csa7G397570	signalling	142.997	150.013	303.61	286.207	photolyase/blue-light receptor 2
Csa7G432300	signalling	35.8035	32.6574	8.12649	9.49684	receptor like protein 13
Csa7G432310	signalling	41.9877	40.7691	2.70883	2.84423	receptor like protein 9
Csa7G433230	signalling	0.976458	1.47485	3.09581	2.89244	Ran BP2/NZF zinc finger-like superfamily protein
Csa7G433340	signalling	22.784	11.5354	2.10073	2.55499	S-locus lectin protein kinase family protein
Csa7G440600	signalling	1.73593	1.10614	3.81448	4.29045	Malectin/receptor-like protein kinase family protein
Csa7G447850	signalling	441.251	313.88	122.505	126.737	autoinhibited Ca(2+)-ATPase 9
Csa7G450750	signalling	15.0809	12.5889	23.495	23.9108	IQ-domain 8
Csa7G452050	signalling	55.2241	33.9215	1.60319	2.21754	Leucine-rich repeat transmembrane protein kinase protein
Csa7G452050	signalling	55.2241	33.9215	1.60319	2.21754	Leucine-rich repeat transmembrane protein kinase protein
Csa7G452200	signalling	629.924	383.724	55.7798	83.3022	Leucine-rich repeat protein kinase family protein
Csa7G452200	signalling	629.924	383.724	55.7798	83.3022	Leucine-rich repeat protein kinase family protein
Csa7G452210	signalling	42.3674	28.3909	9.50855	12.3893	Leucine-rich repeat protein kinase family protein
Csa7G452210	signalling	42.3674	28.3909	9.50855	12.3893	Leucine-rich repeat protein kinase family protein
Csa7G452220	signalling	3.96008	3.63445	8.12649	6.02591	Leucine-rich repeat protein kinase family protein
Csa7G452220	signalling	3.96008	3.63445	8.12649	6.02591	Leucine-rich repeat protein kinase family protein
Csa7G452220	signalling	3.96008	3.63445	8.12649	6.02591	Leucine-rich repeat protein kinase family protein
Csa7G452260	signalling	71.3899	71.6882	23.9925	27.9602	Leucine-rich repeat transmembrane protein kinase protein
Csa7G452260	signalling	71.3899	71.6882	23.9925	27.9602	Leucine-rich repeat transmembrane protein kinase protein
Csa7G452320	signalling	2.33265	3.95049	9.78496	10.2199	IQ-domain 26
CsaUNG003090	signalling	17.5762	8.16435	2.59827	2.98885	Dynein light chain type 1 family protein

## Sheet: Fig 3E
	CK-INPUT	CK-IP			P4-INPUT	P4-IP															均值	误差
CCR1	20.0092	29.7315	9.72226		18.7491	28.5643	9.81522
	20.0822	29.1378	9.05565		18.8756	28.7424	9.8668
	20.0839	28.8798	8.79594	9.19128	18.8309	28.6189	9.78798	9.82333	0.63205	-0.465701	1.38099	0.101073	0.767687	1.02739	-0.996679	-0.330064	-0.0703615	1.9954	1.25707	1.04998	1.43415	0.496964
BP	19.9909	29.0156	9.02475		18.8394	27.4964	8.65696
	19.9874	28.8274	8.84		18.8348	27.463	8.62816
	20.0804	28.7412	8.6608	8.84185	18.7683	27.5589	8.7906	8.6919	-0.149942	-1.24769	2.37462	-0.332843	-0.148092	-0.149942	-0.764908	-1.24584	-1.24769	1.69926	2.37157	2.37462	2.14848	0.38904
YAB5	19.916	29.4023	9.48632		18.6539	27.6618	9.00789
	19.8722	29.5145	9.64226		18.655	27.6683	9.01326
	19.9273	29.9883	10.061	9.72987	18.6015	27.6001	8.99852	9.00656	-0.723316	-1.82107	3.53343	-0.479759	-0.6357	-1.05449	-1.57751	-1.73345	-2.15224	2.98454	3.32522	4.44518	3.58498	0.76418
AUX4	19.9895	29.8119	9.82241		19.1215	28.0612	8.9397
	20.0027	29.3598	9.35717		19.0073	27.6782	8.67091
	20.0598	28.9077	8.84788	9.34248	19.1022	28.0883	8.98611	8.86557	-0.476912	-1.57466	2.97866	-0.476912	-0.491596	0.0176964	-1.57466	-1.58935	-1.08006	2.97866	3.00913	2.11412	2.70064	0.50817
TUB	20.1528	28.6053	8.45245		18.9509	28.5877	9.63678
	20.171	28.6835	8.51257		18.933	28.5215	9.58847
	20.32	29.3163	8.9963	8.65377	18.869	28.8983	10.0293	9.75152	1.09775	1.09775	1.09775	1.29908	1.23895	0.755225	0.201324	0.141202	-0.342526	0.869752	0.906763	1.26797	1.01483	0.220009
		TUBLIN	pYAB5-1626	pBP-333	pAUX4-1492	pCCR1-1939
		1.01483	3.58498	2.14848	2.70064	1.381
		0.220009	0.76418	0.38904	0.50817	0.496964
											TUBLIN	CCR1	BP	YAB5	AUX4
											0.869752	1.9954	1.69926	2.98454	2.97866
											0.906763	1.25707	2.37157	3.32522	3.00913
											1.26797	1.04998	2.37462	4.44518	2.11412

## Sheet: Fig 3F
	LUC/REN	LUC/REN	LUC/REN	LUC/REN	LUC/REN	LUC/REN	LUC/REN	LUC/REN			EVERAGE	Value
62SK+proBP	0.006	/	0.006	0.0065	0.005	0.007	/	0.0068		62SK+ pCsBP	0.00621667	0.000722265	0.0062
62SK-IVP+proBP	0.02	/	0.0158	0.014	0.018	0.019	/	0.0186		CsIVP+ pCsBP	0.0175667	0.00223935	0.0176
62SK+proAUX4	/	0.021	0.019	0.018	/	/	0.0223	0.022		62SK+ pCsAUX4	0.02046	0.00188627	0.0205
62SK-IVP+proAUX4	/	0.0275	0.03225	0.0357	/	/	0.0332	0.0367		CsIVP+ pCsAUX4	0.03307	0.00359889	0.0331
62SK+pCsYAB5	0.000508296	0.000504095	0.000520359	0.000486617	0.000418195	0.000556765	\	\		62SK+ pCsYAB5	0.000499055	4.60176e-05	0.005
CsIVP+pCsYAB5	0.00202811	0.00141072	0.00131886	\	0.00140672	\	0.00126782	0.00158722		CsIVP+ pCsYAB5	0.00150324	0.000279225	0.015
