# Supplementary material for: CsIVP functions in vasculature development and downy mildew resistance in cucumber
Source: PLoS Biol. 2020 Mar 23;18(3):e3000671. doi: 10.1371/journal.pbio.3000671 (PMC7117775; doi:10.1371/journal.pbio.3000671)
Supplement: S3 Data — (XLSX) [file pbio.3000671.s016.xlsx]

## Sheet: Fig 4G
	UBI				YAB5
WT1	13.3219	13.4786	13.5567	13.4524	18.747	18.8702	19.169	18.9287	5.47632			-0.130967	1.09503
WT2	13.4609	13.5287	13.5817	13.5238	19.2212	19.0849	19.3196	19.2086	5.6848			0.0775117	0.947691
WT3	13.0939	13.2085	13.2029	13.1684	18.8845	18.673	18.9301	18.8292	5.66075	5.60729		0.0534552	0.963626	1.00211	0.0808583
YAB51	15.8401	15.4989	15.6007	15.6466	23.5525	22.7984	22.8977	23.0829	7.43633	1.82904	0.281453	7.2428	7.58395	7.48223	1.63551	1.97665	1.87494	0.321856	0.254078	0.272638	0.282857	0.0350257
YAB52	14.1701	14.0751	14.2166	14.1539	20.4827	20.9762	20.9902	20.8164	6.66243	1.05514	0.481252	6.64627	6.74128	6.59973	1.03898	1.13399	0.99244	0.486671	0.455655	0.502627	0.481651	0.023885
YAB53	14.0587	14.112	14.0985	14.0897	20.1353	20.1868	20.3749	20.2324	6.14263	0.535342	0.689995	6.17366	6.12039	6.13385	0.566374	0.513095	0.526558	0.675312	0.700718	0.694209	0.69008	0.0131966
															WT	R1	R2	R3
														RelativeE	1.00211	0.69008	0.481651	0.282857
														Value	0.0808583	0.0131966	0.023885	0.0350257

## Sheet: Fig 4I
		1	2	3	everage	value
	WT	51.1	45.4	46.6	47.7	2.68775
	R1	45.3	44.2	45.2	44.9	0.544059
	R2	39.2	34.9	36.1	36.7333	1.81169
	R3	26.1	27.1	26.6	26.6	0.408248
