# Supplementary material for: CsIVP functions in vasculature development and downy mildew resistance in cucumber
Source: PLoS Biol. 2020 Mar 23;18(3):e3000671. doi: 10.1371/journal.pbio.3000671 (PMC7117775; doi:10.1371/journal.pbio.3000671)
Supplement: S4 Data — (XLSX) [file pbio.3000671.s017.xlsx]

## Sheet: Fig 5B
	Green house		Green house			Chamber		Chamber
Disease Level	WT		RNAi			WT		RNAi
0	11	0.366667	16	0.551724		1	0.0666667	11	0.733333
1	9	0.3	9	0.310345		13	0.866667	3	0.2
2	7	0.233333	2	0.0689655		1	0.0666667	1	0.0666667
3	2	0.0666667	1	0.0344828		15		15
4	1	0.0333333	1	0.0344828
	30		29
	Disease Level
		Green house		Chamber
		WT	RNAi	WT	RNAi
	0	0.366667	0.551724	0.0666667	0.733333
	1	0.3	0.310345	0.866667	0.2
	2	0.233333	0.0689655	0.0666667	0.0666667
	3	0.0666667	0.0344828
	4	0.0333333	0.0344828
							Chamber
							WT				RNAi
						0	1	0.0666667		0	11	0.733333
						1	13	0.866667		1	3	0.2
						2	1	0.0666667		2	1	0.0666667
							15				15
							WT1	WT2	WT3	WT4	WT5
						0	1	0	0	0	0	1
						1	2	3	2	3	3	13
						2	0	0	1	0	0	1
							5	5	5	5	5
							0.2	0	0	0	0
							RNAi
						0	1	3	3	3	1	11
						1	2	0	0	0	1	3
						2	0	0	0	0	1	1
							5	5	5	5	5
							0.2	0.6	0.6	0.6	0.2

## Sheet: Fig 5H-IVP
WT0-2	WT0-3	WT3-1	WT7-3	WT11-2	IVP0-2	IVP3-1	IVP3-2	IVP7-3	IVP11-1	IVP11-2
18.1164	18.3829	17.3409	17.3147	17.2038	16.0968	16.3749	16.7065	16.5893	16.4706	16.2284	UBI
17.86	18.5098	17.4376	17.0841	17.2446	16.1316	16.4882	16.8704	16.3069	16.304	16.1241					0 dpi	3 dpi	7 dpi	11 dpi
18.0293	18.4609	17.4488	17.159	17.2337	16.259	16.4665	16.8495	16.5439	16.4334	16.176				WT	1	0.445309	0.117744	0.0604617
18.0019	18.4512	17.4091	17.186	17.2274	16.1625	16.4432	16.8088	16.48	16.4027	16.1762				CsIVP-RNAi	0.101666	0.0655983	0.110239	0.101656
														Vlaue	0.17	0.12	0.02	0.02
30.1315	29.7535	29.9972	31.8567	32.6014	31.0791	33	/	31.7572	31.9661	30.4995	IVP			Vlaue	0.03	0.00361795	0.02	0.06
29.8815	30.4962	30.7193	32.19	33.7259	31.0061	33.2781	/	31.2422	31.3267	32.3582
29.6041	30.2067	30.6236	32.3816	33.11	31.908	33.2212	31.687	31.5961	31.5377	31.0608
29.8724	30.1521	30.4467	32.1427	33.1458	31.3311	33.1665	31.687	31.5318	31.6101	31.3061
11.8705		13.0376	14.9568	15.9183	15.1686	16.7233	14.8782	15.0518	15.2075	15.13
	11.8705	13.0376	14.9568	15.9183	15.1686		15.8007	15.0518		15.1687
	11.8705	1.16712	3.08627	4.04783	3.29809		3.9302	3.18129		3.29823
	11.8705	0.445309	0.117744	0.0604617	0.101666		0.0655983	0.110239		0.101656
12.1296	11.3023	12.5881	14.6707	15.374	14.9166	16.5568		15.2771		14.3233
11.8797	12.045	13.3102	15.004	16.4984	14.8436	16.8349		14.7622		16.182
11.6022	11.7555	13.2146	15.1956	15.8826	15.7455	16.778		15.1161		14.8846
0.259106	11.3023	0.717609	2.80019	3.50348	3.04611	4.68629		3.40661		2.45282
0.00915782	12.045	1.43971	3.13353	4.62794	2.97313	4.96442		2.89166		4.31152
-0.268264	11.7555	1.34405	3.32509	4.01208	3.87503	4.90753		3.24559		3.0141
0.835605	0.000395979	0.608104	0.143568	0.0881754	0.121068	0.0388407		0.0942989		0.182653
0.993672	0.000236642	0.368641	0.11395	0.0404437	0.12735	0.0320302		0.134748		0.0503619
1.20436	0.000289229	0.393914	0.0997813	0.0619788	0.0681555	0.0333185		0.105434		0.123784
0.185001	8.11886e-05	0.131567	0.022343	0.0239038	0.0325144	0.00361795		0.0208943		0.0662789

## Sheet: Fig 5I-PsITS
WT0-3	WT3-1	WT7-3	WT11-1	WT11-2	WT11-3	IVP0-3	IVP3-3	IVP7-1	IVP7-2	IVP7-3	IVP11-2	IVP11-3
18.3829	17.3409	17.3147	17.7287	17.2038	15.7518	16.6113	16.8657	16.4975	17.4302	16.5893	16.2284	17.2058	UBI
18.5098	17.4376	17.0841	17.7895	17.2446	15.9714	16.69	17.0978	16.273	17.3181	16.3069	16.1241	17.2723
18.4609	17.4488	17.159	17.8086	17.2337	15.9881	16.7957	16.8864	16.2771	17.3254	16.5439	16.176	17.3539
18.4512	17.4091	17.186	17.7756	17.2274	15.9038	16.699	16.95	16.3492	17.3579	16.48	16.1762	17.2773				0 dpi	3 dpi	7 dpi	11 dpi
															WT	1	1.34888	16.8186	152.053
33.8499	32.0778	28.0439	24.4766	24.3393	24.0354	32.3341	31.6504	28.607	25.0499	25.5877	23.907	26.6897	DW		CsIVP-RNAi	0.71477	1.32426	36.8157	77.7664
33.2191	32.0503	28.1747	24.5765	24.5927	24.1422	32.3002	31.3285	28.842	25.1961	25.6811	24.3032	26.8758			Value	0.23	0.14	0.78	21.07
33.2898	31.8091	28.1288	24.6628	24.5663	24.2377	31.9214	31.6608	28.965	25.0874	25.7411	24.1329	26.7761			Value	0.12	0.26	3.03	18.68
33.453	31.9791	28.1158	24.572	24.4994	24.1385	32.1852	31.5466	28.8047	25.1111	25.6699	24.1144	26.7805
15.0018	14.57	10.9298	/	7.272	8.23468	15.4862	14.5966	12.4555	7.7532	9.18991	7.9382	9.5032
					7.75334					9.79953		8.7207
	-0.431758	-4.07198			-7.24843	0.484448	-0.405189			-5.20225		-6.28108
	1.34888	16.8186			152.053	0.71477	1.32426			36.8157		77.7664
