# Supplementary material for: CsIVP functions in vasculature development and downy mildew resistance in cucumber
Source: PLoS Biol. 2020 Mar 23;18(3):e3000671. doi: 10.1371/journal.pbio.3000671 (PMC7117775; doi:10.1371/journal.pbio.3000671)
Supplement: S5 Data — (XLSX) [file pbio.3000671.s018.xlsx]

## Sheet: Fig 6A
		SA	138.12
		ng/mg	mol/g
	RNAi	366.975
		341.039
		271.903
	everage	326.639	0.0023649
		43.9562	0.000318246
		112.453
	WT	100.864
		90.2534
	everage	101.19	0.000732626
		9.93128	7.19033e-05

## Sheet: Fig 6C-NPR1
7D					WT-SM1	WT-SM2	WT-SM3		R5-SM1	R5-SM2	R5-SM3
UBI					25.969	26.259	26.757		27.077	26.192
					25.811	26.18	26.396		26.81	26.189
					25.292	26.168	26.276		26.965	25.903
					25.6907	26.2023	26.4763	26.1231	26.9507	26.0947		26.5227
		WT	R5
Csa4GG063470(NPR1)	RE	1	1.22316		26.938	26.035	26.63		26.669	26.582
	value	0	0.272194		26.944	25.892	26.817		26.551	26.565
					26.738	25.652	26.529		26.66	26.41
					26.8733	25.8597	26.6587	26.4639	26.6267	26.519		26.5728
					0.397	0.169	0.456333	0.340778	-0.324	0.424333		0.0501667
									-0.493	-0.032		-0.290611
									1.40737	1.02243	0.272194	1.22316
3D			WT-SM1	WT-SM2	WT-SM3		R5-SM1	R5-SM2	R5-SM3
UBI			26.325	26.054			26.487	25.739	26.914
			26.389	25.622			26.659	25.88	26.454
			26.211	25.587			26.736	25.598	25.875
			26.3083	25.7543		26.0313	26.6273	25.739	26.4143	26.0767
	WT	R5
Csa4G063470(NPR1)	1	1.07434	26.362	26.459			26.531	26.579	26.353
	0	0.19716	26.503	26.562			26.442	26.444	26.414
			26.56	26.806			26.681	26.41	26.501
			26.475	26.609		26.542	26.5513	26.4777	26.4227	26.4839
			0.720667	0.300667		0.510667	-0.076	0.0633333	0.00833333	0.407222
							-0.376667	-0.657333		-0.103444
	WT	R5					1.29834	1.57716	0.19716	1.07434
					WT-SM1	WT-SM2	WT-SM3		R5-SM1	R5-SM2	R5-SM3
11D					26.465	25.31	26.251		26.062	26.962	26.986
UBI					26.026	25.053	26.046		25.512	26.884	26.889
					25.982	24.893	26.023		25.318	26.522	26.948
					26.1577	25.0853	26.1067	25.7832	25.6307	26.7893	26.941	26.4537
11D	WT-SM1	WT-SM2	WT-SM3		R5-SM1	R5-SM2	R5-SM3
UBI	26.465	25.31	26.251		26.062	26.962	26.986
	26.026	25.053	26.046		25.512	26.884	26.889
	25.982	24.893	26.023		25.318	26.522	26.948				WT	R5
	26.1577	25.0853	26.1067	25.7832	25.6307	26.7893	26.941	26.4537		Csa4G063470(NPR1)	1	2.31106
											0	0.0543261
3470	25.837	25.356	26.098		25.043	24.523	25.238
	25.748	25.632	25.893		25.558	24.699	26.959
	25.81	25.255	26.858		25.453	24.657	25.514
	25.7983	25.4143	26.283	25.8319	25.3513	24.6263	25.9037	25.2938
	-0.359333	-0.692333		0.0486667	-1.438	-1.03733		-1.15989
					-0.745667	-0.678		-1.20856
					1.67675	1.59992		2.31106
						0.0543261

## Sheet: Fig 6C-PR1
	WT1-3D	WT2-3D	WT3-3D		R5-3D	R5-3D	R5-3D
UBI	22.59	23.065	23.231		25.769	25.939	25.929
	20.954	20.693	21.037		24.307	23.912	24.018			3D	WT	R5
	21.692	22.927	21.057		22.539	22.864	22.791			PR-1	1	34.4118
EVERAGE	21.323	21.81	21.047	21.3933	25.038	24.9255	24.9735	24.979			0	11.8339
PR-1	25.502	25.657	25.536		28.089	28.489	28.646
	29.169	28.993	29.234		27.12	27.284	27.182
	29.405	29.497	29.727		27.862	27.809	27.884
EVERAGE	29.287	29.245	29.4805	29.3375	27.6903	27.8607	27.904	27.8183
	7.964	7.435	8.4335	7.94417	2.65233	2.93517	2.9305	2.83933
					-5.31167	-4.49983	-5.503	-5.10483
					39.7165	22.6248	45.349	34.4118
								11.8339
	WT1-7D	WT2-7D	WT3-7D		R5-7D	R5-7D	R5-7D
UBI	20.866	21.46	21.667		20.807	28.199	23.176
	21.839	21.463	21.595		21.955	28.187	23.474
	20.072	21.058	21.192		21.692	28.174	23.304			7D	WT	R5
EVERAGE	20.9257	21.327	21.4847	21.2458	21.381	28.193	23.325	22.353	24.2997	PR-1	1	7.21667
											0	1.16
PR1	28.806	29.205	27.714		28.789	27.944	29.416
	26.824	26.652	26.934		28.376	27.972	27.838
	29.591	29.696	29.733		29.526	28.308	27.799
EVERAGE	28.2075	28.174	28.3335	28.2383	28.897	28.0747	28.351	28.4409
	7.28183	6.847	6.84883	6.99256	7.516		5.026	4.14122
					0.234167		-1.96656	-2.85133
					0.850176		3.90834	7.21667
							2.16245
	WT1-11D	WT2-11D	WT3-11D		R5-11D	R5-11D	R5-11D
UBI	19.999	20.345	20.742		21.598	21.964	22.142
	19.238	20.161	20.037		22.149	22.216	22.729			11D	WT	R5
	20.078	19.711	20.559		26.924	26.473	26.785			PR-1	1	53.3521
EVERAGE	19.7717	20.0723	20.446	20.0967	21.8735	22.09	22.4355	22.133			0	16.5638
PR-1	27.857	30.734	29.662		26.647	25.691	26.281
	28.023	31.062	29.789		26.36	26.906	26.882
	27.973	30.266	29.911		26.14	26.544	26.528
EVERAGE	27.915	30.5	29.7865	30.1433	26.3823	26.3803	26.5637	26.4421
	8.14333	10.4277	9.3405	10.0466	4.50883	4.29033	4.12817	4.30911
					-5.91883		-5.21233	-5.73747
					60.4987		37.0739	53.3521
							16.5638
