# Supplementary material for: CsIVP functions in vasculature development and downy mildew resistance in cucumber
Source: PLoS Biol. 2020 Mar 23;18(3):e3000671. doi: 10.1371/journal.pbio.3000671 (PMC7117775; doi:10.1371/journal.pbio.3000671)
Supplement: S6 Data — (XLSX) [file pbio.3000671.s019.xlsx]

## Sheet: CsIVP-CsYAB5
		1F	1F	2F	2F	2F	3F	3F	3F	4F	5F	5F	6F	6F
	UBI	18.73	18.3337	18.2657	18.0634	18.1287	17.7024	18.2218	18.0245	18.162	19.0189	19.0749	20.0023	19.9883
		18.7539	18.2746	18.3264	18.2244	18.2134	17.8064	18.2083	18.0959	18.0706	18.9826	18.4663	19.9544	20.0914
		18.381	18.2161	18.3843	18.2668	18.1253	17.9499	18.215	18.156	18.3152	19.1023	18.7626	19.9686	20.008
	Everage	18.6216	18.2748	18.3255	18.1849	18.1558	17.8196	18.215	18.0921	18.1826	19.0346	18.7679	19.9751	20.0292
			18.4482			18.222			18.0422	18.18		18.9013		20.0022
	IVP	26.6102	26.0303	25.7897	26.6316	24.9283	24.9231	24.6203	25.1334	24.6993	25.1644	24.72	27.8036	27.0468
		26.4198	25.989	25.853	25.35	25.0035	24.8892	24.9863	25.0238	24.8541	25.4013	25.1905	27.9673	27.2695
		26.3028	25.8341	25.7263	25.485	24.9026	24.7601	24.8539	25.081	24.5527	25.1992	25.0695	28.1	27.1731
	Everage	26.4443	25.9511	25.7897	25.8222	24.9448	24.8575	24.8202	25.0794	24.702	25.255	24.9933	27.9569	27.1632
			26.1977			25.5189			24.919	24.7		25.1241		27.5601
			7.74949			7.29685			6.87677	6.52		6.22288		7.55789
			0.00464697			0.00635959			0.00850916	0.0108964		0.0133883		0.00530699
	YAB5	29.1469	27.3202	24.7435	28.2577	25.7852	26.0627	28.4394	27.3876	26.4578	26.6118	25.9569	25.9727	26.844
		29.0334	27.0589	24.7913	27.714	25.9646	25.9586	28.2562	28.1339	26.1325	26.4092	25.4209	25.7043	26.8141
		29.0638	27.2637	24.7962	28.0244	25.7768	27.6287	28.2458	27.5817	26.1989	26.7861	25.4772	26.0072	27.0962
	EVERAGE	29.0814	27.2143	24.777	27.9987	25.8422	26.55		27.7011	26.2631	26.6023	25.6183	25.8948	26.9181
			28.1478			26.9205			27.1255	26.26		26.1103		26.4064
			9.6996			8.69841			9.08329	8.08		7.20907		6.40425
			0.00120262			0.00240723			0.00184356	0.00369554		0.00675855		0.0118067
		10.4597	8.93948	6.62119	9.81387	7.68637	8.7304		9.60898	8.08044	7.56774	6.8504	5.91968	6.88881
		0.000710083	0.0020368	0.0101584	0.00111104	0.00485479	0.00235444		0.00128059		0.00527089	0.00866609	0.0165196	0.00843841
			0.000938128			0.00264723			0.000759331			0.00240077		0.00571426
		1L	1L	5L	5L	5L	8L	8L	8L	10L	10L	10L	15L	15L	15L
	UBI	19.2937	19.5385	19.4941	20.3385	26.5019	19.7351	21.544	19.1434	25.0874	20.9372	19.3156	19.5881	20.1544	20.1516
		19.6487	19.1671	19.4967	20.3069	26.6525	19.8969	21.8591	19.0457	25.0729	20.6916	19.4917	19.4241	19.8287	20.0327
		19.4265	19.3977	19.4752	20.3273	26.6666	19.8747	21.8593	19.0344	25.1053	20.8131	19.2307	19.313	20.0049	20.1364
	everage	19.4563	19.3678	19.4886	20.3242	26.607	19.8356	21.7541	19.0745	25.0886	20.814	19.346	19.4417	19.996	20.1069
			19.412			19.9064			20.2214			20.08			19.8482
	IVP			37.0674								37.031	40.9339	38.1738
					37.5434	38.9008						38.1306	40.2684	37.1812
		40.547	39.8762		37.701	38.6754			39.8167			39.1618	40.5885	40.8586
	everage	40.547	39.8762	37.0674	37.6222	38.7881			39.8167			38.1078	40.5969	38.7379
			40.2116			38.7881			39.82			38.11			39.6674
			20.7996			18.8817			19.5986			18.03			19.8192
			5.47899e-07			2.0704e-06			1.25961e-06			3.73617e-06			1.08102e-06
		21.0907	20.5084	17.5788	17.298			20.6733	20.7823		18.8149	18.8771	20.6009	19.2961
		4.47768e-07	6.70423e-07	5.10813e-06	6.20574e-06			5.98016e-07	5.54508e-07		2.16838e-06	2.07698e-06	6.28788e-07	1.55343e-06
			1.57441e-07		7.76129e-07				3.07643e-08			6.46361e-08		6.53822e-07
	YAB5	24.6954	24.9697	25.1822	25.1524	31.6383	25.396	27.3315	26.037	38.0055	27.2294	26.3733	25.2294	26.044	25.974
		24.6507	25.1153	25.3251	25.0788	31.9309	25.4804	27.8581	25.9348	31.0499	26.6705	26.0173	25.2019	26.1306	26.0568
		24.7816	24.6355	25.224	25.3616	31.6508	25.693	27.617	26.0678	31.9956	26.9084	27.0225	25.2543	26.3964	26.0601
	EVERAGE	24.7092	24.9068	25.2438	25.1976	31.74	25.5231	27.6022	26.0132	33.6837	26.9361	26.471	25.2285	26.1903	26.0303
			24.808			25.2207			26.3795			26.7036			25.8164
			5.39601			5.31425			6.15811			6.62358			5.96817
			0.0237487			0.0251334			0.0140031			0.0101415			0.0159735
		5.34148	5.45053	4.91955	5.70896		6.44862	6.17764			6.12214	7.12502	5.7868	6.19432	5.9234
		0.0246634	0.0228679	0.0330422	0.0191176		0.0114491	0.0138148			0.0143566	0.00716397	0.0181134	0.0136561	0.0164771
			0.0012696		0.00984622			0.00167278				0.00508594			0.00225475
		1S	1S	5S	5S	5S	8S	8S	8S	10S	10S	10S	15S	15S	15S
	UBI	18.7772	18.6066	17.5817	19.1723	18.7217	18.3927	18.3568	18.8	18.2515	18.4901	18.5998	19.2256	18.9155	18.782
		18.9257	18.6986	17.5946	19.1093	18.6295	18.5314	18.457	18.7176	18.2693	18.7421	18.4434	18.8108	18.3438	18.6205
		18.5484	18.814	17.5692	18.9515	18.8307	18.4994	18.6312	18.5665	18.6223	18.7205	18.265	18.9643	18.6279	18.4642
	EVERAGE	18.7504	18.7064	17.5819	19.0777	18.7273	18.4745	18.4816	18.6947	18.381	18.6509	18.4361	19.0002	18.629	18.6223
			18.7284			18.4623			18.5503			18.4893			18.7505
	IVP		39.5435	35.1824		38.6653	38.0806	39.467			36.5992		38.5884		38.6268
			37.4085	35.2906			38.2179	38.3786	39.4446		37.2083	39.5825	38.6097	39.5522	40.4692
			38.6771	35.0553			39.5488	39.5021			37.9711		39.8799		40.7082
	EVERAGE		38.543	35.1761		38.6653	38.6158	39.1159	39.4446		37.2596	39.5825	39.026	39.5522	39.9348
			38.543			36.9207			39.0587			38.421			39.5043
			19.8146			18.4584			20.5085			19.9317			20.7538
			1.08445e-06			2.7763e-06			6.7041e-07			9.99926e-07			5.65557e-07
		20.793	19.9707	17.5942	17.843		20.1412	20.6342	20.7499		18.8235	19.7701	20.4037	20.9232	20.9345
		5.50392e-07	9.73224e-07	5.05382e-06	4.25331e-06			6.14432e-07	5.6711e-07		2.15558e-06	1.11842e-06	7.20878e-07	5.02909e-07	4.98975e-07
			2.98987e-07		5.66046e-07				3.34614e-08			7.33383e-07			2.7817e-09
	YAB5	30.3661	31.8682	31.8053	32.8484	36.2232	34.4125	36.4328	36.6515	37.6318	35.1658	36.3318	35.3897	35.3906	37.1127
		30.6272	31.2408	32.3565	34.5631		33.5161	36.3728	37.9303	38.6432	36.347	35.678	36.6347	35.4684	39.1575
		31.2093	31.3282	32.1833	34.8352	37.7318	33.6353	36.5307	35.6989	38.5713	35.9249	37.139	33.6362	37.1372	39.6736
	EVERAGE	30.7342	31.4791	32.115	34.0822	36.9775	33.8546	36.4454	36.7602	38.2821	35.8125	36.383	35.2202	35.9988	38.6479
			31.1066			33.0986			35.6868			36.0978			36.6223
			12.3782			14.6363			17.1365			17.6084			17.8718
			0.00018784			3.92663e-05			6.94073e-06			5.00425e-06			4.16924e-06
		11.9838	12.7727	14.5332	15.0045			17.9638	18.0655		17.3765	17.732	16.5912	16.9985
		0.000246904	0.000142905	4.21773e-05	3.0422e-05			3.91158e-06	3.64536e-06		5.87704e-06	4.59326e-06	1.01288e-05	7.63715e-06
			7.35379e-05		8.31229e-06				1.88246e-07			9.07766e-07		1.76187e-06

## Sheet: CsIVP-CsYAB5-Leaf,stem,fruit
	1.4cm-F	1.7cm-F	2.6cm-F	3.3cm-F	3.7cm-F			1.0cm-F
CsIVP	0.0133883	0.0108964	0.00850916	0.00635959	0.00464697			0.00530699
CsYAB5	0.00675855	0.00369554	0.00184356	0.00240723	0.00120262			0.0118067
	Stem-1	Stem-5	Stem-8	Stem-10	Stem-15
	Node15	Node10	Node8	Node10	Node1
CsIVP	2.67263e-06	2.67263e-06	6.7041e-07	9.99926e-07	5.65557e-07
CsYAB5	0.00018784	3.92663e-05	6.94073e-06	5.00425e-06	4.16924e-06
	Leaf15	Leaf10	Leaf8	Leaf5	Leaf1
CsIVP	1.00646e-05	4.95765e-06	5.53737e-06	7.14128e-06	7.69623e-06
CsYAB5	0.0237487	0.0251334	0.0140031	0.0101415	0.0159735
STDEV
	1.4cm-F	1.7cm-F	2.6cm-F	3.3cm-F	3.7cm-F			1.0cm-F
CsIVP	3.29517e-05	0.001	0.00146478	0.00216017	0.000333355			0.000223752
CsYAB5	0.00240077	0.0008	0.000759331	0.000264723	0.000938128			0.00371426
	Stem-1	Stem-5	Stem-8	Stem-10	Stem-15
CsIVP	2.98987e-07	5.66046e-07	3.34614e-08	7.33383e-07	2.7817e-09
CsYAB5	7.35379e-05	8.31229e-06	1.88246e-07	9.07766e-07	1.76187e-06
	Leaf-1	Leaf-5	Leaf-8	Leaf-10	Leaf-15
CsIVP	1.57441e-07	7.76129e-07	6.46361e-08	7.76129e-07	6.53822e-07
CsYAB5	0.0012696	0.00984622	0.00167278	0.00508594	0.00225475

## Sheet: CsIVP-FRUIT TISSUE
		外				中				内					心
IND	28.635	28.978			26.573	27.497			27.536	27.056	28.716			24.69	25.608	25.736
	28.476	28.934			26.524	27.729			27.594	27.072	28.631			24.637	25.589	25.648
	28.492	28.779			26.586	27.566			27.669	27.014	28.725			24.598	25.531	25.739
aver	28.5343	28.897	28.7157		26.561	27.5973	27.0792		27.5997	27.0473	28.6907	27.3235		24.6417	25.576	25.7077	25.6418
			12.1908				11.2312					10.6028					9.39117
			0.000213891				0.000415989					0.000643027					0.00148928
	12.4227	11.959			11.2247	11.2377			11.0783	12.158	11.7707			9.8	9.898	8.88433
	0.00018214	0.000251178			0.000417868	0.000414119			0.000462476	0.000218815	0.000286204			0.00112178	0.00104811	0.00211616
			4.88177e-05				2.65056e-06					4.76514e-05					5.20925e-05
								UBI
	16.945	16.118			15.355	16.373			16.55	16.901	14.999			14.931	16.697	15.664
	16.906	16.112			15.274	16.379			16.515	16.929	14.694			14.8	16.868	15.681
	16.963	16.105			15.38	16.327			16.499	16.93	14.975			14.794	16.905	15.689
aver	16.938	16.1117	16.5248		15.3363	16.3597	15.848		16.5213	16.92	14.8893	16.7207		14.8417	16.8233	15.678	16.2507
					Epicarp	Mesocarp	Endocarp	Ventricle
				CsIVP	0.000213891	0.000415989	0.000643027	0.00148928
					4.88177e-05	2.65056e-06	4.76514e-05	5.20925e-05
