# Supplementary material for: CsIVP functions in vasculature development and downy mildew resistance in cucumber
Source: PLoS Biol. 2020 Mar 23;18(3):e3000671. doi: 10.1371/journal.pbio.3000671 (PMC7117775; doi:10.1371/journal.pbio.3000671)
Supplement: S7 Data — (XLSX) [file pbio.3000671.s020.xlsx]

## Sheet: Fig S2A-S2B
	R3	R5		R2	wt-1	wt-2
UBI	18.53	18.92		18.18	19.73	18.83	19.28
	18.76	18.98		18.41	19.64	18.77	19.205
	18.82	19.03		18.49	19.72	18.93	19.325
均值	18.7033	18.9767		18.36	19.6967	18.8433	19.27
HEC1	30.92	29.72		29.14	31.95	28.59	30.27
	30.35	29.8		29.39	31.81	28.71	30.26
	30.16	29.66		29.97	31.59	28.91	30.25
均值	30.4767	29.7267		29.5	31.7833	28.7367	30.26
差值	11.7733	10.75		11.14	12.0867	9.89333	10.99
	0.783333	-0.24		0.15
2^-	0.581023	1.18099		0.90125
	12.39	10.8		10.96			10.99
	11.59	10.82		10.98			11.055
	11.34	10.63		11.48			10.925
	1.4	-0.19		-0.03
	0.535	-0.235		-0.075
	0.415	-0.295		0.555
	0.378929	1.14076		1.02101
	0.690159	1.17691		1.05336
	0.750019	1.22688		0.680657
value	0.19923	0.0432455		0.206477
HEC2	/	29.63	30.55	29.46	30.13	29.03	29.58
	30.1	29.94	30.1	29.48	30.43	29.15	29.79
	29.93	29.67	30.4	29.58	30.24	28.99	29.615
EVERAGE	30.015	29.7467	30.35	29.5067	30.2667	29.0567	29.6617
差值	11.3117	10.77	30.35	11.1467			10.3917
	0.92	0.378333		0.755
2^-	0.528509	0.769326		0.592546
		10.71		11.28			10.3
	11.34	10.96		11.07			10.585
	11.11	10.64		11.09			10.29
		0.41		0.98
	0.755	0.375		0.485
	0.82	0.35		0.8
		0.752623		0.50698
	0.592546	0.771105		0.714497
	0.566442	0.784584		0.574349
Value	0.0184586	0.0160455		0.105864
		WT	R5	R3	R2			WT	5-5	5-3	5-2
	HEC1	1	1.18099	0.581023	0.90125		heca	0	0.0432455	0.19923	0.206477
	HEC2	1	0.769326	0.528509	0.592546		hecb	0	0.0160455	0.0184586	0.105864

## Sheet: Fig S2E-S2F
height	week	4	5	6	7	8	9	10	11			week	4	5	6	7	8	9	10	11
	1	20	26	38	57.7	78.8	118	169.5	205.8		stem dia.	WT1	3.85	3.84	4.02	4.4	6.06	6.81	7.9	8.3
WT	2	18.4	23.6	33.2	48.5	71.9	107.5	163.5	191			WT2	4.47	4.33	5.3	6.48	7.1	7.72	8.6	9.43
	3	19.3	25.4	35.5	51.3	72	110.8	165	200			WT3	4.24	4	4.51	5.48	6.91	7.14	8.31	8.64
	everage	19.2	25	35.5667	52.5	74.2333	112.1	166	198.933			Everage	4.18667	4.05667	4.61	5.45333	6.69	7.22333	8.27	8.79
	value	0.717403	1.11714	2.14725	4.21806	3.53761	5.32194	2.79285	6.67013			value	0.280333	0.223488	0.57765	0.84947	0.465367	0.412052	0.314579	0.518536
R5	1	12.2	14.9	26.2	41.5	60.6	86.2	115.7	151			R5-1	4.45	5.55	6.4	7.53	9.05	9.45	10.57	12.06
	2	12.1	12.9	22.7	39	54	76	112	138			R5-2	4.13	5.05	5.43	6.91	8.68	9.25	10.2	11.18
	3	10.8	12.7	21.7	33.5	53.6	78	109.4	140.5			R5-3	4.06	4.4	4.7	6.62	8.05	9	9.95	10.66
	everage	11.7	13.5	23.5333	38	56.0667	80.0667	112.367	143.167			Everage	4.21333	5	5.51	7.02	8.59333	9.23333	10.24	11.3
	value	0.69857	1.08812	2.11345	3.6606	3.51606	4.83432	2.83173	6.16982			value	0.185975	0.515752	0.762784	0.415788	0.452224	0.20166	0.278998	0.632961
R3	1	13.2	16.7	24.7	40.6	56.9	76.6	108.3	139.3			R3-1	3.89	4.77	6.99	8.43	8.8	11.41	10.57	11.04
	2	10.7	12	20.4	33.1	50.1	74	101.7	124.8			R3-2	3.69	4.28	6.65	7.98	8.25	10.44	10.23	10.79
	3	12	13.3	22.4	37.4	52	74.4	102.1	125.9			R3-3	3.4	4.13	6.31	7.41	8.09	9.54	9.59	10.27
	everage	11.9667	14	22.5	37.0333	53	75	104.033	130			Everage	3.66	4.39333	6.65	7.94	8.38	10.4633	10.13	10.7
	value	1.2502	2.39646	2.15105	3.75806	3.46554	1.36088	3.5457	7.75416			value	0.220363	0.299377	0.304105	0.457209	0.333107	0.836485	0.445062	0.35134
R2	1	3.3	6.9	12.1	19	29	35.7	45	55.8			R2-1	3.91	4.98	6.5	8.31	9.5	10.23	10.28	10.83
	2	2.3	5.9	6.8	8.5	16.5	25.6	41	43.4			R2-2	2.26	3.95	5.86	8.01	8.93	9.6	10.21	10.6
	3	1.9	5.2	5.1	10	14.5	19.7	34	41.9			R2-3	2.05	3.71	5.55	7.78	8.67	9.39	9.91	10.31
	everage	2.5	6	8	12.5	20	27	40	47.0333			Everage	2.74	4.21333	5.97	8.03333	9.03333	9.74	10.1333	10.58
	value	0.644981	0.764199	3.26558	5.07937	7.02851	7.03442	4.97996	6.82368			value	0.791852	0.52811	0.387853	0.251263	0.338969	0.345065	0.179388	0.221698
	Plant height
		4	5	6	7	8	9	10	11				4	5	6	7	8	9	10	11
	WT	19.2	25	35.5667	52.5	74.2333	112.1	166	198.933			WT	4.18667	4.05667	4.61	5.45333	6.69	7.22333	8.27	8.79
	R5	11.7	13.5	23.5333	38	56.0667	80.0667	112.367	143.167			R5	4.21333	5	5.51	7.02	8.59333	9.23333	10.24	11.3
	R3	11.9667	14	22.5	37.0333	53	75	104.033	130			R3	3.66	4.39333	6.65	7.94	8.38	10.4633	10.13	10.7
	R2	2.5	6	8	12.5	20	27	40	47.0333			R2	2.74	4.21333	5.97	8.03333	9.03333	9.74	10.1333	10.58
	VALUE	4	5	6	7	8	9	10	11				4	5	6	7	8	9	10	11
	WT	0.717403	1.11714	2.14725	4.21806	3.53761	4.8025	2.79285	6.67013			WT	0.280333	0.223488	0.57765	0.84947	0.465367	0.412052	0.314579	0.518536
	R5	0.69857	1.08812	2.11345	3.6606	3.51606	4.83432	2.83173	6.16982			R5	0.185975	0.515752	0.762784	0.415788	0.452224	0.20166	0.278998	0.632961
	R3	1.2502	2.39646	2.15105	3.75806	3.46554	1.36088	3.5457	7.75416			R3	0.220363	0.299377	0.304105	0.457209	0.333107	0.836485	0.445062	0.35134
	R2	0.644981	0.764199	3.26558	5.07937	7.02851	7.23713	4.97996	6.82368			R2	0.791852	0.52811	0.387853	0.251263	0.338969	0.345065	0.179388	0.221698

## Sheet: Fig S2G Corolla
male flower corolla
	WT	R2	R5	R3
	33.64	17.56	32.22	27.3
	42.48	20.75	31.07	28.1
	33.7		30.05	31.6
	37.96		34.31	28.17
	35.6		29.3	28.66
	31.42		31.96	28.42
	35.96			27.83
	37.51			28.77
	37.91
	34.42
	39.6
	33.92
	43.15
everage	36.7131	19.155	31.485	28.6062
	3.51251	2.25567	1.77495	1.29738
	WT	R5	R3	R2
	36.7131	31.485	28.6062	19.155

## Sheet: Fig S2H Ovary Dia.
mm	WT	R2	R3	R5
ovary dia.	7.82	6.66	6.99	5.1
	6.5	5.6	7.23	6.5
	7.32	6.25	6.77	5
		no	no	no
EVERAGE	7.21333	6.17	6.99667	5.53333
Value	0.666433	0.534509	0.230072	0.83865
	WT	R2	R3	R5
ovary dia.	7.21333	6.17	6.99667	5.53333
Value	0.666433	0.534509	0.230072	0.83865
	WT	2SRNAi#85-6	2SRNAi#493-5D	2SRNAi#493-1
fruit dia.	7.21	8.38333	8.65	8.68
	0.579828	0.261598	0.162635	0.254558

## Sheet: Fig s2I Ovary length
ovary length
mm	WT	R2	R3	R5
	71.31	41.71	30.48	41.61
	64.71	41.13	40.04	42.43
	70.73	34.17	36.8	42
	64.55	29.64	37.04
	56.74	37.53	32.77
	61.78	31.02
	72.75
	59.62
	62.17
everage	64.9289	35.8667	35.426	42.0133
fruit length	WT	R3	R2	R5
STDEV	5.5734	5.0942	3.78481	0.410163

## Sheet: Fig S2J-Mature fruit length
mature fruit
length（cm）	WT	R2	R3	R5
	47.2	29.4	29	37
	41.5	30.1	30.5	36.6
	48.6	31.2	28.6	33.7
everage	45.7667	30.2333	29.3667	35.7667
STDEV	3.76076	0.907377	1.00167	1.80093
mature fruit length	WT	R2	R3	R5
	45.7667	30.2333	29.2667	35.7667
	3.76076	0.907377	1.00167	1.80093
mature fruit length	WT
	43
	5.5

## Sheet: Fig S2P
	ZR	351.36		GA3	346.37		BR	480.68		ABA	264.32
	ng/g.FW	μmol/g.FW		ng/g.FW	μmol/g.FW		ng/g.FW	μmol/g.FW		ng/g.FW	μmol/g.FW
WT vein	2.62542			2.8261			5.05941			33.8808
	3.3326			3.15646			5.17859			36.3239
	3.18078			4.02723			4.98149			33.1566
							4.5976			37.296
everage	3.04627	0.00866994		3.3366	0.00963305		4.95427	0.0103068		35.1643	0.133037
value	0.332981	0.000947691		0.554988	0.0016023		0.232582	0.00048386		1.81796	0.00687787
RNAi vein							4.42261			41.6512
							4.62145			40.1779
	4.08855			5.38595			4.22139			36.4112
	4.61053			5.23377			4.71808			34.4551
	5.60587			6.62314			3.70921			35.3772
everage	4.76832	0.013571	everage	5.74762	0.0165939		4.33855	0.00902585		37.6145	0.142307
value	0.689484	0.00196233	value	0.681582	0.00196779		0.3774	0.000785139		2.95529	0.0111807
		ZR	GA3	BR	ABA					STDEV	ZR	GA3	BR	ABA
	WT vein	3.04627	3.3366	4.95427	35.1643					WT vein	0.332981	0.554988	0.232582	1.81796
	RNAi vein	4.76832	5.74762	4.33855	37.6145					R5 vein	0.689484	0.681582	0.3774	2.95529
		ng/g.FW	ng/g.FW	ng/g.FW	ng/g.FW						ng/g.FW	ng/g.FW	ng/g.FW	ng/g.FW
		351.36	346.37	480.68	264.32						351.36	346.37	480.68	264.32
		g/mol									g/mol
		ZR	GA3	BR	ABA
	WT vein	0.00866994	0.00963305	0.0103068	0.133037					WT vein	0.000947691	0.0016023	0.00048386	0.00687787
	RNAi vein	0.013571	0.0165939	0.00902585	0.142307					RNAi vein	0.00196233	0.00196779	0.000785139	0.0111807
		μmol/g.FW
