# Supplementary material for: CsIVP functions in vasculature development and downy mildew resistance in cucumber
Source: PLoS Biol. 2020 Mar 23;18(3):e3000671. doi: 10.1371/journal.pbio.3000671 (PMC7117775; doi:10.1371/journal.pbio.3000671)
Supplement: S8 Data — (XLSX) [file pbio.3000671.s021.xlsx]

## Sheet: Fig S3A-3B
		UBI			HAN1			BP			ARF3			AS2			YAB5			AS1			KAN2
	WT	21.4	21.21		28.21	28.02		33.28	33.42		32.22	31.93		33.97	33.11		25.9	25.83		27.67	27.28		25.65	25.93
		21.2	21.03		28.71	28.02		33.32	32.89		32.09	32.64		32.83	33.55		25.89	25.91		26.94	26.92		25.77	25.77
		21.61	21.47		27.93	27.74		29.9	30.22		30.33	30.45		30.21	30.64		25.94	25.93		26.94			25.72	25.82
	EVERAGE	21.4033	21.2367	21.32	28.2833	27.9267	28.105	29.9	30.22	30.06	32.155	32.285	32.22	33.4	33.33	33.365	25.91	25.89	25.9	27.1833	27.1	27.1417	25.7133	25.84	25.7767
								8.49667	8.98333								4.50667	4.65333
	R5	22.38	22.25		28.24	28.21		31.94	32.35		32.4	31.86		32.52	32.73		27.65	29.71		27.68	28.39		26.71	26.74
		22.93	22.19		28.34	28.47		32.92	32.54		32.66	32.32		32.41	32.79		27.8	29.93		28.15	27.9		26.58	26.86
		22.25	22.35		28.55	28.47		32.92	32.52		31.81	32.27		32.93	33.1		29.43	29.63		27.91	27.99		26.73	26.3
	EVERAGE	22.52	22.2633	22.3917	28.3767	28.3833	28.38	32.92	32.47	32.695	32.29	32.15	32.22	32.62	32.8733	32.7467	29.43	29.7567	29.5933	27.9133	28.0933	28.0033	26.6733	26.6333	26.6533
							-0.796667	10.4	10.2067	1.56333			-1.07167			-1.69	6.91	7.49333	2.62167			-0.21			-0.195
							1.73708	1.41667	1.71	0.338368			2.10186			3.22657	2.40333	2.84	0.16248			1.15669			1.14472
								0.374577	0.30566	0.0487315							0.189027	0.139661	0.0349073
				BP
					WT	R5				WT	R5
				qRT-PCR	1	0.338368		0	0.0487315	1	0.374577
				RNA-Seq	1	0.153893				1	0.30566
				YAB5
					WT	R5				WT	R5
				qRT-PCR	1	0.16248		0	0.0349073	1	0.189027
				RNA-Seq	1	0.353553				1	0.139661

## Sheet: Fig S3A-S3B
													A
	WT1	WT2		R5-1	R5-2
UBI	21.459	21.925		22.694	24.817
	21.344	21.953		22.614	24.737
	21.15	21.805		22.631	24.807
Everage	21.3177	21.8943	21.606	22.6463	24.787	23.7167
A（Csa1G071800）-PID Binding protein	28.877	28.026		25.531	27.783
	28.922	28.211		26.66	27.783
	29.374	28.086		26.865	27.797				qRT-PCR	RNA-Seq
Everage	29.0577	28.1077	28.5827	26.352	27.7877	27.0698		-3.6235	12.3249	1351.18	R5
	7.74	6.21333		3.70567	3.00067				1	1	WT
				-4.03433	-3.21267
				16.3853	9.27063	5.03086
C（Csa1G042350）-MYB116	30.209	29.214		29.214	28.919
	30.51	29.172		29.172	29.168
	30.012	28.988		28.988	29.795								A	（Csa1G071800）-PID Binding protein
Everage	30.2437	29.1247	29.6842	29.1247	29.294	29.2093		-2.5855	6.00224	90.5097
	8.926	7.23033		6.47833	4.507									WT	R5
				-2.44767	-2.72333								qRT-PCR	1	12.3249		0	5.03086
				5.45533	6.60397	0.81221							RNA-Seq	1	1351.18
F(Csa6G425720)-NAC90	32.526	29.783		25.163	26.932
	33.013	29.972		25.226	26.955								C
	32.256	29.973		25.247	27.132									WT	R5
Everage	32.5983	29.9093	31.2538	25.212	27.0063	26.1092		-7.25533	152.782	147.033			qRT-PCR	1	6.00224		0	0.81221
	11.2807	8.015		2.56567	2.21933								RNA-Seq	1	90.5097
				-5.44933	-5.79567
				43.6931	55.5481	8.38278							F	(Csa6G425720)-NAC90
G(Csa2G138770)-Ubiquitin 11	29.537	29.913		25.97	26.201									WT	R5
	29.515	29.595		24.091	26.071								qRT-PCR	1	152.782		0	8.38278
	29.751	29.747		24.242	26.26								RNA-Seq	1	147.033
Everage	29.601	29.7517	29.6763	24.7677	26.1773	25.4725		-6.3145	79.5892	29.8571
	8.28333	7.85733		2.12133	1.39033								G	(Csa2G138770)-Ubiquitin 11
				-6.162	-6.467									WT	R5
				71.6056	88.4629	11.9199							qRT-PCR	1	79.5892		0	11.9199
I（Csa5G148780）-DCD	29.195	28.953		25.529	26.905								RNA-Seq	1	29.8571
	29.149	28.899		25.133	26.933
	29.176	28.787		25.596	26.97								I		（Csa5G148780）-DCD
Everage	29.1733	28.8797	29.0265	25.4193	26.936	26.1777		-4.9595	31.1142	16				WT	R5
	7.85567	6.98533		2.773	2.149								qRT-PCR	1	31.1142		0	3.76114
				-5.08267	-4.83633								RNA-Seq	1	16
				33.8872	28.5681	3.76114
K (Csa3G132020)-Phloem2-B12	28.778	28.03		27.888	29.273								K	(Csa3G132020)-Phloem2-B12
	28.89	27.865		27.725	28.925									WT	R5
	29.003	28.134		27.863	28.827								qRT-PCR	1	4.41935		0	1.08772
Everage	28.8903	28.0097	28.45	27.8253	29.0083	28.4168		-2.14383	4.41935	6.06287			RNA-Seq	1	6.06287
	7.57267	6.11533		5.179	4.22133
				-2.39367	-1.894
				5.25491	3.71664	1.08772								WT	R5
P（Csa2G363030)-WAT1	28.927	28.374		30.705	30.98								qRT-PCR	1
	28.861	28.441		30.88	30.588								RNA-Seq	1
	28.726	28.49		30.98	30.933
Everage	28.838	28.435	28.6365	30.855	30.8337	30.8443		0.0971667	0.934867	0.406126
														WT	R5
													qRT-PCR	1	0.15932
													RNA-Seq	1	0.189465
														0	0.03

## Sheet: Fig S3D-3F
	1	2	3	4	5	6	7	8	9	10	11	12
LUC	326	227	156	241	2287	1456	4906	4787	198	255	109	147
	284	180	156	359	402	893	2387	4183	137	383	132	90
	123	246	128	274	2916	8611	1437	1243	99	123	90	194
	232	194	331	241	2325	7996	2916	4575	95	165	90	241
	236	302	217	265	3214	1933	5865	5808	142	203	85	184
	137	104	180	246	3223	4532	4920	7089	255	213	90	198
	288	189	147	161	4083	2807	4315	3776	213	298	123	454
	170	392	175	250	331	477	7311	4783	175	406	123	109
	1	2	3	4	5	6	7	8	9	10	11	12
ERN	133992	94539	87313	68012	26811	24405	57208	66996	23758	72889	50086	26990
	133717	75985	123032	133992	7647	13417	31504	48631	45199	111983	47043	17363
	91722	85342	68409	109780	42439	127938	12807	13082	85271	28819	19906	52270
	125409	119530	74094	111619	35176	104605	38602	42042	79071	51017	26333	96850
	140773	121175	74245	73338	48456	42000	77573	60710	36211	61878	43508	52180
	79680	100399	78480	128084	48569	54080	48914	72072	50020	75952	44013	56840
	130428	132768	108027	36300	60601	36834	57123	55568	60275	52123	41026	96888
	115513	152267	51750	62237	3847	5525	67549	44060	56613	94383	7165	14906
	1	2	3	4	5	6	7	8	9	10	11	12
	0.00243298	0.00240113	0.00178668	0.00354349	0.0853008	0.0596599	0.0857572	0.071452	\	0.00349847	0.00217626	\
	0.00212389	0.00236889	\	0.00267926	\	0.0665574	0.0757682	0.0860151	0.00303104	0.00342016	0.00280594	\
	\	\	0.0018711	0.0024959	0.0687104	0.067306	\	0.0950161	\	\	0.00452125	0.0037115
	0.00184995	0.00162302	\	0.00215913	0.0660962	0.0764399	0.0755401	\	\	0.00323422	0.00341776	0.00248838
	0.00167646	0.00249226	0.00292276	\	0.0663282	\	0.0756062	0.0956679	0.00392146	0.00328065	\	0.00352626
	0.00171938	\	0.00229358	0.00192061	0.0663592	0.0838018	\	\	0.00509796	\	\	0.00348346
	0.00220811	0.00142354	\	\	0.0673751	0.0762068	0.0755387	0.0679528	0.0035338	\	0.0029981	0.00468582
	\	0.00257443	0.00338164	\	0.0860411	0.0863348	\	\	0.00309116	0.00430162	\	\
	62SK+pCsYAB5	CsHEC1+pCsYAB5	62SK+pCsYAB5	CsHEC2+pCsYAB5	62SK+pCsAUX4	CsHEC1+pCsAUX4	62SK+pCsAUX4	CsHEC2+pCsAUX4	62SK+pCsBP	CsHEC1+pCsBP	62SK+pCsBP	CsHEC2+pCsBP
均值	0.000667265	0.000715737	0.00081705	0.000853227	0.0241053	0.024586	0.0258807	0.0277403	0.00373509	0.00354702	0.00318386	0.00357908
误差	0.000100228	0.000164226	0.000229192	0.000207839	0.00305632	0.00323315	0.00151249	0.00432526	0.000843059	0.000434935	0.000871194	0.000781659
