# Supplementary material for: CsIVP functions in vasculature development and downy mildew resistance in cucumber
Source: PLoS Biol. 2020 Mar 23;18(3):e3000671. doi: 10.1371/journal.pbio.3000671 (PMC7117775; doi:10.1371/journal.pbio.3000671)
Supplement: S9 Data — (XLSX) [file pbio.3000671.s022.xlsx]

## Sheet: vein_GO_down_term_list
GO:0000014
Csa1G163110	Csa3G851750	Csa3G912890
GO:0000030
Csa1G270410	Csa2G353490	Csa2G386160	Csa3G748790	Csa3G881920	Csa4G645250	Csa4G652070	Csa4G658550	Csa5G181500	Csa5G387400	Csa5G517110	Csa5G630970	Csa6G150530	Csa6G450350	Csa6G450360	Csa7G363050	Csa7G396360
GO:0000036
Csa2G037770	Csa3G383770
GO:0000049
Csa2G120970	Csa2G348210	Csa2G367740	Csa2G376290	Csa3G016390	Csa3G812160	Csa4G291390	Csa4G438550	Csa5G172850	Csa5G223010	Csa6G127270	Csa6G301620	Csa6G499770	Csa6G510860	Csa6G526470	Csa7G193710	Csa7G193720	Csa7G193730	Csa7G449450
GO:0000062
Csa1G014370	Csa2G030060	Csa2G327510	Csa3G152100	Csa5G615270	Csa6G409910
GO:0000064
Csa3G011660	Csa3G902330	Csa3G902340	Csa3G902360	Csa6G338040
GO:0000095
Csa2G297210	Csa5G153110	Csa5G623530	Csa6G054850	Csa6G338040
GO:0000099
Csa3G596240	Csa5G517770
GO:0000104
Csa3G595230	Csa4G028980	Csa4G038700
GO:0000107
Csa7G212660
GO:0000146
Csa1G028070	Csa1G039040	Csa1G590280	Csa2G010140	Csa2G223730	Csa3G047900	Csa3G133920	Csa3G133930	Csa3G877610	Csa3G881880	Csa3G895810	Csa3G914010	Csa4G026890	Csa4G051410	Csa4G061840	Csa5G139650	Csa5G182100	Csa5G577960	Csa5G591760	Csa5G630750	Csa5G645160	Csa6G087890	Csa6G179460	Csa7G372940	Csa7G372950	Csa7G387680	Csa7G430220
GO:0000149
Csa1G012100	Csa1G025010	Csa1G039020	Csa1G042330	Csa1G170510	Csa1G181510	Csa1G181540	Csa1G181560	Csa1G469730	Csa1G590280	Csa2G008060	Csa2G010140	Csa2G150510	Csa2G270230	Csa2G368890	Csa2G415550	Csa3G002310	Csa3G110590	Csa3G118000	Csa3G133920	Csa3G698470	Csa3G731100	Csa3G876030	Csa4G011610	Csa4G017180	Csa4G152280	Csa4G280590	Csa4G628900	Csa5G208460	Csa5G265810	Csa5G577960	Csa5G606590	Csa5G622780	Csa6G008830	Csa6G013880	Csa6G077380	Csa6G087890	Csa6G188120	Csa6G405950	Csa6G499780	Csa6G519720	Csa7G011840	Csa7G024030	Csa7G049180	Csa7G368110	Csa7G372950	Csa7G430220
GO:0000155
Csa1G159090	Csa1G408730	Csa1G461010	Csa3G640610	Csa4G650220	Csa5G598040	Csa7G057530	Csa7G234150	Csa7G388340
GO:0000156
Csa1G006300	Csa1G038380	Csa1G097720	Csa1G132120	Csa1G267770	Csa1G408200	Csa1G423030	Csa1G423050	Csa1G524660	Csa1G527950	Csa2G005920	Csa2G008740	Csa2G034540	Csa2G059770	Csa2G070880	Csa2G236120	Csa2G336080	Csa2G350290	Csa2G408430	Csa3G002710	Csa3G016400	Csa3G116630	Csa3G131940	Csa3G141850	Csa3G165610	Csa3G180290	Csa3G180360	Csa3G640610	Csa3G817730	Csa3G822100	Csa3G904140	Csa4G293050	Csa4G425730	Csa4G436980	Csa4G650210	Csa4G650220	Csa4G652100	Csa5G021300	Csa5G114650	Csa5G139010	Csa5G173550	Csa5G223020	Csa5G256680	Csa5G265300	Csa5G434550	Csa5G466890	Csa5G549170	Csa5G576720	Csa5G586040	Csa5G603910
GO:0000166
Csa1G000600	Csa1G000690	Csa1G000740	Csa1G000750	Csa1G001330	Csa1G001340	Csa1G001380	Csa1G001420	Csa1G001520	Csa1G002060	Csa1G002130	Csa1G002150	Csa1G002720	Csa1G002730	Csa1G002860	Csa1G002940	Csa1G003510	Csa1G003540	Csa1G004050	Csa1G004060	Csa1G004080	Csa1G004090	Csa1G004240	Csa1G004250	Csa1G004350	Csa1G004970	Csa1G005500	Csa1G005510	Csa1G005520	Csa1G005530	Csa1G005590	Csa1G005610	Csa1G006270	Csa1G006280	Csa1G007860	Csa1G007870	Csa1G007880	Csa1G008440	Csa1G008520	Csa1G008550	Csa1G009580	Csa1G009600	Csa1G009610	Csa1G009770	Csa1G009920	Csa1G010940	Csa1G011440	Csa1G011470	Csa1G011500	Csa1G011510
GO:0000175
Csa1G004330	Csa1G021960	Csa1G023040	Csa1G063610	Csa1G168920	Csa1G615210	Csa1G633390	Csa1G633400	Csa2G270190	Csa2G374620	Csa2G382590	Csa2G382610	Csa3G048430	Csa3G089000	Csa3G117930	Csa3G797590	Csa3G822370	Csa3G838680	Csa3G878860	Csa4G011090	Csa4G165870	Csa4G165880	Csa4G165890	Csa4G508480	Csa4G669220	Csa5G175730	Csa6G040560	Csa6G146430	Csa6G425790	Csa7G074840	CsaUNG003720
GO:0000179
Csa1G679560	Csa3G063650	Csa3G063660	Csa3G124770	Csa3G523080	Csa4G377170	Csa6G504600
GO:0000182
Csa3G305640	Csa3G305660	Csa3G307160	Csa3G307170	Csa3G375720	Csa5G623900	Csa6G078570
GO:0000213
Csa6G290260
GO:0000217
Csa1G015650	Csa1G020900	Csa1G616340	Csa2G00090	Csa2G004730	Csa2G030070	Csa2G030620	Csa2G033360	Csa2G416820	Csa3G129680	Csa3G141820	Csa3G175630	Csa3G182000	Csa3G221760	Csa3G636420	Csa3G819830	Csa3G819840	Csa3G819870	Csa3G835790	Csa5G532470	Csa5G533470	Csa5G590120	Csa6G074590	Csa7G372260	Csa7G372270	Csa7G407640	Csa7G428840
GO:0000224
Csa2G011510	Csa4G627190
GO:0000225
Csa1G012160
GO:0000247
Csa3G146560
GO:0000250
Csa1G025800	Csa1G025820
GO:0000257
Csa1G166770	Csa1G168360	Csa7G065130
GO:0000268
Csa3G020030	Csa3G039290	Csa3G872710	Csa6G519610
GO:0000285
Csa1G662800	Csa2G005920	Csa7G206930	Csa7G448020	CsaUNG018640
GO:0000287
Csa1G000690	Csa1G003510	Csa1G005510	Csa1G006300	Csa1G007860	Csa1G007880	Csa1G008520	Csa1G008580	Csa1G009810	Csa1G014400	Csa1G014470	Csa1G020900	Csa1G021960	Csa1G023040	Csa1G024250	Csa1G024300	Csa1G029580	Csa1G030620	Csa1G031190	Csa1G031880	Csa1G033310	Csa1G038910	Csa1G041570	Csa1G042070	Csa1G042730	Csa1G043280	Csa1G045530	Csa1G045600	Csa1G045710	Csa1G046040	Csa1G050040	Csa1G050200	Csa1G051730	Csa1G057040	Csa1G066550	Csa1G066560	Csa1G066570	Csa1G068570	Csa1G070070	Csa1G070080	Csa1G071820	Csa1G071920	Csa1G072460	Csa1G073820	Csa1G074900	Csa1G083760	Csa1G084260	Csa1G084270	Csa1G120440	Csa1G152000
GO:0000295
Csa1G039930	Csa1G051610	Csa2G021690	Csa2G351660	Csa2G356660	Csa3G120460	Csa3G124800	Csa3G543170	Csa3G731730	Csa5G155590	Csa5G218820	Csa5G604400	Csa6G302710	Csa6G425150	Csa6G504580	Csa7G050790
GO:0000297
CsaUNG028500
GO:0000339
Csa1G408710	Csa1G616300	Csa2G171890	Csa3G038760	Csa4G129020	Csa5G606440	Csa5G622860	Csa6G405350	Csa6G490840	Csa7G448830
GO:0000340
Csa1G408710	Csa4G129020	Csa5G606440	Csa5G622860	Csa6G405350
GO:0000386
Csa1G144280	Csa2G020930	Csa3G135040	Csa3G166320	Csa7G431430
GO:0000400
Csa1G020900	Csa1G616340	Csa2G004730	Csa2G030070	Csa2G416820	Csa3G141820	Csa7G407640
GO:0000402
Csa1G616340
GO:0000403
Csa2G00090	Csa2G030620	Csa2G033360	Csa2G416820	Csa3G129680	Csa3G141820	Csa3G221760	Csa3G636420	Csa3G819830	Csa3G819840	Csa3G819870	Csa5G590120
GO:0000404
Csa1G020900	Csa7G407640
GO:0000405
Csa1G015650	Csa2G00090	Csa2G030620	Csa2G033360	Csa3G129680	Csa3G182000	Csa3G221760	Csa3G636420	Csa3G819830	Csa3G819840	Csa3G819870	Csa3G835790	Csa5G590120	Csa6G074590
GO:0000406
Csa1G020900	Csa7G407640
GO:0000700
Csa5G198160	Csa6G088720	Csa6G188070
GO:0000701
Csa5G198160	Csa6G088720	Csa6G188070
GO:0000702
Csa2G000230	Csa4G006390	Csa4G015140	Csa6G088720	Csa6G382890	Csa7G450550
GO:0000703
Csa4G015140
GO:0000774
Csa2G315400	Csa3G073880	Csa4G417510
GO:0000810
Csa2G404960
GO:0000822
Csa3G597350	Csa3G890010	Csa3G890020	Csa6G516940	Csa7G393970
GO:0000823
Csa4G009900
GO:0000824
Csa4G009900
GO:0000827
Csa5G635360
GO:0000828
Csa5G635360
GO:0000829
Csa5G635360
GO:0000832
Csa5G635360
GO:0000900
Csa1G599460	Csa1G599470	Csa3G536140	Csa3G640540	Csa5G182720	Csa5G622680	Csa6G190240	Csa6G326920	Csa7G071550	Csa7G390170
GO:0000975
Csa2G033990
GO:0000981
Csa1G588520	Csa1G598870	Csa2G287110	Csa2G351760	Csa2G361700	Csa3G758990	Csa3G829120	Csa4G046670	Csa5G152860	Csa5G587110	Csa5G623900	Csa6G426360	Csa6G487770	Csa7G432650
GO:0000988
Csa1G000020	Csa1G001390	Csa1G004130	Csa1G004900	Csa1G005510	Csa1G006290	Csa1G013220	Csa1G014400	Csa1G015800	Csa1G024870	Csa1G029570	Csa1G029580	Csa1G032450	Csa1G045820	Csa1G046890	Csa1G048950	Csa1G049460	Csa1G050040	Csa1G057040	Csa1G074900	Csa1G086920	Csa1G123490	Csa1G173200	Csa1G275930	Csa1G302180	Csa1G529120	Csa1G533390	Csa1G569300	Csa1G569330	Csa1G570150	Csa1G590250	Csa1G614640	Csa1G616310	Csa1G629170	Csa1G630290	Csa1G688130	Csa2G003590	Csa2G004720	Csa2G005970	Csa2G008080	Csa2G009570	Csa2G009580	Csa2G030050	Csa2G031700	Csa2G035450	Csa2G049880	Csa2G070230	Csa2G076020	Csa2G100550	Csa2G119340
GO:0000989
Csa1G000020	Csa1G001390	Csa1G004130	Csa1G004900	Csa1G005510	Csa1G006290	Csa1G013220	Csa1G014400	Csa1G015800	Csa1G024870	Csa1G029570	Csa1G029580	Csa1G032450	Csa1G045820	Csa1G046890	Csa1G048950	Csa1G049460	Csa1G050040	Csa1G057040	Csa1G074900	Csa1G086920	Csa1G123490	Csa1G173200	Csa1G275930	Csa1G302180	Csa1G529120	Csa1G533390	Csa1G569300	Csa1G569330	Csa1G570150	Csa1G590250	Csa1G614640	Csa1G616310	Csa1G629170	Csa1G630290	Csa1G688130	Csa2G003590	Csa2G004720	Csa2G005970	Csa2G008080	Csa2G009570	Csa2G009580	Csa2G030050	Csa2G031700	Csa2G035450	Csa2G049880	Csa2G070230	Csa2G076020	Csa2G100550	Csa2G119340
GO:0000990
Csa2G372830	Csa2G431090	Csa3G354500	Csa3G687740	Csa6G078550	Csa6G446410
GO:0000996
Csa2G372830	Csa2G431090	Csa3G354500	Csa3G687740	Csa6G078550	Csa6G446410
GO:0001067
Csa2G033990
GO:0001071
Csa1G000050	Csa1G000550	Csa1G000700	Csa1G000770	Csa1G002800	Csa1G004120	Csa1G004130	Csa1G004870	Csa1G004900	Csa1G004970	Csa1G006290	Csa1G007910	Csa1G009580	Csa1G009680	Csa1G009700	Csa1G009790	Csa1G009870	Csa1G011540	Csa1G014310	Csa1G014400	Csa1G015610	Csa1G020890	Csa1G023580	Csa1G025040	Csa1G025920	Csa1G025960	Csa1G027500	Csa1G029570	Csa1G031750	Csa1G032410	Csa1G033030	Csa1G033200	Csa1G033250	Csa1G033300	Csa1G038340	Csa1G038380	Csa1G039000	Csa1G039270	Csa1G039900	Csa1G039910	Csa1G039960	Csa1G039990	Csa1G040010	Csa1G042180	Csa1G042290	Csa1G042340	Csa1G042350	Csa1G042780	Csa1G042960	Csa1G043000
GO:0001409
Csa2G004740	Csa3G126980	Csa5G183270
GO:0001595
Csa3G848170	Csa4G646300	Csa4G646320	Csa5G152990
GO:0001653
Csa1G002860	Csa1G004050	Csa1G004240	Csa1G008550	Csa1G011510	Csa1G045570	Csa1G046210	Csa1G046270	Csa1G051860	Csa1G051870	Csa1G051880	Csa1G056960	Csa1G073700	Csa1G073890	Csa1G075600	Csa1G256170	Csa1G419310	Csa1G435730	Csa1G435740	Csa1G470410	Csa1G538180	Csa1G570240	Csa1G574950	Csa1G586830	Csa1G599490	Csa1G601530	Csa1G605750	Csa1G659090	Csa1G701280	Csa2G000710	Csa2G034780	Csa2G080190	Csa2G155100	Csa2G336150	Csa2G338880	Csa2G348900	Csa2G356650	Csa2G377920	Csa2G404910	Csa2G406790	Csa2G427340	Csa3G002730	Csa3G036410	Csa3G037080	Csa3G048440	Csa3G121690	Csa3G126190	Csa3G174580	Csa3G179080	Csa3G181440
GO:0001664
Csa1G001410	Csa1G030670	Csa1G074910	Csa1G302180	Csa1G497310	Csa1G637960	Csa2G005970	Csa2G354610	Csa2G367230	Csa4G438550	Csa5G153090	Csa5G223010	Csa6G000030	Csa6G181580	Csa6G367170	Csa6G489930	Csa7G009160	Csa7G267960	Csa7G431420
GO:0001671
Csa1G013230	Csa1G042670	Csa1G064710	Csa1G651680	Csa3G800690	Csa3G910690	Csa4G292450	Csa5G517890	Csa5G623520	Csa6G500400
GO:0001716
Csa5G524850
GO:0001727
Csa5G167040	Csa5G580670	Csa6G517070
GO:0001729
Csa5G167040	Csa5G580670	Csa6G517070
GO:0001758
Csa1G005520	Csa2G010420
GO:0001786
Csa1G173200	Csa7G179630
GO:0001846
Csa2G033940	Csa4G009350
GO:0001848
Csa2G033940	Csa4G009350
GO:0001849
Csa2G033940	Csa4G009350
GO:0001871
Csa1G013210	Csa1G039150	Csa1G062370	Csa1G181450	Csa1G278500	Csa1G507470	Csa1G522000	Csa2G000490	Csa2G139290	Csa2G222050	Csa2G246520	Csa2G264620	Csa2G277600	Csa3G146300	Csa3G152050	Csa3G815440	Csa3G855430	Csa3G914060	Csa4G000710	Csa4G280410	Csa4G420150	Csa4G620610	Csa4G622750	Csa4G639880	Csa5G139170	Csa5G181480	Csa5G606660	Csa5G628660	Csa5G643880	Csa5G647400	Csa6G073490	Csa6G110840	Csa6G139780	Csa6G178950	Csa6G366460	Csa6G420530	Csa6G445040	Csa6G507210	Csa6G521610	Csa7G031660	Csa7G039260	Csa7G235750	Csa7G239620	Csa7G251640
GO:0001882
Csa1G000600	Csa1G000690	Csa1G000740	Csa1G000750	Csa1G001330	Csa1G001340	Csa1G001380	Csa1G001420	Csa1G002060	Csa1G002130	Csa1G002150	Csa1G002730	Csa1G002860	Csa1G002940	Csa1G003510	Csa1G003540	Csa1G004050	Csa1G004060	Csa1G004080	Csa1G004090	Csa1G004240	Csa1G004250	Csa1G004350	Csa1G004970	Csa1G005500	Csa1G005510	Csa1G005520	Csa1G005590	Csa1G005610	Csa1G006280	Csa1G007860	Csa1G007870	Csa1G007880	Csa1G008440	Csa1G008520	Csa1G008550	Csa1G009580	Csa1G009600	Csa1G009610	Csa1G009920	Csa1G010940	Csa1G011440	Csa1G011470	Csa1G011500	Csa1G011510	Csa1G011550	Csa1G012660	Csa1G013170	Csa1G013180	Csa1G013230
GO:0001883
Csa1G000600	Csa1G000690	Csa1G000740	Csa1G000750	Csa1G001330	Csa1G001340	Csa1G001380	Csa1G001420	Csa1G002060	Csa1G002130	Csa1G002150	Csa1G002730	Csa1G002860	Csa1G002940	Csa1G003510	Csa1G003540	Csa1G004050	Csa1G004060	Csa1G004080	Csa1G004090	Csa1G004240	Csa1G004250	Csa1G004350	Csa1G004970	Csa1G005500	Csa1G005510	Csa1G005520	Csa1G005590	Csa1G005610	Csa1G006280	Csa1G007860	Csa1G007870	Csa1G007880	Csa1G008440	Csa1G008520	Csa1G008550	Csa1G009580	Csa1G009600	Csa1G009610	Csa1G009920	Csa1G010940	Csa1G011440	Csa1G011470	Csa1G011500	Csa1G011510	Csa1G011550	Csa1G012660	Csa1G013170	Csa1G013180	Csa1G013230
GO:0001884
Csa5G651140
GO:0001948
Csa1G172570	Csa1G264000	Csa2G000380	Csa2G002550	Csa2G033310	Csa2G174100	Csa2G373520	Csa3G134960	Csa3G374210	Csa3G597310	Csa3G782680	Csa3G840390	Csa3G847620	Csa4G192140	Csa4G285680	Csa6G476680	Csa6G476690	Csa6G502760	Csa6G510340	Csa7G452910
GO:0001965
Csa1G153010	Csa6G450960
GO:0001968
Csa5G632080	Csa5G632090	Csa5G632130	Csa5G633130
GO:0001972
Csa3G011860
GO:0002020
Csa4G295440
GO:0002039
Csa1G008480	Csa1G024210	Csa1G024870	Csa1G560660	Csa1G573000	Csa2G033360	Csa2G409490	Csa3G000050	Csa3G104880	Csa3G118000	Csa3G122300	Csa3G151390	Csa3G151540	Csa3G171220	Csa3G182230	Csa3G221760	Csa3G636420	Csa3G838640	Csa3G880030	Csa4G280590	Csa4G308520	Csa5G586030	Csa5G610330	Csa6G074020	Csa6G148230	Csa6G157100	Csa6G305300	Csa6G448100	Csa6G502000	Csa6G519650	Csa6G526520	Csa7G069140	Csa7G191190	Csa7G238960	Csa7G357030	Csa7G387150	Csa7G394010	Csa7G449470
GO:0002054
Csa6G430660
GO:0002059
Csa6G430660
GO:0002061
Csa6G430660
GO:0002094
Csa3G653960
GO:0003674
Csa1G000010	Csa1G000020	Csa1G000030	Csa1G000040	Csa1G000050	Csa1G000550	Csa1G000570	Csa1G000580	Csa1G000600	Csa1G000610	Csa1G000640	Csa1G000650	Csa1G000660	Csa1G000670	Csa1G000680	Csa1G000690	Csa1G000700	Csa1G000710	Csa1G000720	Csa1G000740	Csa1G000750	Csa1G000770	Csa1G001280	Csa1G001310	Csa1G001330	Csa1G001340	Csa1G001360	Csa1G001380	Csa1G001390	Csa1G001400	Csa1G001410	Csa1G001420	Csa1G001430	Csa1G001450	Csa1G001460	Csa1G001490	Csa1G001510	Csa1G001520	Csa1G001530	Csa1G002030	Csa1G002040	Csa1G002050	Csa1G002060	Csa1G002090	Csa1G002100	Csa1G002110	Csa1G002120	Csa1G002130	Csa1G002140	Csa1G002150
GO:0003676
Csa1G000020	Csa1G000050	Csa1G000580	Csa1G000600	Csa1G000690	Csa1G000710	Csa1G000770	Csa1G001310	Csa1G001380	Csa1G001390	Csa1G001400	Csa1G001420	Csa1G001450	Csa1G001510	Csa1G002050	Csa1G002120	Csa1G002140	Csa1G002850	Csa1G002890	Csa1G003540	Csa1G004080	Csa1G004090	Csa1G004110	Csa1G004120	Csa1G004130	Csa1G004190	Csa1G004210	Csa1G004330	Csa1G004870	Csa1G004900	Csa1G004950	Csa1G004970	Csa1G004980	Csa1G005570	Csa1G005580	Csa1G005620	Csa1G006290	Csa1G007850	Csa1G008430	Csa1G008440	Csa1G009580	Csa1G009660	Csa1G009680	Csa1G009700	Csa1G009710	Csa1G009790	Csa1G009800	Csa1G009870	Csa1G009910	Csa1G011480
GO:0003677
Csa1G000050	Csa1G000580	Csa1G000600	Csa1G000770	Csa1G001380	Csa1G001390	Csa1G001420	Csa1G001450	Csa1G001510	Csa1G002850	Csa1G002890	Csa1G004110	Csa1G004120	Csa1G004130	Csa1G004210	Csa1G004870	Csa1G004900	Csa1G004970	Csa1G004980	Csa1G005570	Csa1G006290	Csa1G007850	Csa1G008430	Csa1G008440	Csa1G009580	Csa1G009660	Csa1G009680	Csa1G009700	Csa1G009710	Csa1G009790	Csa1G009870	Csa1G011550	Csa1G013220	Csa1G013230	Csa1G013770	Csa1G013800	Csa1G013810	Csa1G014310	Csa1G014360	Csa1G014400	Csa1G014500	Csa1G015060	Csa1G015590	Csa1G015610	Csa1G015650	Csa1G015680	Csa1G015800	Csa1G020890	Csa1G020900	Csa1G021940
GO:0003678
Csa1G008440	Csa1G011550	Csa1G015650	Csa1G024810	Csa1G123490	Csa1G325370	Csa1G472480	Csa1G541890	Csa1G541900	Csa1G541910	Csa1G542410	Csa1G542430	Csa1G616310	Csa1G703040	Csa2G00090	Csa2G009300	Csa2G030620	Csa2G033360	Csa2G076020	Csa2G076520	Csa2G249850	Csa2G354740	Csa2G395190	Csa2G395690	Csa2G416820	Csa3G113330	Csa3G122300	Csa3G126130	Csa3G127240	Csa3G129670	Csa3G129680	Csa3G141820	Csa3G146440	Csa3G151390	Csa3G171150	Csa3G171160	Csa3G207350	Csa3G221760	Csa3G228360	Csa3G228370	Csa3G228870	Csa3G305660	Csa3G307170	Csa3G375720	Csa3G434980	Csa3G636420	Csa3G734900	Csa3G736810	Csa3G745020	Csa3G782660
GO:0003680
Csa1G024960	Csa1G024970	Csa1G629020	Csa2G009590	Csa2G010120	Csa2G190760	Csa2G370580	Csa3G011720	Csa3G011730	Csa3G126060	Csa3G126110	Csa3G127050	Csa3G141840	Csa3G175630	Csa3G176860	Csa3G247890	Csa3G890120	Csa3G902370	Csa3G902390	Csa4G664470	Csa5G010650	Csa5G153690	Csa5G157420	Csa5G157940	Csa5G169100	Csa5G182750	Csa5G532470	Csa5G533470	Csa5G568810	Csa6G003410	Csa6G008690	Csa6G022310	Csa6G076820	Csa6G079180	Csa6G087770	Csa6G401440	Csa7G029400	Csa7G044920	Csa7G372260	Csa7G372270	Csa7G427080	Csa7G428840
GO:0003681
Csa1G001510	Csa1G616340	Csa2G264570	Csa3G710780	Csa3G710790	Csa6G190200
GO:0003682
Csa1G000050	Csa1G001390	Csa1G004130	Csa1G008440	Csa1G013220	Csa1G013800	Csa1G024810	Csa1G064860	Csa1G123490	Csa1G123500	Csa1G169930	Csa1G172600	Csa1G173200	Csa1G187170	Csa1G275930	Csa1G325370	Csa1G472480	Csa1G480690	Csa1G530140	Csa1G599390	Csa1G604080	Csa1G616310	Csa1G629150	Csa1G629170	Csa1G638490	Csa1G703040	Csa2G000250	Csa2G004730	Csa2G006830	Csa2G009300	Csa2G010260	Csa2G010320	Csa2G030010	Csa2G030070	Csa2G060410	Csa2G075340	Csa2G075970	Csa2G076020	Csa2G076520	Csa2G079620	Csa2G123570	Csa2G149450	Csa2G174090	Csa2G224300	Csa2G278160	Csa2G279200	Csa2G302110	Csa2G338900	Csa2G359990	Csa2G383360
GO:0003684
Csa1G020900	Csa1G073770	Csa1G464550	Csa1G537440	Csa1G561390	Csa1G597830	Csa2G000410	Csa2G004730	Csa2G011510	Csa2G030070	Csa2G058700	Csa2G072450	Csa2G375760	Csa3G064210	Csa3G126250	Csa3G134540	Csa3G145750	Csa3G182010	Csa3G434980	Csa3G524580	Csa3G608160	Csa3G710740	Csa3G730970	Csa3G781550	Csa3G792040	Csa3G829030	Csa3G857070	Csa3G881660	Csa3G889670	Csa3G912890	Csa4G006390	Csa4G114240	Csa4G119250	Csa4G188390	Csa4G338990	Csa4G627160	Csa4G642520	Csa5G152930	Csa5G163650	Csa5G165160	Csa5G424880	Csa5G603350	Csa5G608600	Csa6G014860	Csa6G161200	Csa6G296460	Csa6G382890	Csa6G490850	Csa6G495680	Csa6G495790
GO:0003688
Csa1G435200	Csa2G009300	Csa2G297150	Csa2G359990	Csa3G644850	Csa3G722880	Csa3G736810	Csa4G031080	Csa5G167720	Csa5G175910	Csa5G218180	Csa5G622630	Csa6G087740	Csa6G186380	Csa6G522780	Csa6G525570	Csa6G538780	Csa7G004140	Csa7G064040	Csa7G343310	Csa7G407650	Csa7G450760
GO:0003689
Csa3G038730	Csa3G113330	Csa3G132560	Csa3G592670	Csa4G361280	Csa4G579870	Csa6G382960	Csa6G426950	Csa6G500470	Csa6G502800	Csa6G504490	Csa6G507120	Csa6G520280
GO:0003690
Csa1G002890	Csa1G013770	Csa1G013800	Csa1G020900	Csa1G024960	Csa1G024970	Csa1G032430	Csa1G039180	Csa1G039190	Csa1G042690	Csa1G073770	Csa1G118880	Csa1G366990	Csa1G423180	Csa1G464550	Csa1G523110	Csa1G528490	Csa1G561390	Csa1G575170	Csa1G597830	Csa1G598870	Csa1G629020	Csa2G000020	Csa2G000310	Csa2G004730	Csa2G009590	Csa2G010120	Csa2G030070	Csa2G190760	Csa2G247040	Csa2G278160	Csa2G324460	Csa2G368990	Csa2G370580	Csa2G376830	Csa2G381650	Csa2G416100	Csa3G000710	Csa3G005560	Csa3G009490	Csa3G011720	Csa3G011730	Csa3G017180	Csa3G064210	Csa3G122550	Csa3G122590	Csa3G126060	Csa3G126110	Csa3G126130	Csa3G127050
GO:0003691
Csa1G118880	Csa1G523110	Csa1G597830	Csa1G598870	Csa3G126130	Csa3G129670	Csa3G145750	Csa3G851750	Csa4G000700	Csa4G017100	Csa5G182630	Csa6G190310	Csa6G495710
GO:0003692
Csa6G002890
GO:0003696
Csa1G480690	Csa3G000710	Csa3G126820	Csa3G302110	Csa5G630730	Csa6G078540
GO:0003697
Csa1G002890	Csa1G013770	Csa1G013800	Csa1G013810	Csa1G020900	Csa1G032430	Csa1G039180	Csa1G039190	Csa1G042140	Csa1G042840	Csa1G058160	Csa1G063540	Csa1G063550	Csa1G123490	Csa1G181500	Csa1G325370	Csa1G423180	Csa1G480690	Csa1G568540	Csa1G569230	Csa1G569370	Csa1G597830	Csa1G598870	Csa1G604600	Csa1G703040	Csa2G000020	Csa2G000250	Csa2G000410	Csa2G009300	Csa2G033360	Csa2G033990	Csa2G061550	Csa2G171930	Csa2G234550	Csa2G247040	Csa2G249870	Csa2G285910	Csa2G324460	Csa2G351790	Csa2G360590	Csa2G360660	Csa2G368990	Csa2G416100	Csa2G439190	Csa3G005560	Csa3G009490	Csa3G047790	Csa3G062570	Csa3G122600	Csa3G126080
GO:0003700
Csa1G000050	Csa1G000550	Csa1G000700	Csa1G000770	Csa1G002800	Csa1G004120	Csa1G004130	Csa1G004870	Csa1G004900	Csa1G004970	Csa1G006290	Csa1G007910	Csa1G009580	Csa1G009680	Csa1G009700	Csa1G009790	Csa1G009870	Csa1G011540	Csa1G014310	Csa1G014400	Csa1G015610	Csa1G020890	Csa1G023580	Csa1G025040	Csa1G025920	Csa1G025960	Csa1G027500	Csa1G029570	Csa1G031750	Csa1G032410	Csa1G033030	Csa1G033200	Csa1G033250	Csa1G033300	Csa1G038340	Csa1G038380	Csa1G039000	Csa1G039270	Csa1G039900	Csa1G039910	Csa1G039960	Csa1G039990	Csa1G040010	Csa1G042180	Csa1G042290	Csa1G042340	Csa1G042350	Csa1G042780	Csa1G042960	Csa1G043000
GO:0003705
Csa1G588520	Csa1G598870	Csa2G287110	Csa2G351760	Csa4G046670	Csa5G152860	Csa5G587110	Csa5G623900	Csa6G426360	Csa6G487770	Csa7G432650
GO:0003707
Csa2G361700	Csa3G595210	Csa3G758990	Csa3G829120	Csa5G517790
GO:0003712
Csa1G000020	Csa1G001390	Csa1G004130	Csa1G004900	Csa1G005510	Csa1G006290	Csa1G013220	Csa1G014400	Csa1G015800	Csa1G024870	Csa1G029570	Csa1G029580	Csa1G032450	Csa1G045820	Csa1G046890	Csa1G048950	Csa1G049460	Csa1G050040	Csa1G057040	Csa1G074900	Csa1G086920	Csa1G123490	Csa1G173200	Csa1G275930	Csa1G302180	Csa1G529120	Csa1G533390	Csa1G569300	Csa1G569330	Csa1G570150	Csa1G590250	Csa1G614640	Csa1G616310	Csa1G629170	Csa1G630290	Csa1G688130	Csa2G003590	Csa2G004720	Csa2G005970	Csa2G008080	Csa2G009570	Csa2G009580	Csa2G030050	Csa2G031700	Csa2G035450	Csa2G049880	Csa2G070230	Csa2G076020	Csa2G100550	Csa2G119340
GO:0003713
Csa1G000020	Csa1G001390	Csa1G004130	Csa1G004900	Csa1G015800	Csa1G024870	Csa1G029570	Csa1G029580	Csa1G050040	Csa1G086920	Csa1G123490	Csa1G173200	Csa1G529120	Csa1G533390	Csa1G569300	Csa1G570150	Csa2G003590	Csa2G004720	Csa2G008080	Csa2G009570	Csa2G009580	Csa2G031700	Csa2G035450	Csa2G100550	Csa2G249850	Csa2G302110	Csa2G302300	Csa2G355030	Csa2G360620	Csa2G364570	Csa2G375240	Csa2G378560	Csa2G383360	Csa2G385060	Csa2G401490	Csa2G401990	Csa2G427310	Csa3G000050	Csa3G038160	Csa3G064190	Csa3G104880	Csa3G113280	Csa3G114460	Csa3G118000	Csa3G119510	Csa3G121620	Csa3G122300	Csa3G133330	Csa3G151390	Csa3G166260
GO:0003714
Csa1G004130	Csa1G005510	Csa1G006290	Csa1G013220	Csa1G014400	Csa1G015800	Csa1G045820	Csa1G048950	Csa1G050040	Csa1G057040	Csa1G074900	Csa1G275930	Csa1G569300	Csa1G569330	Csa1G590250	Csa1G616310	Csa1G629170	Csa1G630290	Csa1G688130	Csa2G030050	Csa2G031700	Csa2G049880	Csa2G070230	Csa2G119340	Csa2G149450	Csa2G345920	Csa2G351760	Csa2G367240	Csa2G375780	Csa3G038150	Csa3G061010	Csa3G121620	Csa3G124880	Csa3G126820	Csa3G133150	Csa3G146410	Csa3G184010	Csa3G728150	Csa3G733340	Csa3G734970	Csa3G743420	Csa3G790460	Csa3G816680	Csa3G824160	Csa3G836460	Csa3G892210	Csa4G022880	Csa4G026910	Csa4G043940	Csa4G295520
GO:0003720
Csa1G039120	Csa3G697390	Csa3G697400	Csa6G052700
GO:0003721
Csa3G697390	Csa3G697400
GO:0003723
Csa1G000690	Csa1G000710	Csa1G001310	Csa1G001380	Csa1G001400	Csa1G002050	Csa1G002120	Csa1G002140	Csa1G002890	Csa1G003540	Csa1G004080	Csa1G004090	Csa1G004330	Csa1G004950	Csa1G004970	Csa1G005580	Csa1G005620	Csa1G012660	Csa1G013770	Csa1G013810	Csa1G014360	Csa1G014470	Csa1G015790	Csa1G015840	Csa1G015850	Csa1G020880	Csa1G021960	Csa1G023040	Csa1G023600	Csa1G024300	Csa1G024810	Csa1G025140	Csa1G025270	Csa1G025830	Csa1G025930	Csa1G025950	Csa1G028050	Csa1G031810	Csa1G031900	Csa1G032430	Csa1G039120	Csa1G039130	Csa1G039140	Csa1G039180	Csa1G039190	Csa1G039230	Csa1G039850	Csa1G041530	Csa1G042100	Csa1G042260
GO:0003724
Csa1G004090	Csa1G012660	Csa1G024810	Csa1G039130	Csa1G039140	Csa1G042100	Csa1G042950	Csa1G071900	Csa1G077130	Csa1G325370	Csa1G528500	Csa1G560830	Csa1G688130	Csa1G703040	Csa2G013240	Csa2G068690	Csa2G169760	Csa2G350990	Csa2G381720	Csa2G395190	Csa2G395690	Csa3G016940	Csa3G077650	Csa3G077690	Csa3G122520	Csa3G127240	Csa3G146440	Csa3G149880	Csa3G151370	Csa3G151380	Csa3G168950	Csa3G171780	Csa3G207350	Csa3G228360	Csa3G228370	Csa3G228870	Csa3G252460	Csa3G257080	Csa3G639040	Csa3G654480	Csa3G736920	Csa3G746560	Csa3G782660	Csa3G812160	Csa3G824890	Csa3G838660	Csa4G063450	Csa4G097700	Csa4G280530	Csa4G378760
GO:0003725
Csa1G024810	Csa1G062340	Csa1G132060	Csa1G267180	Csa1G287000	Csa1G654870	Csa2G075460	Csa2G084270	Csa2G263950	Csa2G350460	Csa2G370450	Csa2G428390	Csa2G435470	Csa3G011070	Csa3G017100	Csa3G026150	Csa3G033730	Csa3G074990	Csa3G116650	Csa3G199600	Csa3G228360	Csa3G228370	Csa3G228870	Csa3G345370	Csa3G345380	Csa3G730970	Csa3G782660	Csa3G814360	Csa3G824890	Csa3G842040	Csa3G842050	Csa4G001760	Csa4G006230	Csa4G010950	Csa4G063450	Csa4G081280	Csa4G124860	Csa4G192230	Csa4G192730	Csa4G297450	Csa4G297470	Csa4G308610	Csa4G647410	Csa5G011670	Csa5G167730	Csa5G177110	Csa5G576660	Csa5G611030	Csa5G612290	Csa5G636640
GO:0003726
Csa6G002890
GO:0003727
Csa1G002890	Csa1G039180	Csa1G039190	Csa1G145960	Csa1G171070	Csa1G181500	Csa1G359460	Csa1G528490	Csa1G528500	Csa1G568570	Csa1G569470	Csa2G000020	Csa2G005870	Csa2G020930	Csa2G033990	Csa2G060420	Csa2G068690	Csa2G075290	Csa2G171930	Csa2G172520	Csa2G271430	Csa2G285910	Csa2G324460	Csa2G350360	Csa2G368990	Csa2G372170	Csa2G379260	Csa2G404980	Csa2G416100	Csa3G002780	Csa3G009490	Csa3G062570	Csa3G118170	Csa3G129610	Csa3G134590	Csa3G135040	Csa3G146650	Csa3G172960	Csa3G202720	Csa3G221750	Csa3G236550	Csa3G403980	Csa3G608180	Csa3G645950	Csa3G654480	Csa3G697930	Csa3G722890	Csa3G740070	Csa3G746540	Csa3G782700
GO:0003729
Csa1G045770	Csa1G063540	Csa1G063550	Csa1G168900	Csa1G181500	Csa1G480690	Csa1G599460	Csa1G599470	Csa1G616290	Csa2G000020	Csa2G000230	Csa2G003610	Csa2G005930	Csa2G021630	Csa2G033290	Csa2G033940	Csa2G074280	Csa2G075290	Csa2G099460	Csa2G171930	Csa2G234550	Csa2G235610	Csa2G277020	Csa2G285910	Csa2G297150	Csa2G337260	Csa2G345920	Csa2G351790	Csa2G360590	Csa2G368990	Csa2G373440	Csa2G375250	Csa2G382730	Csa2G404980	Csa2G435430	Csa3G002530	Csa3G002540	Csa3G002550	Csa3G009490	Csa3G017300	Csa3G038760	Csa3G048430	Csa3G062570	Csa3G104880	Csa3G110600	Csa3G118170	Csa3G126820	Csa3G135010	Csa3G202720	Csa3G302110
GO:0003730
Csa1G063550	Csa1G181500	Csa1G599460	Csa1G599470	Csa2G074280	Csa2G171930	Csa2G234550	Csa2G285910	Csa2G297150	Csa2G351790	Csa2G368990	Csa2G435430	Csa3G017300	Csa3G048430	Csa3G062570	Csa3G110600	Csa3G202720	Csa3G608180	Csa3G640540	Csa3G727970	Csa3G746540	Csa3G809410	Csa3G839850	Csa3G889750	Csa4G011790	Csa4G031080	Csa4G083660	Csa4G337270	Csa5G175910	Csa5G182720	Csa5G587170	Csa5G587210	Csa5G622680	Csa5G647270	Csa5G649320	Csa6G052760	Csa6G087740	Csa6G110300	Csa6G190240	Csa6G401470	Csa7G071550	Csa7G073530	Csa7G074890	Csa7G188690	Csa7G278740	Csa7G450760
GO:0003735
Csa1G000010	Csa1G005630	Csa1G009690	Csa1G009860	Csa1G021920	Csa1G021930	Csa1G023080	Csa1G024170	Csa1G025150	Csa1G041530	Csa1G042360	Csa1G046840	Csa1G050150	Csa1G057000	Csa1G072470	Csa1G095030	Csa1G126060	Csa1G150980	Csa1G153000	Csa1G153510	Csa1G162600	Csa1G162610	Csa1G163140	Csa1G168900	Csa1G257920	Csa1G448420	Csa1G448960	Csa1G462020	Csa1G470310	Csa1G470450	Csa1G481220	Csa1G530120	Csa1G538800	Csa1G540870	Csa1G568530	Csa1G569250	Csa1G569260	Csa1G569380	Csa1G573590	Csa1G575140	Csa1G580200	Csa1G589640	Csa1G600980	Csa1G615170	Csa1G629190	Csa1G659040	Csa1G696420	Csa2G000220	Csa2G000230	Csa2G000570
GO:0003743
Csa1G015840	Csa1G015850	Csa1G020880	Csa1G024810	Csa1G028050	Csa1G031810	Csa1G145930	Csa1G256200	Csa1G257340	Csa1G351950	Csa1G408710	Csa1G418250	Csa1G464540	Csa1G537630	Csa1G538130	Csa1G538140	Csa1G569520	Csa1G572430	Csa1G589080	Csa1G597810	Csa1G599390	Csa1G600810	Csa1G616290	Csa1G630290	Csa2G010170	Csa2G013230	Csa2G036070	Csa2G118310	Csa2G171890	Csa2G263950	Csa2G270880	Csa2G310390	Csa2G336670	Csa2G338870	Csa2G363560	Csa2G367740	Csa2G378560	Csa2G379090	Csa2G382670	Csa2G383360	Csa2G401420	Csa2G401490	Csa2G401990	Csa3G011800	Csa3G016980	Csa3G017100	Csa3G026150	Csa3G038160	Csa3G038760	Csa3G064190
GO:0003746
Csa1G003540	Csa1G005620	Csa1G042660	Csa1G050420	Csa1G087430	Csa1G087440	Csa1G207310	Csa1G256200	Csa1G599550	Csa2G009370	Csa2G075460	Csa2G139820	Csa2G325960	Csa2G345940	Csa2G382670	Csa3G110620	Csa3G110630	Csa3G186680	Csa3G728090	Csa3G816070	Csa3G829230	Csa3G829240	Csa3G872750	Csa3G878940	Csa3G881720	Csa4G651970	Csa5G160160	Csa5G266830	Csa5G468480	Csa5G495920	Csa5G495940	Csa5G495950	Csa5G517710	Csa5G606480	Csa6G014610	Csa6G014660	Csa6G104600	Csa6G139210	Csa6G176410	Csa6G176930	Csa6G290890	Csa6G338670	Csa6G486670	Csa7G041340	Csa7G201920	Csa7G392350
GO:0003747
Csa1G042660	Csa1G561950	Csa1G652260	Csa3G036420	Csa4G293340	Csa5G119700	Csa5G125700	Csa5G585970	Csa5G630740	Csa5G646680	Csa6G089230	Csa6G318700	Csa7G394660	CsaUNG025000	CsaUNG030410
GO:0003755
Csa1G042130	Csa1G153530	Csa1G265650	Csa1G423230	Csa1G690270	Csa1G707640	Csa2G009340	Csa2G100010	Csa2G100030	Csa2G234600	Csa2G270140	Csa2G360770	Csa2G369030	Csa2G380020	Csa3G017120	Csa3G100780	Csa3G118090	Csa3G119400	Csa3G121600	Csa3G125010	Csa3G129600	Csa3G172960	Csa3G176850	Csa3G356080	Csa3G608680	Csa3G658530	Csa3G690310	Csa3G748160	Csa3G748170	Csa3G748180	Csa3G777640	Csa3G836450	Csa3G889790	Csa3G912890	Csa4G011040	Csa4G046790	Csa4G279860	Csa4G442600	Csa4G646250	Csa5G128260	Csa5G202380	Csa5G472100	Csa5G624450	Csa5G648670	Csa6G006790	Csa6G008620	Csa6G077370	Csa6G086150	Csa6G093090	Csa6G135990
GO:0003756
Csa1G084280	Csa2G403150	Csa3G207360	Csa3G483810	Csa4G361910	Csa6G168250	Csa6G290880	Csa6G383520	Csa6G488380
GO:0003774
Csa1G001420	Csa1G004960	Csa1G008410	Csa1G011470	Csa1G011500	Csa1G015820	Csa1G025250	Csa1G028070	Csa1G038900	Csa1G039040	Csa1G042550	Csa1G045690	Csa1G065980	Csa1G089470	Csa1G169960	Csa1G173190	Csa1G186650	Csa1G187170	Csa1G232040	Csa1G240580	Csa1G257870	Csa1G257940	Csa1G270920	Csa1G302170	Csa1G373520	Csa1G478080	Csa1G495290	Csa1G537510	Csa1G568560	Csa1G573710	Csa1G590280	Csa1G650100	Csa1G675040	Csa1G690370	Csa2G000950	Csa2G006120	Csa2G006830	Csa2G010140	Csa2G015350	Csa2G021600	Csa2G022250	Csa2G022260	Csa2G034790	Csa2G074120	Csa2G094380	Csa2G169700	Csa2G173060	Csa2G223730	Csa2G237130	Csa2G250930
GO:0003777
Csa1G004960	Csa1G008410	Csa1G015820	Csa1G025250	Csa1G028070	Csa1G042550	Csa1G045690	Csa1G065980	Csa1G089470	Csa1G169960	Csa1G186650	Csa1G232040	Csa1G240580	Csa1G257870	Csa1G257940	Csa1G373520	Csa1G478080	Csa1G495290	Csa1G568560	Csa1G573710	Csa1G675040	Csa1G690370	Csa2G006120	Csa2G021600	Csa2G022250	Csa2G022260	Csa2G074120	Csa2G173060	Csa2G237130	Csa2G250930	Csa2G277090	Csa2G354040	Csa2G365120	Csa2G368870	Csa2G370520	Csa3G000080	Csa3G062600	Csa3G125560	Csa3G131940	Csa3G146650	Csa3G159460	Csa3G172990	Csa3G182230	Csa3G414070	Csa3G454120	Csa3G710760	Csa3G733350	Csa3G734250	Csa3G736850	Csa3G777560
GO:0003779
Csa1G000610	Csa1G001420	Csa1G002920	Csa1G005660	Csa1G011470	Csa1G011500	Csa1G013220	Csa1G014410	Csa1G015820	Csa1G024940	Csa1G028070	Csa1G031190	Csa1G038900	Csa1G039040	Csa1G042320	Csa1G045630	Csa1G050420	Csa1G073080	Csa1G073870	Csa1G077140	Csa1G084290	Csa1G118890	Csa1G169930	Csa1G172600	Csa1G173190	Csa1G187170	Csa1G228960	Csa1G270920	Csa1G302170	Csa1G423300	Csa1G467110	Csa1G467190	Csa1G475980	Csa1G480180	Csa1G537510	Csa1G569460	Csa1G569470	Csa1G587440	Csa1G589720	Csa1G590250	Csa1G590280	Csa1G597820	Csa1G600850	Csa1G629170	Csa1G700130	Csa1G700660	Csa1G700670	Csa1G700680	Csa2G000760	Csa2G000770
GO:0003785
Csa1G005660	Csa1G050420	Csa1G118890	Csa1G475980	Csa2G000760	Csa2G120920	Csa2G249860	Csa2G354680	Csa3G017050	Csa3G119810	Csa3G122580	Csa3G122620	Csa3G743450	Csa3G782620	Csa4G297540	Csa4G315020	Csa4G371070	Csa4G372620	Csa4G432460	Csa4G643070	Csa5G198170	Csa5G381800	Csa5G435070	Csa5G623850	Csa6G009480	Csa6G014660	Csa6G040580	Csa6G416810	Csa6G416820	Csa6G416840	Csa7G071340	Csa7G206930
GO:0003796
Csa1G001310	Csa1G267220	Csa1G267230	Csa1G267240	Csa2G033960	Csa2G193360	Csa2G193370	Csa2G346580	Csa2G402020	Csa3G120470	Csa3G120480	Csa3G120500	Csa5G139730	Csa5G139740	Csa5G139760	Csa5G139770	Csa7G072200	Csa7G072210
GO:0003810
Csa2G000660	Csa2G011510	Csa6G501260
GO:0003823
Csa4G103350
GO:0003824
Csa1G000020	Csa1G000030	Csa1G000040	Csa1G000570	Csa1G000600	Csa1G000610	Csa1G000650	Csa1G000660	Csa1G000670	Csa1G000690	Csa1G000720	Csa1G000740	Csa1G000750	Csa1G001310	Csa1G001360	Csa1G001380	Csa1G001420	Csa1G001460	Csa1G001490	Csa1G001520	Csa1G002040	Csa1G002050	Csa1G002090	Csa1G002110	Csa1G002120	Csa1G002130	Csa1G002150	Csa1G002160	Csa1G002660	Csa1G002680	Csa1G002710	Csa1G002720	Csa1G002760	Csa1G002770	Csa1G002780	Csa1G002790	Csa1G002810	Csa1G002820	Csa1G002830	Csa1G002840	Csa1G002860	Csa1G002880	Csa1G002900	Csa1G002910	Csa1G002920	Csa1G002940	Csa1G003510	Csa1G003520	Csa1G003540	Csa1G004040
GO:0003825
Csa1G005560	Csa1G467060	Csa3G009420	Csa4G028470	Csa4G622880	Csa5G602180	Csa6G520240	Csa7G049190
GO:0003826
Csa1G599400
GO:0003827
Csa7G024680
GO:0003829
Csa4G637160
GO:0003830
Csa1G351960	Csa5G522970	Csa5G598080
GO:0003831
Csa3G124950	Csa3G873780	Csa6G000660	Csa7G379100
GO:0003835
Csa1G196240	Csa3G599430	Csa6G152940
GO:0003840
Csa2G000660	Csa6G501260
GO:0003841
Csa2G059790	Csa2G361360	Csa2G365140	Csa3G043890	Csa3G077660	Csa3G812760	Csa4G476190	Csa5G182690	Csa7G253210
GO:0003842
Csa6G008780
GO:0003843
Csa1G002710	Csa1G073850	Csa1G605100	Csa1G605110	Csa2G302170	Csa2G302180	Csa2G302250	Csa2G302260	Csa4G621160	Csa5G420330	Csa6G128000	Csa7G036450	Csa7G236800	Csa7G429540	Csa7G429550	Csa7G429560
GO:0003844
Csa3G751970	Csa6G357030	Csa7G213180	Csa7G213190
GO:0003845
Csa1G051650	Csa1G051660	Csa1G051670	Csa1G051680	Csa5G650470
GO:0003848
Csa5G190480
GO:0003849
Csa2G369040	Csa3G073840	Csa3G835820	Csa3G835840	Csa6G499800	Csa7G064020	CsaUNG029140
GO:0003852
Csa3G363180	Csa3G823050
GO:0003854
Csa1G042570	Csa1G277460	Csa1G616860	Csa2G441240	Csa3G174040	Csa3G197950	Csa3G715370	Csa3G716370	Csa3G717870	Csa3G732580	Csa3G837550	Csa4G009870	Csa4G296130	Csa4G664460	Csa5G524780	Csa6G081470	Csa6G361340	Csa6G522790	Csa7G075630	Csa7G450540	CsaUNG027350
GO:0003855
Csa2G297240	Csa6G486810
GO:0003856
Csa3G002680	Csa6G486810
GO:0003857
Csa2G003610	Csa2G348190	Csa3G017300	Csa3G141770	Csa3G141780	Csa3G141810	Csa3G234000	Csa3G598890	Csa3G778290	Csa3G778300	Csa4G011790	Csa4G639790	Csa5G171720	Csa6G306330	Csa6G319770
GO:0003858
Csa1G031820	Csa1G044880	Csa1G168880	Csa1G698530	Csa3G730750	Csa3G733960	Csa3G778280	Csa3G843800	Csa3G848200
GO:0003859
Csa3G017300	Csa4G011790	Csa5G601480	Csa6G330970
GO:0003860
Csa1G629790	Csa2G005320	Csa3G127100	Csa4G608110	Csa4G651940
GO:0003861
Csa5G162650
GO:0003862
Csa4G006270	Csa6G446300	Csa6G509550
GO:0003863
Csa1G599400	Csa6G095870	Csa6G395130	Csa6G483270
GO:0003864
Csa7G338120
GO:0003866
Csa3G126230	Csa6G486810
GO:0003867
Csa3G730200	Csa4G036590	Csa4G056800	Csa4G056830	Csa4G056840	Csa4G326550	Csa4G618430	Csa7G432140
GO:0003868
Csa4G608160
GO:0003871
Csa1G599580	Csa3G213500	Csa3G355040	Csa3G822260	Csa3G842030
GO:0003872
Csa1G575110	Csa1G701210	Csa3G434990	Csa3G435010	Csa4G023010	Csa4G097630	Csa4G664520	Csa6G510350	Csa6G512900	Csa7G447890
GO:0003873
Csa1G532360	Csa6G182690
GO:0003876
Csa4G310720
GO:0003878
Csa1G043130	Csa1G560680	Csa2G348890	Csa6G331010	Csa6G362950
GO:0003879
Csa5G586570
GO:0003880
Csa1G524650	Csa6G074600
GO:0003883
Csa6G538800	Csa7G253200	Csa7G407510
GO:0003885
Csa3G116800	Csa3G901060	Csa4G103350	Csa4G236360
GO:0003886
Csa1G604080	Csa2G380010	Csa3G006640	Csa3G838650	Csa5G002610	Csa6G000130
GO:0003887
Csa1G005660	Csa1G015800	Csa1G039840	Csa1G434690	Csa1G435200	Csa1G569080	Csa1G570150	Csa2G030000	Csa2G030010	Csa2G278160	Csa2G375760	Csa2G402050	Csa3G038730	Csa3G113330	Csa3G116880	Csa3G781550	Csa3G807320	Csa4G361280	Csa4G625010	Csa4G626090	Csa4G637740	Csa4G642520	Csa5G583350	Csa5G603350	Csa6G094750	Csa6G151740	Csa6G151760	Csa6G294440	Csa6G365140	Csa6G382960	Csa6G425700	Csa6G426950	Csa6G426970	Csa6G476130	Csa6G495680	Csa6G502800	Csa6G520280	Csa6G532580	Csa7G051420	Csa7G062760	Csa7G069150	Csa7G071370	Csa7G071660	Csa7G081710	Csa7G387150	CsaUNG012520	CsaUNG033690
GO:0003896
Csa2G278160	Csa3G184000	Csa5G647410	Csa6G094750
GO:0003899
Csa1G043180	Csa1G045530	Csa1G083760	Csa1G084260	Csa1G084270	Csa1G095010	Csa1G527910	Csa1G595870	Csa1G673530	Csa1G690340	Csa1G702030	Csa2G036610	Csa2G074250	Csa2G093850	Csa2G100020	Csa2G193330	Csa2G222080	Csa2G278160	Csa2G345940	Csa2G372830	Csa2G384980	Csa2G403670	Csa3G002510	Csa3G039340	Csa3G043930	Csa3G047880	Csa3G119280	Csa3G143540	Csa3G166240	Csa3G180370	Csa3G182170	Csa3G184000	Csa3G354500	Csa3G642650	Csa3G690810	Csa3G811600	Csa3G815480	Csa3G822200	Csa3G844880	Csa3G866520	Csa3G877600	Csa4G011050	Csa4G022870	Csa4G031020	Csa4G038800	Csa4G651950	Csa5G312340	Csa5G435050	Csa5G600940	Csa5G607420
GO:0003904
Csa3G881660	Csa3G889670	Csa5G158490	Csa7G397570
GO:0003905
Csa2G361440	Csa3G800670	Csa3G855280	Csa3G857070	Csa5G606920	Csa6G134890	Csa6G502690	Csa7G432000
GO:0003906
Csa1G045870	Csa1G050040	Csa1G530120	Csa2G000230	Csa3G748840	Csa3G824160	Csa4G006390	Csa4G015140	Csa5G199310	Csa5G615310	Csa6G150590	Csa6G382890	Csa6G450390	Csa6G505930	Csa7G450550
GO:0003909
Csa1G045530	Csa1G073820	Csa1G303710	Csa1G522530	Csa2G049850	Csa2G061570	Csa2G145900	Csa2G169780	Csa2G354630	Csa3G171190	Csa3G748180	Csa3G842100	Csa4G051390	Csa4G418560	Csa5G396030	Csa5G577400	Csa6G046380	Csa6G148180	Csa6G160700	Csa6G301030	Csa6G358710	Csa6G426950	Csa6G511030	Csa7G115340	CsaUNG029290
GO:0003910
Csa1G045530	Csa1G073820	Csa1G303710	Csa1G522530	Csa2G049850	Csa2G061570	Csa2G145900	Csa2G169780	Csa2G354630	Csa3G171190	Csa3G748180	Csa3G842100	Csa4G051390	Csa4G418560	Csa5G396030	Csa5G577400	Csa6G046380	Csa6G148180	Csa6G160700	Csa6G301030	Csa6G358710	Csa6G511030	Csa7G115340	CsaUNG029290
GO:0003911
Csa6G426950
GO:0003912
Csa5G603350
GO:0003913
Csa3G881660	Csa3G889670	Csa5G158490	Csa5G171170	Csa7G397570	Csa7G433310
GO:0003914
Csa7G433310
GO:0003916
Csa1G011470	Csa1G038900	Csa1G270920	Csa2G00090	Csa2G249850	Csa3G063680	Csa3G104880	Csa3G172970	Csa3G636440	Csa3G690290	Csa3G808390	Csa3G813290	Csa3G850640	Csa4G025080	Csa4G286930	Csa4G293010	Csa4G430890	Csa4G651990	Csa5G152220	Csa6G190420	Csa7G056450	Csa7G232590	CsaUNG028550
GO:0003917
Csa1G011470	Csa1G038900	Csa1G270920	Csa3G063680	Csa3G104880	Csa3G172970	Csa3G636440	Csa3G813290	Csa3G850640	Csa4G025080	Csa4G651990	Csa6G190420	Csa7G056450	CsaUNG028550
GO:0003918
Csa2G00090	Csa3G063680	Csa3G104880	Csa3G690290	Csa3G808390	Csa3G850640	Csa4G025080	Csa4G286930	Csa4G293010	Csa4G430890	Csa5G152220	Csa6G190420	Csa7G232590
GO:0003919
Csa1G071920	Csa3G740810	Csa5G577970	Csa7G048080
GO:0003922
Csa1G275940	Csa3G855280	Csa4G181720	Csa5G153080	Csa5G606920	Csa6G134890	Csa7G066330	Csa7G432000
GO:0003923
Csa1G690290	Csa5G523060
GO:0003924
Csa1G003540	Csa1G005610	Csa1G025010	Csa1G030670	Csa1G042660	Csa1G042770	Csa1G042790	Csa1G153000	Csa1G172570	Csa1G181510	Csa1G304710	Csa1G305790	Csa1G351950	Csa1G467140	Csa1G469730	Csa1G537560	Csa1G629200	Csa1G660130	Csa1G696470	Csa1G705090	Csa2G003580	Csa2G008070	Csa2G009370	Csa2G010170	Csa2G021700	Csa2G035520	Csa2G049970	Csa2G075970	Csa2G094380	Csa2G139820	Csa2G237750	Csa2G270750	Csa2G297130	Csa2G297160	Csa2G297190	Csa2G310390	Csa2G326500	Csa2G334520	Csa2G338870	Csa2G345950	Csa2G351000	Csa2G368830	Csa2G379080	Csa2G379090	Csa2G380000	Csa2G382790	Csa2G401410	Csa2G415550	Csa2G415560	Csa2G418950
GO:0003933
Csa1G597180	Csa4G111580	Csa4G111590	Csa6G029440	Csa7G351870
GO:0003934
Csa1G597180	Csa7G351870
GO:0003935
Csa4G111580	Csa4G111590	Csa6G029440
GO:0003937
Csa1G057010
GO:0003938
Csa1G152500	Csa3G202220	Csa3G732640	Csa7G073520	Csa7G239630
GO:0003939
Csa3G180200	Csa3G180210	Csa3G180220	Csa3G598890	Csa3G778290	Csa3G778300	Csa4G337910	Csa5G171720
GO:0003941
Csa5G154750
GO:0003942
Csa2G236630
GO:0003949
Csa5G649910	Csa7G212660
GO:0003950
Csa3G008310	Csa3G134990	Csa3G203260	Csa3G398930	Csa3G817740	Csa3G823650	Csa3G901000	Csa4G627160	Csa6G152930	Csa7G030000	Csa7G113320	Csa7G397590	Csa7G398140
GO:0003951
Csa1G615160	Csa4G083530	Csa6G381800
GO:0003952
Csa4G181720	Csa5G149340	Csa5G153080	Csa7G066330
GO:0003954
Csa1G001460	Csa1G071890	Csa1G181370	Csa1G538810	Csa2G169710	Csa2G354640	Csa2G432800	Csa3G077630	Csa3G128840	Csa3G128850	Csa3G128860	Csa3G184070	Csa3G189850	Csa3G728010	Csa3G815460	Csa3G845450	Csa4G006380	Csa4G495230	Csa4G645960	Csa5G172840	Csa5G277970	Csa5G321460	Csa5G624440	Csa6G087960	Csa6G124000	Csa6G185240	Csa6G495720	Csa6G517010	Csa6G517020	Csa6G522670	Csa7G029950	Csa7G046710	Csa7G268510	CsaUNG026740	CsaUNG026750
GO:0003955
Csa5G435080	Csa5G623860
GO:0003956
Csa7G113310	Csa7G113320
GO:0003958
Csa2G361620	Csa3G011850	Csa3G011860	Csa3G115620	Csa3G124940	Csa3G124970	Csa3G903530	Csa4G056760	Csa5G606830	Csa5G606840	Csa6G004550	Csa6G448700
GO:0003959
Csa1G595890	Csa4G638340
GO:0003960
Csa1G163130	Csa3G207920	Csa3G236570	Csa5G166990	Csa5G601570	Csa5G630800	Csa5G645100	Csa6G517040	Csa7G351890	Csa7G351910	CsaUNG003110
GO:0003961
Csa3G002890	Csa5G148520
GO:0003962
Csa3G002890	Csa3G824870	Csa5G148520	Csa6G357010
GO:0003963
Csa1G633410
GO:0003964
Csa1G013810	Csa1G024300	Csa1G039120	Csa1G039130	Csa1G039140	Csa1G039230	Csa1G042490	Csa1G042840	Csa1G057030	Csa1G064860	Csa1G070600	Csa1G070610	Csa1G070620	Csa1G071160	Csa1G073890	Csa1G077180	Csa1G181550	Csa1G264580	Csa1G385040	Csa1G434190	Csa1G442340	Csa1G569420	Csa1G587450	Csa1G589130	Csa1G600890	Csa1G600950	Csa1G614140	Csa1G614640	Csa1G629120	Csa1G638490	Csa1G665330	Csa1G673520	Csa1G680100	Csa1G682130	Csa1G701280	Csa1G703590	Csa1G714720	Csa2G000950	Csa2G007410	Csa2G009510	Csa2G010260	Csa2G013230	Csa2G061590	Csa2G062660	Csa2G100020	Csa2G100570	Csa2G150000	Csa2G233010	Csa2G277090	Csa2G350390
GO:0003968
Csa1G005580	Csa1G325370	Csa1G574860	Csa1G703040	Csa2G381730	Csa3G002510	Csa3G039340	Csa3G080330	Csa5G221930	Csa5G239140	Csa5G239640	Csa5G266820	Csa5G266850	Csa5G292250	Csa5G435050	Csa5G544050	Csa5G564290	Csa6G423360	Csa7G276680	Csa7G291120
GO:0003972
Csa1G087430	Csa1G087440
GO:0003973
Csa3G645970	Csa3G645980	Csa3G645990	Csa3G790450	Csa4G044990	Csa6G523470
GO:0003975
Csa4G340000	Csa4G340010
GO:0003978
Csa1G025130	Csa1G277970	Csa1G554540	Csa2G037230	Csa2G146400	Csa3G035870	Csa3G126220	Csa3G735020	Csa4G001800	Csa4G052620	Csa4G500330	Csa5G148720	Csa5G155470	Csa5G182060	Csa5G512920	Csa6G319800	Csa6G526280
GO:0003979
Csa1G012150	Csa4G094000	Csa6G366390
GO:0003980
Csa3G219730
GO:0003983
Csa2G346040	Csa3G307690
GO:0003984
Csa1G001520	Csa1G652230	Csa4G133700
GO:0003985
Csa1G173130	Csa2G129150	Csa3G133140	Csa3G624070	Csa7G031640
GO:0003986
Csa1G478590	Csa6G518370	Csa7G373540
GO:0003987
Csa1G015740	Csa2G238260	Csa3G149320	Csa3G166210	Csa3G253500	Csa3G535120	Csa4G051550	Csa4G280430	Csa4G280450	Csa4G363460	Csa5G150390	Csa7G031600	CsaUNG006260
GO:0003988
Csa1G173130	Csa2G129150	Csa3G133140	Csa3G624070	Csa7G031640
GO:0003989
Csa2G009520	Csa3G122540	Csa4G092990	Csa4G307910	Csa4G438530	Csa5G396020	Csa6G017050	Csa7G071660	Csa7G073600	Csa7G387180	Csa7G433220
GO:0003991
Csa2G379190
GO:0003992
Csa1G025890	Csa1G421880	Csa4G056800	Csa4G056830	Csa4G056840	Csa4G618430	Csa7G432140
GO:0003993
Csa1G025850	Csa1G571810	Csa2G000720	Csa2G000730	Csa2G000740	Csa2G139300	Csa2G424710	Csa3G134700	Csa3G497890	Csa4G335240	Csa5G152870	Csa5G167080	Csa5G211580	Csa5G212090	Csa5G212610	Csa5G635360
GO:0003994
Csa3G002530	Csa3G002540	Csa3G002550	Csa6G507310	Csa7G043630
GO:0003995
Csa2G415540	Csa3G164520	Csa3G731060	Csa4G028450	Csa5G165210	Csa6G291910
GO:0003997
Csa2G415540	Csa3G731060	Csa4G028450	Csa5G165210
GO:0003998
Csa6G446460
GO:0004000
Csa1G425900	Csa1G574840	Csa5G608170	Csa6G002890	Csa6G487680
GO:0004001
Csa2G361810	Csa3G740080	Csa6G405970
GO:0004003
Csa1G015650	Csa1G024810	Csa1G123490	Csa1G325370	Csa1G616310	Csa1G703040	Csa2G00090	Csa2G030620	Csa2G033360	Csa3G126130	Csa3G127240	Csa3G129670	Csa3G129680	Csa3G151390	Csa3G171160	Csa3G221760	Csa3G228360	Csa3G228370	Csa3G228870	Csa3G305660	Csa3G636420	Csa3G734900	Csa3G745020	Csa3G782660	Csa3G812160	Csa3G819830	Csa3G819840	Csa3G819870	Csa3G824890	Csa3G851750	Csa4G017100	Csa4G038720	Csa4G063450	Csa4G378760	Csa4G627270	Csa4G627770	Csa4G642540	Csa4G652080	Csa4G663710	Csa4G663720	Csa5G152930	Csa5G168820	Csa5G172850	Csa5G262240	Csa5G262250	Csa5G266320	Csa5G266820	Csa5G266850	Csa5G266860	Csa5G292250
GO:0004004
Csa1G004090	Csa1G012660	Csa1G024810	Csa1G039130	Csa1G039140	Csa1G042100	Csa1G042950	Csa1G077130	Csa1G325370	Csa1G528500	Csa1G560830	Csa1G688130	Csa1G703040	Csa2G013240	Csa2G068690	Csa2G169760	Csa2G350990	Csa2G381720	Csa3G016940	Csa3G077650	Csa3G122520	Csa3G127240	Csa3G146440	Csa3G149880	Csa3G151370	Csa3G151380	Csa3G168950	Csa3G171780	Csa3G228360	Csa3G228370	Csa3G228870	Csa3G252460	Csa3G257080	Csa3G639040	Csa3G654480	Csa3G736920	Csa3G746560	Csa3G782660	Csa3G812160	Csa3G824890	Csa3G838660	Csa4G063450	Csa4G097700	Csa4G280530	Csa4G378760	Csa4G616790	Csa5G139720	Csa5G154860	Csa5G171750	Csa5G172850
GO:0004008
Csa1G423340	Csa2G060450	Csa2G279210	Csa2G433360	Csa4G107510	Csa4G108510	Csa4G188370	Csa4G648020	Csa5G154210	Csa6G507210	Csa6G526450	Csa7G062830
GO:0004012
Csa1G041570	Csa1G042070	Csa2G116250	Csa3G653450	Csa4G171510	Csa4G171520	Csa4G172020	Csa4G334150	Csa5G604040	Csa5G608160	Csa6G046420	Csa7G049240	Csa7G450730
GO:0004013
Csa2G140370	Csa3G129660
GO:0004014
Csa2G036680	Csa2G036690	Csa3G150200	Csa3G271350	Csa3G271360	Csa6G062290
GO:0004015
Csa1G421880	Csa4G056830	Csa4G056840	Csa4G618430
GO:0004016
Csa1G014480	Csa1G527950	Csa1G696430	Csa2G008660	Csa2G062630	Csa3G180360	Csa3G640610	Csa3G819810	Csa3G889720	Csa4G006350	Csa5G173550	Csa5G286050	Csa5G286060	Csa5G608030	Csa5G610450	Csa6G092590	Csa6G343700	Csa6G397700	Csa6G452070	Csa6G490040	Csa7G045540	Csa7G047990	Csa7G048000	Csa7G057530	Csa7G448780	Csa7G450520
GO:0004017
Csa1G002150	Csa1G050340	Csa2G008770	Csa2G350990	Csa3G127790	Csa3G129670	Csa3G176280	Csa3G588530	Csa4G293030	Csa5G176010	Csa6G052070	Csa6G079760	Csa6G290850
GO:0004018
Csa5G198210
GO:0004019
Csa3G812140	Csa4G570720
GO:0004020
Csa2G215520	Csa3G144230	Csa3G843750	Csa3G872050	Csa4G000720	Csa6G495640
GO:0004021
Csa2G349020	Csa3G646610	Csa4G629470	Csa5G598730	Csa5G598750	Csa7G435520	Csa7G448000
GO:0004022
Csa1G044860	Csa1G044880	Csa1G168880	Csa1G168890	Csa1G326870	Csa2G073010	Csa2G369090	Csa3G566330	Csa3G598890	Csa3G730750	Csa3G733970	Csa3G778250	Csa3G778270	Csa3G778280	Csa3G778290	Csa3G778300	Csa4G314450	Csa4G337910	Csa4G337920	Csa5G002580	Csa5G147470	Csa5G162620	Csa5G171720	Csa5G453160	Csa5G468980	Csa5G601570	Csa5G630800	Csa6G087920	Csa6G361240	Csa6G361250	Csa6G361260	Csa6G366290	Csa6G454360	Csa7G058580	Csa7G058590	Csa7G058600	Csa7G320050	Csa7G321550	Csa7G322060	Csa7G351890	Csa7G351910	Csa7G414460	Csa7G414470	Csa7G414480	Csa7G414490	Csa7G414500	CsaUNG003110
GO:0004024
Csa4G337920
GO:0004026
Csa3G777540	Csa3G777550
GO:0004028
Csa1G005520	Csa1G372010	Csa2G010420	Csa4G043870	Csa4G291370	Csa4G361880	Csa4G361890
GO:0004029
Csa1G005520	Csa1G006270	Csa1G044860	Csa1G372010	Csa2G009470	Csa2G010420	Csa4G043870	Csa4G291370	Csa4G361880	Csa4G361890	Csa6G135470	Csa6G307390	Csa6G361240	Csa6G361250	Csa6G504640	Csa7G448900
GO:0004030
Csa1G005520	Csa1G006270	Csa1G372010	Csa2G010420	Csa4G043870	Csa4G291370	Csa4G361880	Csa4G361890	Csa6G135470	Csa6G504640
GO:0004031
Csa1G613540	Csa4G269120	Csa4G269130	Csa4G337920
GO:0004032
Csa3G221780	Csa4G296810
GO:0004033
Csa1G043150	Csa2G100000	Csa2G222020	Csa2G222030	Csa3G221780	Csa3G716870	Csa3G717370	Csa3G730760	Csa4G012440	Csa4G012460	Csa4G013560	Csa4G013570	Csa4G015100	Csa4G022300	Csa4G022310	Csa4G043870	Csa4G291370	Csa4G296810	Csa4G296820	Csa4G296830	Csa4G296840	Csa4G296850	Csa4G361880	Csa4G361890	Csa4G614230	Csa4G615230	Csa5G139120	Csa5G272920	Csa5G290670	Csa6G439410	Csa7G007810	Csa7G007820	Csa7G007830	CsaUNG026680	CsaUNG027380	CsaUNG027390	CsaUNG027970
GO:0004034
Csa1G009620	Csa1G009630	Csa1G025130	Csa2G037230	Csa2G146400	Csa3G035870	Csa3G827250	Csa4G052620	Csa5G148720
GO:0004035
Csa1G654900	Csa4G665670	Csa6G510920
GO:0004038
Csa1G073760	Csa3G127080
GO:0004040
Csa1G014360	Csa1G014410	Csa3G125020	Csa3G731130	Csa5G215110	Csa5G576610	Csa7G065180
GO:0004042
Csa3G734910	Csa6G495730	Csa6G495740
GO:0004043
Csa7G448900
GO:0004044
Csa2G252070
GO:0004045
Csa1G042230	Csa1G599570	Csa1G600200	Csa2G377990	Csa2G437060	Csa3G257600	Csa3G895670	Csa7G453520
GO:0004046
Csa3G881580
GO:0004047
Csa1G062310	Csa3G036430	Csa6G417880
GO:0004048
Csa1G046170	Csa5G056100
GO:0004049
Csa1G008580	Csa4G563190	Csa5G056100	Csa5G207950	Csa5G623430	Csa6G011620
GO:0004055
Csa1G002130	Csa1G050380	Csa1G050400
GO:0004056
Csa2G370510	Csa3G891650
GO:0004057
Csa3G731790	Csa6G011580
GO:0004058
Csa1G537330	Csa3G611340
GO:0004061
Csa7G072850	Csa7G072860
GO:0004064
Csa3G164490
GO:0004066
Csa3G145760	Csa3G149950	Csa3G855280	Csa4G638320	Csa5G153080	Csa5G606740	Csa5G606920	Csa6G134890	Csa6G154500	Csa6G183190	Csa6G362920	Csa6G500420	Csa6G517220	Csa7G432000
GO:0004067
Csa1G570100	Csa3G122610	Csa4G641670	Csa5G409690	Csa6G176420
GO:0004069
Csa1G096620	Csa2G382520	Csa2G404730	Csa3G177920	Csa3G889160	Csa4G000870	Csa4G179090	Csa4G329570	Csa4G371570	Csa4G629470	Csa5G157380	Csa6G155030	Csa7G405990	Csa7G435520	CsaUNG033780
GO:0004072
Csa1G600930	Csa5G457770	Csa5G649280
GO:0004073
Csa5G021320	Csa5G021330	Csa5G021360	Csa5G021870
GO:0004075
Csa4G438530	Csa5G396020	Csa7G189190	Csa7G387180
GO:0004076
Csa1G421880	Csa6G041720
GO:0004077
Csa3G455640	Csa3G455650
GO:0004078
Csa3G455650
GO:0004079
Csa3G455650
GO:0004080
Csa3G455650
GO:0004081
Csa3G002820	Csa3G038780	Csa3G781040	Csa3G781050	Csa5G002050	Csa5G613530
GO:0004084
Csa2G020990	Csa2G287170	Csa2G352930	Csa3G895790	Csa4G629460	Csa6G496970
GO:0004085
Csa3G731060	Csa6G291910
GO:0004087
Csa7G189190
GO:0004088
Csa5G585380	Csa7G189190
GO:0004089
Csa1G120410	Csa1G120420	Csa1G120450	Csa1G120470	Csa1G123480	Csa3G742870	Csa3G742880	Csa3G743380	Csa3G743390	Csa3G776970	Csa3G836520	Csa4G182270	Csa4G342560	Csa4G342570	Csa5G601560	Csa6G446560	Csa6G497170	Csa7G448730	CsaUNG031600
GO:0004090
Csa1G000030	Csa1G043150	Csa1G524720	Csa1G524730	Csa1G570190	Csa1G570200	Csa1G600920	Csa1G698530	Csa2G099440	Csa3G566330	Csa3G598890	Csa3G717870	Csa3G730750	Csa3G733960	Csa3G733970	Csa3G778270	Csa3G778280	Csa3G778290	Csa4G427280	Csa4G429290	Csa4G614230	Csa4G615230	Csa5G002550	Csa5G002570	Csa5G002580	Csa5G011650	Csa5G054570	Csa5G070680	Csa5G077190	Csa5G184270	Csa5G589270	Csa6G046390	Csa7G414460	CsaUNG027400
GO:0004096
Csa4G286390	Csa4G658590	Csa4G658600	Csa6G356990
GO:0004097
Csa1G073610	Csa1G073620
GO:0004103
Csa5G626030	Csa6G018610	Csa7G291720
GO:0004104
Csa5G626030	Csa6G018610	Csa7G291720
GO:0004105
Csa4G618470
GO:0004106
Csa1G145970	Csa1G145980	Csa2G417830	Csa3G824230	Csa4G651960	Csa5G638330	Csa6G151110	Csa6G289730	Csa6G513690	CsaUNG029110	CsaUNG029130
GO:0004107
Csa6G405290
GO:0004109
Csa1G002760	Csa4G056670
GO:0004112
Csa1G087430	Csa1G087440	Csa1G172600	Csa3G133220	Csa5G139010	Csa5G532970	Csa5G630850	Csa5G643940	Csa6G006840	Csa6G039520	Csa6G052120	Csa6G520400
GO:0004113
Csa1G087430	Csa1G087440
GO:0004114
Csa3G133220	Csa5G139010	Csa5G630850
GO:0004115
Csa5G139010	Csa5G630850
GO:0004121
Csa3G002890	Csa3G824870	Csa5G148520	Csa6G357010
GO:0004122
Csa7G099270
GO:0004123
Csa3G002890	Csa3G824870	Csa5G148520	Csa6G357010
GO:0004124
Csa1G574790	Csa1G574800	Csa1G574810	Csa1G574820	Csa2G012660	Csa3G002890	Csa3G816040	Csa5G148520	Csa5G589260	Csa6G004600	Csa7G099270	Csa7G372940	Csa7G430220
GO:0004126
Csa1G587400
GO:0004127
Csa3G127790	Csa3G176280	Csa6G079760
GO:0004128
Csa2G006110	Csa3G914000	Csa5G059150	Csa5G548140	Csa5G608260	Csa5G643950	Csa7G426500
GO:0004129
Csa1G042880	Csa1G269850	Csa2G000900	Csa2G037250	Csa2G369100	Csa2G415540	Csa3G115610	Csa3G119260	Csa3G127180	Csa3G131950	Csa3G538670	Csa3G627730	Csa3G910720	Csa4G004280	Csa4G028450	Csa5G139160	Csa5G165210	Csa6G107940	Csa6G151650	Csa6G151660	Csa7G407690
GO:0004132
Csa1G050500
GO:0004133
Csa2G296010	Csa3G889910	Csa4G420150	Csa5G622510	Csa7G392380
GO:0004134
Csa2G296010	Csa4G420150
GO:0004137
Csa5G651140
GO:0004138
Csa5G651140
GO:0004140
Csa3G153200	Csa4G001520
GO:0004142
Csa1G108820	Csa1G194700	Csa5G430510	Csa5G608060	Csa6G511760
GO:0004143
Csa1G039060	Csa1G295150	Csa1G385570	Csa2G058110	Csa3G099600	Csa3G211980	Csa5G167040	Csa5G580670	Csa6G006770	Csa6G006780	Csa6G123470	Csa6G517070	Csa7G270580	Csa7G280850
GO:0004144
Csa2G000370	Csa3G00090	Csa7G051300	Csa7G051310	Csa7G051330	Csa7G051340	Csa7G073550
GO:0004146
Csa2G248730	Csa2G369790	Csa2G369800	Csa3G813300
GO:0004148
Csa3G120420	Csa6G308420
GO:0004150
Csa4G026280	Csa5G190480
GO:0004152
Csa1G042970	Csa1G571860	Csa5G352610	Csa5G352620
GO:0004156
Csa5G190480
GO:0004157
Csa6G430660
GO:0004158
Csa1G042970	Csa1G571860	Csa5G352610	Csa5G352620
GO:0004159
Csa1G042970
GO:0004160
Csa3G133100
GO:0004161
Csa2G296070	Csa4G082310	Csa5G031950	Csa6G017060	Csa6G487640	Csa6G524610	Csa7G017680	Csa7G211090	Csa7G278210
GO:0004163
Csa5G615210
GO:0004165
Csa2G003610	Csa3G004510	Csa3G017300	Csa3G141770	Csa3G141780	Csa3G141790	Csa3G141810	Csa3G234000	Csa4G011790	Csa5G139300	Csa5G512900	Csa6G306330	Csa6G319770	Csa6G494950
GO:0004167
Csa1G425910	Csa4G314430	Csa4G314440
GO:0004168
Csa1G097720
GO:0004169
Csa4G652070	Csa4G658550	Csa5G181500	Csa5G517110
GO:0004170
Csa2G361570
GO:0004174
Csa1G169990	Csa3G173020	Csa5G613500
GO:0004175
Csa1G004250	Csa1G014360	Csa1G014400	Csa1G014410	Csa1G015030	Csa1G015060	Csa1G021980	Csa1G022480	Csa1G022490	Csa1G025870	Csa1G039210	Csa1G039320	Csa1G042220	Csa1G042250	Csa1G045910	Csa1G046890	Csa1G050170	Csa1G062290	Csa1G062360	Csa1G064860	Csa1G066510	Csa1G072450	Csa1G084280	Csa1G087940	Csa1G153520	Csa1G163110	Csa1G164670	Csa1G171030	Csa1G171040	Csa1G172620	Csa1G181540	Csa1G181550	Csa1G181560	Csa1G250160	Csa1G276440	Csa1G302180	Csa1G385030	Csa1G385040	Csa1G423250	Csa1G424350	Csa1G434190	Csa1G523040	Csa1G528580	Csa1G560760	Csa1G568570	Csa1G569300	Csa1G573000	Csa1G596520	Csa1G597040	Csa1G599520
GO:0004176
Csa1G000600	Csa1G004250	Csa1G010940	Csa1G046890	Csa1G181540	Csa1G181560	Csa1G502360	Csa1G674040	Csa1G715740	Csa2G033990	Csa2G324450	Csa2G373420	Csa2G425780	Csa2G425790	Csa3G002300	Csa3G016960	Csa3G238110	Csa3G434980	Csa3G740140	Csa3G824760	Csa3G865350	Csa4G056680	Csa4G056690	Csa4G627820	Csa4G646110	Csa4G653470	Csa5G139280	Csa5G139560	Csa5G585450	Csa5G606750	Csa5G643270	Csa5G652270	Csa6G042330	Csa6G446420	Csa6G495790	Csa6G512920	Csa7G074810	Csa7G154990	Csa7G394690	Csa7G440600	Csa7G453510	Csa7G453520	CsaUNG033890
GO:0004177
Csa1G002160	Csa1G002660	Csa1G143280	Csa1G605700	Csa2G008720	Csa2G035460	Csa2G035470	Csa2G035480	Csa3G121050	Csa3G121570	Csa3G126780	Csa3G731010	Csa3G778210	Csa3G790960	Csa3G848170	Csa3G893950	Csa4G047360	Csa4G102350	Csa4G179110	Csa4G312230	Csa4G646300	Csa4G646320	Csa5G139420	Csa5G152990	Csa5G166400	Csa5G310820	Csa5G615200	Csa6G149390	Csa6G149400	Csa6G149410	Csa6G510270	Csa7G069690	Csa7G431360	Csa7G431370	Csa7G431380	Csa7G431390
GO:0004180
Csa1G000650	Csa1G000660	Csa1G073050	Csa1G109330	Csa1G143280	Csa1G145920	Csa1G256750	Csa1G560750	Csa1G586750	Csa1G654920	Csa2G008720	Csa2G036620	Csa2G324420	Csa3G681150	Csa3G681160	Csa3G681660	Csa3G778210	Csa3G790960	Csa3G816000	Csa3G823640	Csa3G823660	Csa3G824180	Csa3G824190	Csa4G008800	Csa4G047360	Csa4G099770	Csa4G643610	Csa4G643620	Csa4G644120	Csa5G000020	Csa5G623490	Csa6G054840	Csa6G149370	Csa6G149390	Csa6G149400	Csa6G149410	Csa6G338160	Csa6G358080	Csa6G407110	Csa7G319000	Csa7G374580	Csa7G420780	Csa7G420830
GO:0004181
Csa1G560750	Csa1G586750	Csa3G790960	Csa6G054840	Csa6G358080
GO:0004185
Csa1G000650	Csa1G000660	Csa1G073050	Csa1G109330	Csa1G143280	Csa1G145920	Csa1G256750	Csa1G654920	Csa2G008720	Csa2G036620	Csa2G324420	Csa3G681150	Csa3G681160	Csa3G681660	Csa3G778210	Csa3G816000	Csa3G823640	Csa3G823660	Csa3G824180	Csa3G824190	Csa4G008800	Csa4G047360	Csa4G099770	Csa4G643610	Csa4G643620	Csa4G644120	Csa5G000020	Csa5G623490	Csa6G054840	Csa6G149370	Csa6G149390	Csa6G149400	Csa6G149410	Csa6G338160	Csa6G407110	Csa7G319000	Csa7G374580	Csa7G420780	Csa7G420830
GO:0004190
Csa1G021980	Csa1G022480	Csa1G022490	Csa1G042220	Csa1G042250	Csa1G062290	Csa1G064860	Csa1G172620	Csa1G276440	Csa1G385030	Csa1G385040	Csa1G424350	Csa1G434190	Csa1G568570	Csa1G614140	Csa1G614640	Csa1G651140	Csa1G704590	Csa2G007980	Csa2G068180	Csa2G099480	Csa2G100570	Csa2G277070	Csa2G338820	Csa2G350390	Csa2G351010	Csa2G371100	Csa2G403660	Csa2G439150	Csa2G439180	Csa2G439210	Csa2G439220	Csa3G002590	Csa3G009470	Csa3G017060	Csa3G020060	Csa3G036520	Csa3G066750	Csa3G115060	Csa3G115090	Csa3G119540	Csa3G126880	Csa3G130870	Csa3G134860	Csa3G149980	Csa3G149990	Csa3G150000	Csa3G151520	Csa3G182210	Csa3G188340
GO:0004197
Csa1G062360	Csa1G084280	Csa1G087940	Csa1G164670	Csa1G596520	Csa1G599520	Csa1G690290	Csa2G013270	Csa2G249900	Csa2G292830	Csa2G298270	Csa2G349680	Csa2G351820	Csa2G362510	Csa2G363570	Csa3G126870	Csa3G129470	Csa3G130860	Csa3G131900	Csa3G131910	Csa3G782780	Csa3G844870	Csa4G000940	Csa4G013580	Csa4G014080	Csa4G015090	Csa4G015170	Csa4G015180	Csa4G015690	Csa4G025190	Csa4G341560	Csa4G416430	Csa4G641600	Csa4G651830	Csa4G664420	Csa5G051030	Csa5G146970	Csa5G160170	Csa5G622590	Csa6G124220	Csa6G168250	Csa6G426930	Csa6G491600	Csa7G004120	Csa7G027790	Csa7G062910	Csa7G073400
GO:0004198
Csa1G062360	Csa1G164670	Csa1G599520	Csa4G341560	Csa5G051030
GO:0004221
Csa1G008490	Csa1G014400	Csa1G042390	Csa1G087940	Csa1G166830	Csa2G008080	Csa2G035420	Csa2G061550	Csa2G263910	Csa2G298270	Csa2G351790	Csa2G370590	Csa2G379160	Csa3G011100	Csa3G017310	Csa3G130860	Csa3G732570	Csa3G782780	Csa3G790980	Csa3G851190	Csa3G851690	Csa3G876060	Csa3G890110	Csa4G000940	Csa4G004830	Csa4G023030	Csa4G064660	Csa4G095590	Csa4G279880	Csa4G639140	Csa4G639150	Csa4G650200	Csa4G651830	Csa5G146970	Csa5G175860	Csa5G621940	Csa5G649320	Csa5G652300	Csa6G000670	Csa6G311020	Csa6G426930	Csa6G505920	Csa7G074890	Csa7G451940
GO:0004222
Csa1G528580	Csa1G573000	Csa1G654840	Csa1G654860	Csa1G668010	Csa1G673510	Csa1G673530	Csa1G673540	Csa1G674040	Csa1G674540	Csa2G000590	Csa2G000680	Csa2G072490	Csa2G232480	Csa2G350370	Csa2G361380	Csa2G417840	Csa2G432810	Csa3G036520	Csa3G117950	Csa3G121680	Csa3G126750	Csa3G130310	Csa3G171070	Csa3G176300	Csa3G177990	Csa3G435020	Csa3G585870	Csa4G052650	Csa4G052670	Csa4G090290	Csa4G090300	Csa4G093000	Csa4G187860	Csa4G296150	Csa4G646110	Csa4G653470	Csa5G139060	Csa5G139560	Csa5G162050	Csa5G312330	Csa5G484630	Csa5G517870	Csa5G522910	Csa5G631560	Csa5G632060	Csa5G632070	Csa5G632080	Csa5G632090	Csa5G632100
GO:0004252
Csa1G004250	Csa1G014360	Csa1G014400	Csa1G014410	Csa1G015030	Csa1G015060	Csa1G025870	Csa1G039320	Csa1G045910	Csa1G046890	Csa1G066510	Csa1G072450	Csa1G153520	Csa1G163110	Csa1G171030	Csa1G171040	Csa1G181540	Csa1G181550	Csa1G181560	Csa1G250160	Csa1G423250	Csa1G523040	Csa1G560760	Csa1G597040	Csa1G657480	Csa1G673520	Csa1G674040	Csa1G701240	Csa1G701250	Csa1G701260	Csa1G715740	Csa2G009530	Csa2G030600	Csa2G031150	Csa2G033990	Csa2G060530	Csa2G072480	Csa2G200940	Csa2G245460	Csa2G270180	Csa2G315900	Csa2G324450	Csa2G354760	Csa2G354860	Csa2G402130	Csa3G002300	Csa3G005040	Csa3G016960	Csa3G017170	Csa3G038720
GO:0004298
Csa1G701930	Csa1G701940	Csa2G361820	Csa2G377360	Csa3G002700	Csa3G126120	Csa3G146470	Csa4G297510	Csa4G594470	Csa4G620630	Csa5G374720	Csa5G590010	Csa5G630760	Csa6G290910	Csa6G365720	Csa6G382910	Csa6G507070	Csa7G010300	Csa7G325720	Csa7G448880
GO:0004300
Csa1G629790	Csa2G003610	Csa2G005320	Csa2G348190	Csa3G017300	Csa3G114430	Csa3G127100	Csa3G141770	Csa3G141780	Csa3G141810	Csa3G234000	Csa4G011790	Csa4G608110	Csa4G651940	Csa5G601480	Csa6G306330	Csa6G319770	Csa6G330970
GO:0004301
Csa1G569240	Csa3G164490	Csa4G001830	Csa4G001870	Csa4G001890	Csa4G001900	Csa4G001910	Csa4G001920	Csa5G139370	Csa5G497060	Csa5G503560	Csa6G517170	Csa6G517180
GO:0004303
Csa1G051650	Csa1G051670	Csa1G051680	Csa1G168880	Csa1G570090	Csa2G099440	Csa2G248710	Csa2G348190	Csa2G350250	Csa3G176290	Csa3G778290	Csa3G778300	Csa4G296810	Csa4G296820	Csa4G427270	Csa4G639790	Csa5G054570	Csa5G171720	Csa5G591790	Csa5G650470	Csa6G490250	Csa6G500710	Csa7G414460	Csa7G414500
GO:0004305
Csa5G626030	Csa6G018610	Csa7G291720
GO:0004306
Csa1G434170	Csa3G727900	Csa4G618470
GO:0004307
Csa1G108820	Csa5G430510	Csa5G608060
GO:0004310
Csa2G251460	Csa3G836510
GO:0004311
Csa2G251460	Csa2G296070	Csa3G127180	Csa3G836510	Csa4G082310	Csa6G017060	Csa6G487640	Csa7G017680	Csa7G044960	Csa7G211090	Csa7G278210	Csa7G433280
GO:0004312
Csa1G044880	Csa1G051650	Csa1G051660	Csa1G051670	Csa1G051680	Csa1G077240	Csa1G163130	Csa1G168880	Csa1G168890	Csa1G418240	Csa1G447400	Csa1G501840	Csa1G501850	Csa1G533500	Csa1G570090	Csa1G570190	Csa1G570200	Csa1G597750	Csa1G600920	Csa1G605670	Csa1G698530	Csa2G248710	Csa2G350440	Csa2G361630	Csa3G144140	Csa3G176290	Csa3G178490	Csa3G178500	Csa3G178510	Csa3G566330	Csa3G598890	Csa3G730750	Csa3G733960	Csa3G778250	Csa3G778270	Csa3G778280	Csa3G778290	Csa3G778300	Csa3G824880	Csa3G842660	Csa3G843800	Csa3G843810	Csa4G192180	Csa4G286380	Csa4G427270	Csa4G427280	Csa4G429290	Csa4G429300	Csa4G649640	Csa5G002550
GO:0004313
Csa1G163130	Csa6G517040
GO:0004314
Csa1G163130	Csa1G533500	Csa6G517040
GO:0004315
Csa1G163130	Csa1G447400	Csa1G597750	Csa5G160250	Csa6G169290	Csa6G517040	CsaUNG012510
GO:0004316
Csa1G044880	Csa1G051650	Csa1G051660	Csa1G051670	Csa1G051680	Csa1G163130	Csa1G168880	Csa1G168890	Csa1G570090	Csa1G570190	Csa1G570200	Csa1G600920	Csa1G698530	Csa2G248710	Csa2G350440	Csa3G176290	Csa3G566330	Csa3G598890	Csa3G730750	Csa3G733960	Csa3G778250	Csa3G778270	Csa3G778280	Csa3G778290	Csa3G778300	Csa3G824880	Csa3G843800	Csa3G843810	Csa4G192180	Csa4G427270	Csa4G427280	Csa4G429290	Csa4G429300	Csa5G002550	Csa5G002560	Csa5G002570	Csa5G002580	Csa5G011650	Csa5G054570	Csa5G070680	Csa5G072680	Csa5G077190	Csa5G171720	Csa5G453160	Csa5G589270	Csa6G454360	Csa6G500710	Csa6G517040
GO:0004317
Csa1G163130	Csa6G517040
GO:0004318
Csa1G605670	Csa4G286380
GO:0004319
Csa1G077240	Csa1G163130	Csa5G184270	Csa6G517040
GO:0004320
Csa1G163130	Csa6G517040	Csa7G343320
GO:0004321
Csa1G050280	Csa1G050290	Csa1G050300	Csa1G108800	Csa1G423020	Csa2G048330	Csa2G238260	Csa2G361690	Csa3G535120	Csa3G638510	Csa3G710200	Csa3G740270	Csa4G051550	Csa4G363460	Csa4G653450	Csa5G319910	Csa5G589320	Csa5G622450	Csa7G031600	Csa7G430240	Csa7G430250
GO:0004322
Csa5G215130
GO:0004324
Csa3G129560
GO:0004325
Csa2G351800	Csa6G135440	Csa7G428980
GO:0004326
Csa3G354540	Csa3G823100	Csa5G153040	Csa5G630860
GO:0004329
Csa1G604600	Csa3G122600	Csa4G001540	Csa4G197810
GO:0004331
Csa1G073840	Csa6G042490	Csa6G182690
GO:0004332
Csa1G024810	Csa1G025160	Csa2G252020	Csa3G750920	Csa3G782660	Csa5G576660	Csa5G611030	Csa5G612290	Csa6G450410	Csa7G195260	Csa7G200830
GO:0004333
Csa4G001990
GO:0004334
Csa6G511740
GO:0004335
Csa1G434140	Csa3G168910	Csa3G883000	Csa4G098720
GO:0004337
Csa2G296070	Csa4G082310	Csa5G031950	Csa5G320430	Csa6G017060	Csa6G487640	Csa6G524610	Csa7G017680	Csa7G211090	Csa7G278210
GO:0004338
Csa1G042700	Csa1G064150	Csa1G611270	Csa1G611280	Csa1G611290	Csa1G611300	Csa1G611820	Csa1G612320	Csa1G612330	Csa1G612830	Csa1G612840	Csa1G612850	Csa1G612860	Csa1G612880	Csa2G095930	Csa3G185120	Csa3G402970	Csa3G822330	Csa4G031070	Csa4G377200	Csa4G377700	Csa6G366400	Csa6G499210	Csa7G428990
GO:0004339
Csa1G716250	Csa2G338840	Csa3G003980	Csa4G430880	Csa5G609610	Csa6G039020	CsaUNG030530	CsaUNG030540
GO:0004340
Csa1G574970	Csa1G615730	Csa2G000830	Csa2G000850	Csa2G000870	Csa3G363190	Csa3G379750	Csa3G872140	Csa4G171510	Csa6G434340	Csa6G497090
GO:0004345
Csa2G034760	Csa4G443140
GO:0004347
Csa2G361580	Csa2G372130
GO:0004348
Csa2G130670	Csa5G011660	Csa5G649350
GO:0004349
Csa2G359990	Csa2G379190	Csa3G733920	Csa6G008780
GO:0004350
Csa3G733920	Csa6G008780
GO:0004351
Csa1G031730	Csa5G100000	Csa5G106010	Csa5G348050
GO:0004352
Csa3G849950	Csa4G025140	Csa4G192110	Csa5G168800
GO:0004353
Csa3G849950	Csa4G025140	Csa4G192110	Csa5G168800
GO:0004354
Csa3G849950	Csa4G025140	Csa4G192110	Csa5G168800
GO:0004355
Csa3G603580	Csa3G821030
GO:0004356
Csa3G150160	Csa3G304140	Csa5G410730	Csa6G448130	Csa6G448140	Csa6G448150	Csa7G420690
GO:0004357
Csa5G153150
GO:0004358
Csa2G292210	Csa3G734910	Csa4G309160
GO:0004359
Csa6G139790	Csa7G071380
GO:0004360
Csa2G099490
GO:0004361
Csa3G731060
GO:0004363
Csa1G571280
GO:0004364
Csa1G024860	Csa1G033120	Csa1G033170	Csa1G701990	Csa2G336090	Csa2G336130	Csa2G348150	Csa3G126140	Csa3G126940	Csa3G133350	Csa3G133370	Csa3G133380	Csa3G133880	Csa3G133890	Csa3G609270	Csa3G736660	Csa3G736670	Csa4G048540	Csa4G064110	Csa4G064120	Csa4G064630	Csa4G064640	Csa4G064650	Csa4G303130	Csa4G303140	Csa4G303150	Csa4G303160	Csa4G303170	Csa4G303680	Csa4G303690	Csa4G304240	Csa4G304250	Csa4G304750	Csa4G304760	Csa5G177050	Csa5G409710	Csa7G395800	Csa7G395810	Csa7G395820
GO:0004365
Csa1G050240	Csa1G050250	Csa1G073870	Csa1G590250	Csa1G699620	Csa2G271480	Csa3G125020	Csa3G252490	Csa3G597340	Csa4G642480	Csa4G664300	Csa6G008590	Csa6G136010	Csa6G507110	Csa6G514950	Csa7G065180	Csa7G239050
GO:0004366
Csa2G361470	Csa3G732400	Csa3G828950	Csa5G182690	Csa6G004540	Csa6G423450	Csa7G024000	Csa7G412840
GO:0004367
Csa4G340510	Csa5G223030	Csa5G457740
GO:0004368
Csa5G457740	Csa6G406540
GO:0004369
Csa6G406540
GO:0004370
Csa2G049860	Csa7G432280
GO:0004371
Csa1G030620	Csa3G305640
GO:0004372
Csa2G145880	Csa2G372170	Csa3G221750	Csa4G062380	Csa4G377740	Csa6G497310
GO:0004375
Csa2G351700
GO:0004376
Csa1G270410
GO:0004379
Csa1G589690	Csa2G380010
GO:0004381
Csa1G031880	Csa2G140360	Csa3G129590
GO:0004382
Csa1G046230	Csa4G056630	Csa4G192220
GO:0004385
Csa3G150130	Csa3G150140	Csa4G161850	Csa7G073640
GO:0004386
Csa1G001380	Csa1G001420	Csa1G004080	Csa1G004090	Csa1G008440	Csa1G011550	Csa1G012660	Csa1G013230	Csa1G013800	Csa1G015650	Csa1G024810	Csa1G025140	Csa1G039130	Csa1G039140	Csa1G039990	Csa1G042100	Csa1G042950	Csa1G045530	Csa1G045770	Csa1G062340	Csa1G071800	Csa1G071900	Csa1G076610	Csa1G077130	Csa1G123490	Csa1G123500	Csa1G145940	Csa1G181550	Csa1G267180	Csa1G268310	Csa1G287000	Csa1G325370	Csa1G359460	Csa1G384020	Csa1G423230	Csa1G435200	Csa1G472480	Csa1G478080	Csa1G528500	Csa1G538270	Csa1G541890	Csa1G541900	Csa1G541910	Csa1G542410	Csa1G542430	Csa1G560830	Csa1G569230	Csa1G589670	Csa1G612960	Csa1G616310
GO:0004392
Csa1G328400	Csa4G639120
GO:0004396
Csa1G574970	Csa1G615730	Csa2G000830	Csa2G000850	Csa2G000870	Csa3G345390	Csa3G363190	Csa3G379750	Csa3G732620	Csa3G872140	Csa4G171510	Csa4G571770	Csa5G172290	Csa6G080910	Csa6G434340	Csa6G497090	Csa7G378400
GO:0004398
Csa6G057160
GO:0004399
Csa1G537580
GO:0004400
Csa1G537580	Csa7G282400	Csa7G435520
GO:0004402
Csa1G002770	Csa1G032450	Csa1G049460	Csa1G050050	Csa1G173200	Csa1G554580	Csa1G616340	Csa2G000580	Csa2G004720	Csa2G008080	Csa2G074790	Csa2G232480	Csa2G249850	Csa2G302110	Csa2G354740	Csa2G383360	Csa2G385060	Csa3G000050	Csa3G008830	Csa3G061010	Csa3G064190	Csa3G166260	Csa3G375720	Csa3G748240	Csa3G808390	Csa3G835880	Csa3G901020	Csa4G179160	Csa4G364010	Csa4G378260	Csa4G651830	Csa4G652030	Csa5G139190	Csa5G153670	Csa5G272400	Csa5G387970	Csa5G494370	Csa5G576610	Csa5G586030	Csa6G043490	Csa6G157120	Csa6G404170	Csa6G405990	Csa6G418910	Csa6G495100	Csa6G519610	Csa6G527060	Csa7G037630	Csa7G065180	Csa7G069140
GO:0004407
Csa1G004130	Csa1G013220	Csa1G169930	Csa1G629170	Csa2G007410	Csa3G133330	Csa4G000940	Csa4G645990	Csa6G116140	Csa6G151680	Csa6G483260	Csa7G029990	Csa7G113310	Csa7G113320
GO:0004411
Csa4G088750
GO:0004412
Csa1G600930	Csa5G457770	Csa5G649280
GO:0004413
Csa7G025730
GO:0004416
Csa3G174040	Csa4G009870	Csa4G621190	Csa5G223120
GO:0004417
Csa3G133300	Csa5G262270
GO:0004419
Csa3G823050	Csa6G429100
GO:0004420
Csa6G117710	Csa6G401490	Csa7G029390
GO:0004421
Csa3G038200	Csa7G235230
GO:0004422
Csa6G052780
GO:0004424
Csa7G234700
GO:0004425
Csa3G048430	Csa5G056100	Csa5G207950	Csa7G031620
GO:0004427
Csa1G212840	Csa2G033950	Csa3G016920	Csa3G016930	Csa3G821560	Csa4G048030	Csa4G293860	Csa5G606790	Csa6G079780	Csa6G095940	Csa6G366580	Csa6G502810	Csa6G538610	Csa7G067480	Csa7G447180
GO:0004430
Csa2G245420	Csa2G245430	Csa6G483370	Csa7G070760	Csa7G258340	Csa7G258840	Csa7G258850
GO:0004435
Csa1G042290	Csa4G001970
GO:0004438
Csa1G201260	Csa3G824810	Csa5G091890	Csa5G538040	Csa5G583340	Csa6G491620	Csa6G509640	Csa7G073390	Csa7G448650
GO:0004439
Csa1G201260	Csa1G652290	Csa2G223150	Csa2G223710	Csa3G015890	Csa3G146450	Csa3G734960	Csa3G829010	Csa5G091890	Csa5G537540	Csa5G538040	Csa5G583340	Csa6G051500	Csa6G054330	Csa6G500570	Csa6G509640	Csa7G448650
GO:0004441
Csa1G072460	Csa3G851880	Csa3G851890	Csa4G090870	Csa6G483280	Csa6G516860
GO:0004445
Csa1G201260	Csa1G652290	Csa2G223150	Csa2G223710	Csa3G015890	Csa3G146450	Csa3G734960	Csa3G829010	Csa5G091890	Csa5G537540	Csa5G538040	Csa5G583340	Csa6G051500	Csa6G054330	Csa6G500570
GO:0004446
Csa5G211580	Csa5G211590	Csa5G212090	Csa5G212610
GO:0004448
Csa5G346550	Csa5G523180	Csa6G119390	Csa6G446300	Csa6G509550
GO:0004449
Csa5G523180	Csa6G119390	Csa6G446300	Csa6G509550
GO:0004450
Csa5G346550	Csa5G523180
GO:0004451
Csa1G050360	Csa2G420990
GO:0004452
Csa1G066530	Csa1G656460	Csa2G074290	Csa7G431380	Csa7G431390
GO:0004455
Csa7G051370
GO:0004457
Csa3G121620	Csa3G645970	Csa3G645980	Csa3G645990	Csa3G790450	Csa4G044990	Csa5G161910	Csa5G161920	Csa5G161930	Csa5G161940	Csa6G523470	Csa7G446960
GO:0004458
Csa3G790450	Csa4G044990
GO:0004459
Csa5G161910	Csa5G161920	Csa5G161930	Csa5G161940
GO:0004460
Csa3G645970	Csa3G645980	Csa3G645990	Csa6G523470
GO:0004462
Csa1G033130	Csa1G033140	Csa1G033160	Csa1G062880	Csa1G108810	Csa2G002540	Csa3G076000	Csa3G076020	Csa4G304240	Csa4G608160	Csa5G331010	Csa5G331020	Csa6G513680	CsaUNG003130
GO:0004463
Csa5G175740	Csa5G497060	Csa5G503560
GO:0004467
Csa2G238260	Csa3G002400	Csa3G149320	Csa3G535120	Csa4G051550	Csa4G363460	Csa5G150390	Csa5G319910	Csa5G589320	Csa5G622450	Csa6G007970	Csa7G031600
GO:0004468
Csa5G387970	Csa6G527060
GO:0004470
Csa1G574870	Csa2G174150	Csa2G373430	Csa3G117980	Csa3G127830	Csa3G444620	Csa5G454720	Csa6G073990	Csa7G452890
GO:0004471
Csa1G574870	Csa2G373430	Csa3G127830	Csa3G444620	Csa5G454720	Csa6G073990	Csa7G452890
GO:0004473
Csa1G574870	Csa2G373430	Csa3G127830	Csa3G444620	Csa5G454720	Csa6G073990	Csa7G452890
GO:0004474
Csa1G050360
GO:0004475
Csa1G006280	Csa3G829100	Csa6G008750
GO:0004476
Csa3G300600	Csa5G167200	Csa7G394680
GO:0004477
Csa1G604600	Csa3G122600	Csa4G001540	Csa4G197810
GO:0004478
Csa6G446510	Csa7G413390	Csa7G419610	Csa7G419650	CsaUNG024770
GO:0004479
Csa1G604600	Csa3G122600	Csa3G185160	Csa4G001540	Csa4G197810	Csa6G150460
GO:0004482
Csa1G423230	Csa3G402470	Csa5G616340	Csa7G103790	Csa7G104800
GO:0004484
Csa1G002050	Csa4G307930
GO:0004485
Csa4G438530	Csa7G073600	Csa7G387180
GO:0004486
Csa1G604600	Csa3G122600	Csa4G001540
GO:0004488
Csa1G604600	Csa3G122600	Csa4G001540	Csa4G197810
GO:0004489
Csa2G149470
GO:0004490
Csa3G017300	Csa4G011790
GO:0004491
Csa6G497380	Csa7G066830
GO:0004496
Csa2G021630
GO:0004497
Csa1G002090	Csa1G004040	Csa1G009770	Csa1G013190	Csa1G038950	Csa1G039830	Csa1G044890	Csa1G050280	Csa1G050290	Csa1G050300	Csa1G073090	Csa1G073100	Csa1G073110	Csa1G073610	Csa1G073620	Csa1G073640	Csa1G108800	Csa1G132140	Csa1G132160	Csa1G132690	Csa1G132700	Csa1G154090	Csa1G242600	Csa1G264540	Csa1G264550	Csa1G305710	Csa1G423020	Csa1G524640	Csa1G524750	Csa1G528600	Csa1G574240	Csa1G574250	Csa1G595860	Csa1G597790	Csa1G600130	Csa1G600140	Csa1G600150	Csa1G600160	Csa1G600170	Csa1G600180	Csa1G605710	Csa1G617390	Csa1G617890	Csa1G618390	Csa1G618890	Csa1G619390	Csa1G620390	Csa1G629010	Csa1G641020	Csa1G649550
GO:0004498
Csa1G154090	Csa5G166390
GO:0004499
Csa1G038950	Csa1G242600	Csa1G264540	Csa1G264550	Csa1G597790	Csa2G302210	Csa2G302220	Csa2G375750	Csa2G379350	Csa3G033750	Csa3G033760	Csa3G033770	Csa3G033780	Csa3G133910	Csa3G190380	Csa3G619930	Csa5G487720	Csa6G087870	Csa6G120420	Csa6G124040	Csa6G125250	Csa6G133660	Csa6G361310	Csa6G361320	Csa6G396640	Csa7G390100
GO:0004500
Csa3G073280	Csa3G119580	Csa4G652040	Csa5G148730	Csa6G513490	Csa7G374540
GO:0004502
Csa3G912970
GO:0004503
Csa1G073090	Csa1G073100	Csa1G073110	Csa1G073610	Csa1G073620	Csa1G073640
GO:0004506
Csa2G353480	Csa4G645290	Csa5G116170	Csa7G069710
GO:0004507
Csa2G361840	Csa5G583370
GO:0004508
Csa5G166390	Csa6G487020
GO:0004509
Csa2G432220	Csa6G088170
GO:0004512
Csa4G031000	Csa6G500600
GO:0004514
CsaUNG019160
GO:0004516
Csa2G279170
GO:0004517
Csa5G168870
GO:0004518
Csa1G000020	Csa1G000600	Csa1G002120	Csa1G002780	Csa1G003520	Csa1G004330	Csa1G004950	Csa1G004980	Csa1G009800	Csa1G009910	Csa1G011480	Csa1G011550	Csa1G013810	Csa1G021960	Csa1G023040	Csa1G028070	Csa1G031900	Csa1G032450	Csa1G039130	Csa1G039140	Csa1G042690	Csa1G042980	Csa1G045870	Csa1G046130	Csa1G049460	Csa1G050040	Csa1G050060	Csa1G062360	Csa1G063520	Csa1G063610	Csa1G071820	Csa1G072450	Csa1G073760	Csa1G074930	Csa1G083760	Csa1G084270	Csa1G089500	Csa1G163110	Csa1G168920	Csa1G170010	Csa1G171070	Csa1G181550	Csa1G192690	Csa1G192700	Csa1G256710	Csa1G267180	Csa1G325370	Csa1G408700	Csa1G408710	Csa1G442340
GO:0004519
Csa1G002120	Csa1G003520	Csa1G009800	Csa1G011480	Csa1G011550	Csa1G028070	Csa1G031900	Csa1G032450	Csa1G039130	Csa1G039140	Csa1G042690	Csa1G045870	Csa1G049460	Csa1G050040	Csa1G063520	Csa1G071820	Csa1G072450	Csa1G073760	Csa1G074930	Csa1G083760	Csa1G084270	Csa1G163110	Csa1G170010	Csa1G181550	Csa1G192690	Csa1G192700	Csa1G256710	Csa1G267180	Csa1G408700	Csa1G408710	Csa1G442340	Csa1G464550	Csa1G525290	Csa1G530120	Csa1G533630	Csa1G553510	Csa1G555630	Csa1G561390	Csa1G629070	Csa1G629110	Csa1G638490	Csa1G650050	Csa1G654870	Csa1G673520	Csa1G690260	Csa1G714720	Csa2G000230	Csa2G022780	Csa2G035540	Csa2G060420
GO:0004520
Csa1G042690	Csa1G045870	Csa1G050040	Csa1G073760	Csa1G163110	Csa1G464550	Csa1G530120	Csa1G533630	Csa1G561390	Csa2G000230	Csa3G126250	Csa3G127010	Csa3G127080	Csa3G127240	Csa3G172970	Csa3G182000	Csa3G748840	Csa3G813290	Csa3G824160	Csa3G835790	Csa3G851750	Csa3G912890	Csa4G006390	Csa4G015140	Csa4G378760	Csa5G199310	Csa5G467900	Csa5G615310	Csa5G623550	Csa5G630730	Csa6G074590	Csa6G150590	Csa6G382890	Csa6G429140	Csa6G450390	Csa6G505930	Csa7G378480	Csa7G450550
GO:0004521
Csa1G031900	Csa1G032450	Csa1G042690	Csa1G049460	Csa1G050040	Csa1G071820	Csa1G072450	Csa1G192690	Csa1G192700	Csa1G267180	Csa1G408700	Csa1G408710	Csa1G464550	Csa1G525290	Csa1G561390	Csa1G629110	Csa1G654870	Csa2G022780	Csa2G035540	Csa2G079650	Csa2G084270	Csa2G093820	Csa2G382800	Csa2G427330	Csa3G074990	Csa3G080330	Csa3G089000	Csa3G116650	Csa3G144740	Csa3G625080	Csa3G625120	Csa3G736680	Csa3G736870	Csa3G743990	Csa3G745530	Csa3G822220	Csa3G824160	Csa3G825050	Csa3G825060	Csa3G829210	Csa3G848810	Csa3G874340	Csa4G006230	Csa4G015800	Csa4G050800	Csa4G109040	Csa4G109540	Csa4G192230	Csa4G192730	Csa4G228360
GO:0004523
Csa1G032450	Csa1G042690	Csa1G049460	Csa1G050040	Csa1G071820	Csa1G192690	Csa1G192700	Csa1G464550	Csa1G561390	Csa2G022780	Csa2G035540	Csa2G427330	Csa3G824160	Csa3G829210	Csa4G015800	Csa5G150450	Csa5G175780	Csa5G175790	Csa5G489310	Csa5G603330	Csa6G074590	Csa6G499140
GO:0004525
Csa1G267180	Csa1G654870	Csa2G084270	Csa3G074990	Csa3G116650	Csa3G848810	Csa4G006230	Csa4G192230	Csa4G192730	Csa5G011670	Csa6G361370	Csa6G494980	Csa7G041940	Csa7G041950
GO:0004526
Csa3G625080	Csa3G625120	Csa3G736870	Csa3G874340	Csa4G050800	Csa5G604910	Csa6G301620	Csa6G486720
GO:0004527
Csa1G004330	Csa1G004950	Csa1G009910	Csa1G013810	Csa1G021960	Csa1G023040	Csa1G028070	Csa1G042690	Csa1G050040	Csa1G062360	Csa1G063610	Csa1G089500	Csa1G168920	Csa1G256710	Csa1G464550	Csa1G561390	Csa1G561980	Csa1G569080	Csa1G615210	Csa1G633390	Csa1G633400	Csa1G666990	Csa2G000490	Csa2G00090	Csa2G012150	Csa2G030010	Csa2G030620	Csa2G031130	Csa2G078050	Csa2G078080	Csa2G270190	Csa2G277090	Csa2G336120	Csa2G345940	Csa2G352390	Csa2G374620	Csa2G375760	Csa2G382590	Csa2G382610	Csa2G402050	Csa3G009480	Csa3G048430	Csa3G089000	Csa3G117930	Csa3G127240	Csa3G129670	Csa3G129680	Csa3G150770	Csa3G182000	Csa3G238160
GO:0004528
Csa1G050040	Csa2G000490	Csa3G824160
GO:0004529
Csa1G042690	Csa1G050040	Csa1G464550	Csa1G561390	Csa2G030010	Csa2G031130	Csa3G182000	Csa3G730970	Csa3G782690	Csa3G807320	Csa3G824160	Csa3G851750	Csa4G188390	Csa6G074590	Csa6G476130	Csa6G505930
GO:0004532
Csa1G004330	Csa1G013810	Csa1G021960	Csa1G023040	Csa1G063610	Csa1G168920	Csa1G615210	Csa1G633390	Csa1G633400	Csa2G012150	Csa2G270190	Csa2G345940	Csa2G374620	Csa2G382590	Csa2G382610	Csa3G048430	Csa3G089000	Csa3G117930	Csa3G797590	Csa3G822370	Csa3G838680	Csa3G878860	Csa4G011090	Csa4G165870	Csa4G165880	Csa4G165890	Csa4G296110	Csa4G508480	Csa4G628920	Csa4G669220	Csa5G175730	Csa5G471090	Csa6G040560	Csa6G146430	Csa6G397180	Csa6G397190	Csa6G425790	Csa7G037590	Csa7G037600	Csa7G074840	CsaUNG003720
GO:0004534
Csa1G013810	Csa2G012150	Csa5G471090	Csa7G037590	Csa7G037600
GO:0004535
Csa1G021960	Csa1G023040	Csa1G063610	Csa1G168920	Csa1G633390	Csa1G633400	Csa2G270190	Csa2G382590	Csa2G382610	Csa3G048430	Csa3G797590	Csa3G878860	Csa4G011090	Csa4G508480	Csa4G669220	Csa6G425790	CsaUNG003720
GO:0004536
Csa1G042690	Csa1G045870	Csa1G050040	Csa1G073760	Csa1G163110	Csa1G464550	Csa1G530120	Csa1G533630	Csa1G561390	Csa2G000230	Csa2G030010	Csa2G031130	Csa3G126250	Csa3G127010	Csa3G127080	Csa3G127240	Csa3G172970	Csa3G182000	Csa3G730970	Csa3G748840	Csa3G782690	Csa3G807320	Csa3G813290	Csa3G824160	Csa3G835790	Csa3G851750	Csa3G912890	Csa4G006390	Csa4G015140	Csa4G052590	Csa4G188390	Csa4G378760	Csa5G199310	Csa5G467900	Csa5G615310	Csa5G623550	Csa5G630730	Csa6G074590	Csa6G150590	Csa6G382890	Csa6G429140	Csa6G450390	Csa6G476130	Csa6G505930	Csa7G378480	Csa7G450550
GO:0004540
Csa1G004330	Csa1G013810	Csa1G021960	Csa1G023040	Csa1G031900	Csa1G032450	Csa1G042690	Csa1G049460	Csa1G050040	Csa1G063610	Csa1G071820	Csa1G072450	Csa1G168920	Csa1G170010	Csa1G192690	Csa1G192700	Csa1G267180	Csa1G408700	Csa1G408710	Csa1G464550	Csa1G525290	Csa1G561390	Csa1G615210	Csa1G629110	Csa1G633390	Csa1G633400	Csa1G654870	Csa2G012150	Csa2G022780	Csa2G035540	Csa2G079650	Csa2G084270	Csa2G093820	Csa2G270190	Csa2G345940	Csa2G374620	Csa2G382590	Csa2G382610	Csa2G382800	Csa2G427330	Csa3G048430	Csa3G074990	Csa3G080330	Csa3G089000	Csa3G116650	Csa3G117930	Csa3G144740	Csa3G210480	Csa3G625080	Csa3G625120
GO:0004549
Csa3G625080	Csa3G625120	Csa3G736870	Csa3G874340	Csa4G050800	Csa5G604910	Csa6G290260	Csa6G301620	Csa6G486720
GO:0004550
Csa1G050200	Csa3G116710	Csa4G052590	Csa7G448850
GO:0004551
Csa1G046230	Csa2G000490	Csa3G002820	Csa3G038780	Csa3G601030	Csa3G781040	Csa3G781050	Csa4G056630	Csa4G192220	Csa5G002050	Csa5G412760	Csa5G547610	Csa5G613530	Csa6G401320
GO:0004553
Csa1G001310	Csa1G005710	Csa1G005720	Csa1G005740	Csa1G005750	Csa1G013210	Csa1G025780	Csa1G031850	Csa1G039150	Csa1G042700	Csa1G045880	Csa1G057030	Csa1G062370	Csa1G064150	Csa1G064700	Csa1G066500	Csa1G077120	Csa1G085360	Csa1G109370	Csa1G164660	Csa1G171050	Csa1G181450	Csa1G188670	Csa1G188680	Csa1G202280	Csa1G202300	Csa1G267220	Csa1G267230	Csa1G267240	Csa1G269340	Csa1G278500	Csa1G422450	Csa1G422470	Csa1G422480	Csa1G422980	Csa1G422990	Csa1G423000	Csa1G423050	Csa1G436330	Csa1G459490	Csa1G467160	Csa1G467170	Csa1G467200	Csa1G496300	Csa1G522000	Csa1G528540	Csa1G528550	Csa1G533610	Csa1G534750	Csa1G537410
GO:0004555
Csa5G149880
GO:0004556
Csa4G103850	Csa4G105350	Csa4G652880	Csa5G604330	Csa6G003450	Csa6G510930	Csa7G044880
GO:0004557
Csa2G349640	Csa5G220910	Csa5G580620	Csa5G580630
GO:0004558
Csa1G716250	Csa2G338840	Csa3G003980	Csa4G268010	Csa4G430880	Csa5G589980	Csa5G609610	Csa6G039020	Csa7G041350	CsaUNG030530	CsaUNG030540
GO:0004559
Csa1G005710	Csa3G143590	Csa3G829090	Csa5G458290	Csa6G507060	Csa6G523340	Csa7G447810
GO:0004560
Csa3G199050	Csa5G146320	Csa6G147630
GO:0004561
Csa1G005740	Csa1G005750	Csa7G425950
GO:0004563
Csa2G008760	Csa2G073000	Csa5G180280	Csa6G358070	CsaUNG024800
GO:0004564
Csa2G034660	Csa2G338840	Csa2G351670	Csa3G168930	Csa3G777580	Csa4G646140	Csa5G160230	Csa5G174590	Csa5G615240	Csa7G009210	Csa7G308910	Csa7G450770	Csa7G450780	Csa7G450790	CsaUNG030530	CsaUNG030540
GO:0004565
Csa1G042700	Csa1G064150	Csa1G085360	Csa1G569550	Csa1G587980	Csa1G587990	Csa1G588000	Csa1G588500	Csa1G590800	Csa1G597710	Csa1G611270	Csa1G611280	Csa1G611290	Csa1G611300	Csa1G611820	Csa1G612320	Csa1G612330	Csa1G612830	Csa1G612840	Csa1G612850	Csa1G612860	Csa1G612880	Csa1G643050	Csa1G650110	Csa2G095930	Csa2G249880	Csa2G337760	Csa3G130270	Csa3G147790	Csa3G185120	Csa3G402970	Csa3G550690	Csa3G822330	Csa3G848260	Csa3G848310	Csa3G865330	Csa4G001720	Csa4G031070	Csa4G044980	Csa5G136360	Csa5G168840	Csa5G168850	Csa5G169120	Csa5G289600	Csa5G623820	Csa6G324840	Csa6G366400	Csa6G382900	Csa6G449270	Csa6G504610
GO:0004566
Csa2G095930	Csa3G852490	Csa5G390000
GO:0004567
Csa1G042700	Csa1G064150	Csa1G570070	Csa1G612830	Csa1G612850	Csa1G612860	Csa2G095930	Csa3G185120	Csa3G402970	Csa3G852480	Csa3G852490	Csa3G859700	Csa4G001720	Csa4G031070	Csa4G638400	Csa5G648710	Csa5G648720	Csa5G648730	Csa6G127990	Csa6G366400	Csa6G405340	Csa6G502850	Csa6G507210	Csa7G428990
GO:0004568
Csa1G267220	Csa1G267230	Csa1G267240	Csa1G496300	Csa1G534750	Csa2G008760	Csa2G193360	Csa2G193370	Csa2G302200	Csa3G002420	Csa3G119680	Csa3G120470	Csa3G120480	Csa3G120500	Csa3G166220	Csa3G592670	Csa4G017110	Csa4G637770	Csa5G128240	Csa5G139730	Csa5G139740	Csa5G139760	Csa5G139770	Csa6G301040	Csa6G507520	Csa6G508020	Csa6G508520	Csa6G509020	Csa6G509030	Csa6G509040	Csa7G064070	Csa7G446780
GO:0004571
Csa1G005710	Csa3G143590	Csa6G523340	Csa7G447810
GO:0004572
Csa3G829090	Csa5G458290	Csa6G507060
GO:0004573
Csa5G589980
GO:0004574
Csa2G338840	CsaUNG030530	CsaUNG030540
GO:0004575
Csa2G338840	CsaUNG030530	CsaUNG030540
GO:0004576
Csa1G043120	Csa1G181440	Csa1G237040	Csa1G237050	Csa1G237060	Csa2G238800	Csa3G008280	Csa4G664330	Csa5G622820	Csa6G355420	Csa6G381810
GO:0004578
Csa5G387400
GO:0004579
Csa1G043120	Csa1G181440	Csa1G237040	Csa1G237050	Csa1G237060	Csa2G238800	Csa3G008280	Csa4G664330	Csa5G622820	Csa6G355420	Csa6G381810
GO:0004581
Csa4G658550	Csa5G181500	Csa5G517110
GO:0004582
Csa4G658550	Csa5G181500	Csa5G517110
GO:0004584
Csa7G396360
GO:0004586
Csa2G348140
GO:0004587
Csa1G025890	Csa4G056840
GO:0004588
Csa5G456730
GO:0004590
Csa5G456730
GO:0004591
Csa5G181450	Csa5G512860
GO:0004592
Csa3G223300	Csa3G625640	Csa6G409330	Csa7G061730
GO:0004594
Csa3G455650	Csa5G149860	Csa5G601510	Csa7G027800
GO:0004595
Csa3G153200
GO:0004596
Csa1G574230	Csa3G146510	Csa3G146520	Csa5G311820	Csa6G128560	Csa7G388430	Csa7G420850
GO:0004601
Csa1G005720	Csa1G013250	Csa1G024920	Csa1G045880	Csa1G051840	Csa1G062960	Csa1G077120	Csa1G166260	Csa1G225410	Csa1G257860	Csa1G334910	Csa1G338920	Csa1G385550	Csa1G427520	Csa1G427530	Csa1G479610	Csa1G495280	Csa1G533650	Csa1G569450	Csa1G586250	Csa2G139300	Csa2G235100	Csa2G235600	Csa2G235610	Csa2G271470	Csa2G336090	Csa2G336130	Csa2G346020	Csa2G360640	Csa2G363020	Csa2G381780	Csa2G406630	Csa2G406640	Csa2G406650	Csa2G421020	Csa3G113400	Csa3G119570	Csa3G126140	Csa3G133170	Csa3G164490	Csa3G171050	Csa3G179180	Csa3G417690	Csa3G497890	Csa3G653430	Csa3G701560	Csa3G705670	Csa3G736970	Csa3G778410	Csa3G809980
GO:0004602
Csa1G257860	Csa1G427520	Csa1G427530	Csa2G336090	Csa2G336130	Csa3G126140	Csa3G171050	Csa3G653430	Csa3G809980	Csa4G013040	Csa4G651840	Csa5G154190	Csa5G154200	Csa6G087860	Csa6G408810	Csa6G504670	Csa7G392400	Csa7G392410
GO:0004604
Csa1G062380	Csa6G513670
GO:0004605
Csa1G194700	Csa6G511760
GO:0004607
Csa1G702040	Csa2G000370	Csa2G002000	Csa2G093800	Csa3G607640	Csa3G607650	Csa3G627710	Csa6G014730	Csa6G149960	Csa7G339120	Csa7G450610
GO:0004609
Csa3G889160	Csa4G329570	Csa5G162610	Csa7G058530	Csa7G058540
GO:0004610
Csa1G569350
GO:0004611
Csa1G537520	Csa2G441240	Csa2G441750	Csa3G893410	Csa4G627210	Csa5G577360	Csa6G497180	Csa7G048110
GO:0004612
Csa1G537520	Csa2G441240	Csa2G441750	Csa3G893410	Csa6G497180
GO:0004614
Csa1G569350	Csa5G031450	Csa5G172280	Csa5G568310	Csa6G405870
GO:0004615
Csa5G011690	Csa5G031450	Csa6G405870
GO:0004616
Csa1G025160	Csa1G084330	Csa1G538180	Csa1G538190	Csa1G616340	Csa2G000840	Csa2G000880	Csa2G030070	Csa3G214010	Csa3G217150	Csa3G738990	Csa3G848200	Csa3G848210	Csa3G850550	Csa4G050830	Csa4G617310	Csa4G617320	Csa5G169040	Csa5G642720	Csa6G067930	Csa6G140830
GO:0004617
Csa3G121620	Csa3G124900	Csa3G124910	Csa3G124920	Csa3G199630	Csa3G651740	Csa3G836500	Csa7G302340	Csa7G446950	Csa7G446960	Csa7G446970
GO:0004618
Csa3G740160	Csa6G136020	Csa7G239010
GO:0004619
Csa1G073840	Csa1G571810	Csa2G223150	Csa2G292790	Csa2G308370	Csa4G197830	Csa5G152870	Csa5G643310	Csa6G151120	Csa6G500580
GO:0004620
Csa1G042200	Csa1G042290	Csa1G043010	Csa1G058140	Csa1G063610	Csa1G073040	Csa1G084280	Csa1G267180	Csa1G269870	Csa1G433610	Csa1G434170	Csa1G531180	Csa1G531190	Csa1G696470	Csa2G000560	Csa2G003580	Csa2G008060	Csa2G032750	Csa2G264560	Csa2G270750	Csa2G278170	Csa2G279190	Csa2G326500	Csa2G334520	Csa2G345950	Csa2G347140	Csa2G373470	Csa2G381740	Csa2G401290	Csa2G415560	Csa3G002670	Csa3G038190	Csa3G116650	Csa3G116760	Csa3G129580	Csa3G171050	Csa3G174570	Csa3G205280	Csa3G539670	Csa3G556210	Csa3G560230	Csa3G588470	Csa3G727900	Csa3G743430	Csa3G809980	Csa3G848850	Csa3G876030	Csa4G001810	Csa4G001970	Csa4G004970
GO:0004622
Csa1G043010	Csa1G058140	Csa1G073040	Csa2G008060	Csa2G373470	Csa3G539670	Csa3G809980	Csa4G001810	Csa4G567200	Csa5G179220	Csa5G365670	Csa5G409690	Csa5G622780	Csa5G623380	Csa6G003400	Csa6G014730	Csa6G076760	Csa6G176420	Csa6G405950	Csa6G525500
GO:0004623
Csa1G063610	Csa1G433610	Csa2G000560	Csa2G008060	Csa3G171050	Csa3G809980	Csa3G876030	Csa4G567200	Csa5G622780	Csa6G003400	Csa6G014730	Csa6G076760	Csa6G405950	Csa6G430730
GO:0004629
Csa1G042290	Csa1G084280	Csa1G267180	Csa1G269870	Csa1G434170	Csa1G531180	Csa1G531190	Csa2G264560	Csa2G278170	Csa2G279190	Csa3G116650	Csa3G205280	Csa3G556210	Csa3G560230	Csa3G727900	Csa4G001970	Csa4G011780	Csa4G453640	Csa5G141130	Csa5G203390	Csa5G640590	Csa6G011650	Csa6G168250	Csa6G490950	Csa6G490980
GO:0004630
Csa2G032750	Csa2G347140	Csa2G381740	Csa3G038190	Csa3G848850	Csa4G004970	Csa4G651930	Csa6G075190	Csa6G318140	Csa6G507330	Csa7G432600
GO:0004631
Csa3G895920
GO:0004632
Csa1G002720	Csa1G050090	Csa6G399760
GO:0004633
Csa1G002720	Csa1G050090
GO:0004634
Csa1G014400	Csa1G528460	Csa6G450370
GO:0004635
Csa1G537580	Csa5G466370
GO:0004636
Csa1G537580	Csa5G466370
GO:0004637
Csa2G369770	Csa3G019900	Csa3G110660	Csa7G450470
GO:0004638
Csa2G401310
GO:0004639
Csa2G369770
GO:0004640
Csa5G056100	Csa5G207950
GO:0004641
Csa3G019900	Csa5G148580	Csa7G450470
GO:0004643
Csa1G057010
GO:0004644
Csa3G019900	Csa7G450470
GO:0004645
Csa1G075580	Csa4G095050	Csa5G606600	Csa6G188010
GO:0004647
Csa1G009640	Csa1G013750	Csa4G308610	Csa5G606680	Csa6G517200	Csa7G343330
GO:0004648
Csa3G002370
GO:0004649
Csa2G123070	Csa2G123570
GO:0004650
Csa1G066500	Csa1G269340	Csa1G533610	Csa1G597170	Csa1G627460	Csa1G627470	Csa1G662770	Csa1G689640	Csa2G006210	Csa2G073010	Csa2G222070	Csa2G334510	Csa2G348790	Csa3G063610	Csa3G063620	Csa3G110070	Csa3G110080	Csa3G121720	Csa3G146310	Csa3G164550	Csa3G164560	Csa3G165090	Csa3G629740	Csa3G634290	Csa3G664600	Csa3G690840	Csa3G810540	Csa3G837050	Csa3G838140	Csa4G004940	Csa4G025750	Csa4G076240	Csa4G153300	Csa4G650170	Csa5G140480	Csa5G150430	Csa5G222970	Csa5G266870	Csa5G409610	Csa5G467920	Csa5G467930	Csa5G472110	Csa5G599870	Csa5G600960	Csa5G601470	Csa5G635400	Csa5G645170	Csa5G646670	Csa6G000120	Csa6G434410
GO:0004651
Csa4G307930
GO:0004652
Csa1G000690	Csa1G042640	Csa2G373380	Csa3G002350	Csa3G116880	Csa3G836450	Csa4G008810	Csa4G637740	Csa5G184290	Csa6G052120	Csa6G076730	Csa7G452330
GO:0004654
Csa3G822370	Csa3G838680	Csa4G430840	Csa6G053320
GO:0004655
Csa2G401270
GO:0004656
Csa1G084280	Csa2G403150	Csa3G483810
GO:0004657
Csa5G643300
GO:0004658
Csa4G438530	Csa7G073600	Csa7G387180
GO:0004659
Csa2G059830	Csa2G075320	Csa2G251460	Csa2G296070	Csa3G001770	Csa3G127180	Csa3G653960	Csa3G791510	Csa3G791520	Csa3G836510	Csa3G892190	Csa4G015150	Csa4G082310	Csa4G311220	Csa5G031950	Csa5G320430	Csa5G514460	Csa6G017060	Csa6G185830	Csa6G487640	Csa6G524610	Csa6G525330	Csa7G017680	Csa7G044960	Csa7G044970	Csa7G064030	Csa7G064570	Csa7G211090	Csa7G278210	Csa7G433280
GO:0004660
Csa3G836510	Csa4G015150	Csa5G514460	Csa7G044960	Csa7G433280
GO:0004661
Csa3G001770	Csa3G836510	Csa3G892190	Csa4G015150	Csa5G514460	Csa6G525330	Csa7G044960	Csa7G044970	Csa7G433280
GO:0004662
Csa4G015150	Csa5G514460	Csa7G433280
GO:0004663
Csa3G001770	Csa3G836510	Csa3G892190	Csa4G015150	Csa5G514460	Csa6G525330	Csa7G044960	Csa7G044970	Csa7G433280
GO:0004664
Csa1G145970	Csa1G145980	Csa2G417830	Csa6G151110	Csa6G289730	Csa6G513690	CsaUNG029110
GO:0004665
Csa2G008130	CsaUNG029130
GO:0004666
Csa1G024920	Csa3G829250	Csa3G829260	Csa3G829270
GO:0004671
Csa1G524650	Csa6G074600
GO:0004672
Csa1G000750	Csa1G002680	Csa1G002820	Csa1G002840	Csa1G002860	Csa1G002940	Csa1G003510	Csa1G004050	Csa1G004060	Csa1G004240	Csa1G004970	Csa1G005500	Csa1G005510	Csa1G007860	Csa1G008550	Csa1G009920	Csa1G010940	Csa1G011440	Csa1G011510	Csa1G014370	Csa1G014500	Csa1G024230	Csa1G024870	Csa1G024990	Csa1G025000	Csa1G025770	Csa1G025840	Csa1G027520	Csa1G028020	Csa1G028040	Csa1G029580	Csa1G030690	Csa1G031190	Csa1G031200	Csa1G038910	Csa1G039060	Csa1G039990	Csa1G041540	Csa1G042110	Csa1G042240	Csa1G042370	Csa1G042380	Csa1G042480	Csa1G042490	Csa1G042500	Csa1G042510	Csa1G042520	Csa1G042530	Csa1G042720	Csa1G042730
GO:0004673
Csa1G097720	Csa1G132120	Csa1G159090	Csa1G408730	Csa1G461000	Csa1G461010	Csa1G527950	Csa2G034540	Csa2G059770	Csa2G070880	Csa2G336080	Csa3G002710	Csa3G131940	Csa3G141850	Csa3G166340	Csa3G171100	Csa3G180360	Csa3G640610	Csa4G012480	Csa4G304770	Csa4G650210	Csa4G650220	Csa5G173550	Csa5G256680	Csa5G549170	Csa5G586040	Csa5G598040	Csa5G599830	Csa5G604290	Csa5G610450	Csa6G092590	Csa6G095330	Csa6G110860	Csa6G343700	Csa6G397700	Csa6G403050	Csa6G403570	Csa6G452070	Csa6G490040	Csa6G497170	Csa7G031720	Csa7G047990	Csa7G048000	Csa7G057530	Csa7G234150	Csa7G388340	Csa7G405830	Csa7G448780	Csa7G450520	CsaUNG027950
GO:0004674
Csa1G000750	Csa1G002680	Csa1G002820	Csa1G002840	Csa1G002860	Csa1G002940	Csa1G003510	Csa1G004050	Csa1G004060	Csa1G004240	Csa1G004970	Csa1G005500	Csa1G005510	Csa1G007860	Csa1G008550	Csa1G010940	Csa1G011440	Csa1G011510	Csa1G014370	Csa1G014500	Csa1G024230	Csa1G024870	Csa1G024990	Csa1G025770	Csa1G025840	Csa1G027520	Csa1G028020	Csa1G028040	Csa1G029580	Csa1G030690	Csa1G031190	Csa1G031200	Csa1G038910	Csa1G039060	Csa1G039990	Csa1G041540	Csa1G042110	Csa1G042240	Csa1G042370	Csa1G042380	Csa1G042480	Csa1G042490	Csa1G042500	Csa1G042510	Csa1G042520	Csa1G042530	Csa1G042720	Csa1G042730	Csa1G042890	Csa1G042930
GO:0004675
Csa1G004240	Csa1G011510	Csa1G045570	Csa1G046210	Csa1G051850	Csa1G073700	Csa1G073890	Csa1G075020	Csa1G075600	Csa1G276450	Csa1G305750	Csa1G419310	Csa1G435740	Csa1G467120	Csa1G467150	Csa1G470280	Csa1G470360	Csa1G470440	Csa1G542460	Csa1G574950	Csa1G574960	Csa1G586830	Csa1G599480	Csa1G601010	Csa1G601530	Csa1G605750	Csa2G004170	Csa2G034780	Csa2G245510	Csa2G338880	Csa2G348900	Csa2G354930	Csa2G354960	Csa2G356650	Csa2G373400	Csa2G377880	Csa2G404910	Csa2G406790	Csa2G427340	Csa2G439180	Csa2G439210	Csa2G439220	Csa3G036410	Csa3G048440	Csa3G115060	Csa3G115100	Csa3G121690	Csa3G126190	Csa3G181440	Csa3G199620
GO:0004676
Csa5G616380
GO:0004679
Csa5G604200	Csa6G077450
GO:0004683
Csa1G002820	Csa1G002840	Csa1G002860	Csa1G004050	Csa1G042240	Csa1G045620	Csa1G181480	Csa1G269880	Csa1G403660	Csa1G467110	Csa1G467210	Csa1G470420	Csa1G534790	Csa1G537520	Csa1G614120	Csa1G690150	Csa2G009490	Csa2G012680	Csa2G205940	Csa2G249910	Csa2G249920	Csa2G250420	Csa2G270770	Csa2G292800	Csa2G336150	Csa2G336720	Csa2G360750	Csa2G372190	Csa3G077600	Csa3G118190	Csa3G135070	Csa3G144130	Csa3G171200	Csa3G464690	Csa3G464700	Csa3G516570	Csa3G731150	Csa3G733200	Csa3G733890	Csa3G782840	Csa3G785400	Csa3G840980	Csa3G842110	Csa3G874390	Csa3G889970	Csa4G004810	Csa4G011740	Csa4G050200	Csa4G172540	Csa4G269780
GO:0004686
Csa4G334670
GO:0004687
Csa1G690150	Csa3G654990	Csa3G881740	Csa3G881750	Csa3G881760	Csa6G095920
GO:0004689
Csa2G270770	Csa2G336150	Csa5G420310	Csa6G376270	Csa6G486970
GO:0004690
Csa1G007860	Csa2G035490	Csa2G360770	Csa2G416770	Csa3G122430	Csa3G150210	Csa3G151400	Csa3G607130	Csa3G640610	Csa3G654990	Csa3G829040	Csa3G829110	Csa5G616380	Csa6G062300	Csa6G077450	Csa6G198240	Csa6G488880	Csa7G430790	Csa7G430800	CsaUNG026830
GO:0004691
Csa2G360770	Csa2G416770	Csa3G640610	Csa3G654990	Csa5G616380	Csa6G077450	Csa6G198240	Csa6G488880	CsaUNG026830
GO:0004692
Csa1G007860	Csa2G035490	Csa3G122430	Csa3G150210	Csa3G151400	Csa3G607130	Csa3G829040	Csa3G829110	Csa6G062300	Csa7G430790	Csa7G430800	CsaUNG026830
GO:0004693
Csa1G003510	Csa1G004050	Csa1G007860	Csa1G024870	Csa1G038910	Csa1G042890	Csa1G051730	Csa1G073890	Csa1G467210	Csa1G527950	Csa1G573620	Csa2G003590	Csa2G012720	Csa2G264000	Csa2G278170	Csa2G350480	Csa2G439190	Csa3G005580	Csa3G115090	Csa3G120430	Csa3G180360	Csa3G232950	Csa3G628230	Csa3G640610	Csa3G730700	Csa3G730860	Csa3G730910	Csa3G730920	Csa3G734030	Csa3G734040	Csa3G734050	Csa3G748240	Csa3G837620	Csa3G840390	Csa3G857620	Csa4G099760	Csa4G182280	Csa4G182290	Csa4G198330	Csa4G269760	Csa4G296230	Csa4G296250	Csa4G334670	Csa4G561190	Csa4G664480	Csa5G151000	Csa5G218200	Csa5G247660	Csa5G375770	Csa5G464830
GO:0004694
Csa4G637680	Csa5G150990	Csa5G151000	Csa6G042400	Csa6G502000	Csa7G395770
GO:0004697
Csa1G007860	Csa1G030690	Csa1G031190	Csa1G045620	Csa1G537400	Csa1G589720	Csa1G614120	Csa2G006100	Csa2G174110	Csa2G278170	Csa2G357270	Csa3G146410	Csa3G151400	Csa3G731150	Csa3G733890	Csa3G840980	Csa3G877620	Csa4G011740	Csa4G064100	Csa4G129560	Csa4G129570	Csa4G172540	Csa4G290790	Csa4G621170	Csa4G646280	Csa4G646290	Csa5G155610	Csa5G171670	Csa5G616380	Csa5G640540	Csa5G640550	Csa5G640560	Csa6G106790	Csa6G116680	Csa6G301020	Csa6G439940	Csa6G505910	Csa6G526240	Csa7G029980	Csa7G074310	Csa7G354520	Csa7G373510	CsaUNG026830
GO:0004698
Csa1G045620	Csa1G614120	Csa3G731150	Csa3G840980	Csa4G011740	Csa4G172540	Csa5G155610	Csa6G106790	Csa6G439940	Csa6G505910	Csa7G074310
GO:0004699
Csa2G278170
GO:0004702
Csa1G002860	Csa1G003510	Csa1G005500	Csa1G005510	Csa1G008550	Csa1G024990	Csa1G027520	Csa1G028020	Csa1G028040	Csa1G038910	Csa1G042370	Csa1G042380	Csa1G042720	Csa1G042730	Csa1G042890	Csa1G042980	Csa1G045570	Csa1G046040	Csa1G046910	Csa1G051730	Csa1G057040	Csa1G064790	Csa1G064800	Csa1G064820	Csa1G064830	Csa1G064840	Csa1G064850	Csa1G064870	Csa1G065380	Csa1G065390	Csa1G065400	Csa1G065420	Csa1G065920	Csa1G065930	Csa1G065950	Csa1G070600	Csa1G071180	Csa1G074900	Csa1G075600	Csa1G077220	Csa1G433070	Csa1G467120	Csa1G467210	Csa1G479630	Csa1G532310	Csa1G573620	Csa1G574260	Csa1G574950	Csa1G574960	Csa1G589750
GO:0004703
Csa1G074900	Csa1G250150	Csa1G701280	Csa2G245510	Csa2G338880	Csa3G728030	Csa3G809940	Csa4G026780	Csa4G026800	Csa4G038730	Csa5G222990	Csa6G014590	Csa6G024930	Csa6G181580	Csa6G502000	Csa7G430790	Csa7G430800	Csa7G447950	CsaUNG024980
GO:0004704
Csa3G001760	Csa5G579580	Csa6G376270	Csa7G083210
GO:0004706
Csa1G005500	Csa1G005510	Csa1G046040	Csa1G057040	Csa1G074900	Csa2G021750	Csa2G049880	Csa2G070870	Csa3G002480	Csa3G133150	Csa3G146410	Csa3G182770	Csa3G728150	Csa3G749850	Csa3G836460	Csa3G892210	Csa5G166980	Csa5G606410	Csa6G136540	Csa6G425140	Csa6G483320	Csa6G490950	Csa6G502000	Csa6G511830	Csa6G513560	Csa6G517390	Csa7G043040	Csa7G387170
GO:0004707
Csa1G024990	Csa1G038910	Csa1G042720	Csa1G042890	Csa1G051730	Csa1G077220	Csa1G479630	Csa1G573620	Csa2G009290	Csa2G012720	Csa2G278170	Csa2G361890	Csa3G232950	Csa3G610810	Csa3G895620	Csa4G022350	Csa4G045070	Csa4G082320	Csa4G334670	Csa5G002030	Csa5G152810	Csa5G247660	Csa5G359150	Csa5G637790	Csa5G648740	Csa5G650500	Csa6G006730	Csa6G018600	Csa6G061230	Csa6G127480	Csa6G179480	Csa6G365750	Csa6G423420
GO:0004708
Csa1G042980	Csa1G057040	Csa1G589750	Csa2G000340	Csa2G000780	Csa2G021750	Csa2G049880	Csa2G070870	Csa3G120430	Csa3G133150	Csa3G182770	Csa3G651720	Csa3G728150	Csa3G839800	Csa3G892210	Csa4G647410	Csa5G166980	Csa5G606410	Csa6G136540	Csa6G425140	Csa6G483320	Csa6G490950	Csa6G513560	Csa7G043040
GO:0004709
Csa1G002860	Csa1G003510	Csa1G005500	Csa1G005510	Csa1G008550	Csa1G027520	Csa1G028020	Csa1G028040	Csa1G042370	Csa1G042380	Csa1G042730	Csa1G045570	Csa1G046040	Csa1G046910	Csa1G057040	Csa1G064790	Csa1G064800	Csa1G064820	Csa1G064830	Csa1G064840	Csa1G064850	Csa1G064870	Csa1G065380	Csa1G065390	Csa1G065400	Csa1G065420	Csa1G065920	Csa1G065930	Csa1G065950	Csa1G070600	Csa1G071180	Csa1G074900	Csa1G075600	Csa1G433070	Csa1G467120	Csa1G467210	Csa1G532310	Csa1G574260	Csa1G574950	Csa1G574960	Csa1G605750	Csa1G695390	Csa2G010280	Csa2G011560	Csa2G012110	Csa2G021750	Csa2G033280	Csa2G034780	Csa2G049880	Csa2G070870
GO:0004711
Csa1G007860	Csa4G647410
GO:0004712
Csa1G003510	Csa1G042980	Csa1G057040	Csa1G589750	Csa2G000340	Csa2G000780	Csa2G021750	Csa2G049880	Csa2G070870	Csa2G174100	Csa3G120430	Csa3G133150	Csa3G134960	Csa3G171100	Csa3G182770	Csa3G374210	Csa3G651720	Csa3G728150	Csa3G839800	Csa3G892210	Csa4G304770	Csa4G647410	Csa5G166980	Csa5G375770	Csa5G606410	Csa6G136540	Csa6G425140	Csa6G483320	Csa6G490950	Csa6G513560	Csa7G043040	Csa7G395770
GO:0004713
Csa1G002860	Csa1G002940	Csa1G003510	Csa1G004050	Csa1G004060	Csa1G004240	Csa1G004970	Csa1G005500	Csa1G005510	Csa1G008550	Csa1G009920	Csa1G010940	Csa1G011440	Csa1G011510	Csa1G024230	Csa1G025000	Csa1G025840	Csa1G027520	Csa1G028020	Csa1G028040	Csa1G029580	Csa1G031200	Csa1G039990	Csa1G042370	Csa1G042380	Csa1G042480	Csa1G042490	Csa1G042500	Csa1G042510	Csa1G042520	Csa1G042530	Csa1G042730	Csa1G042930	Csa1G043280	Csa1G045440	Csa1G045450	Csa1G045570	Csa1G046040	Csa1G046210	Csa1G046270	Csa1G048950	Csa1G050370	Csa1G051820	Csa1G051850	Csa1G051860	Csa1G051870	Csa1G051880	Csa1G056960	Csa1G057040	Csa1G063610
GO:0004714
Csa1G002860	Csa1G004240	Csa1G008550	Csa1G011510	Csa1G042500	Csa1G045570	Csa1G046210	Csa1G046270	Csa1G051860	Csa1G051870	Csa1G051880	Csa1G056960	Csa1G065380	Csa1G071180	Csa1G071790	Csa1G073700	Csa1G073890	Csa1G075020	Csa1G075600	Csa1G077740	Csa1G086390	Csa1G256170	Csa1G276450	Csa1G305750	Csa1G419310	Csa1G423240	Csa1G433070	Csa1G435740	Csa1G435800	Csa1G467120	Csa1G467150	Csa1G470280	Csa1G470370	Csa1G470410	Csa1G470440	Csa1G531690	Csa1G574960	Csa1G575090	Csa1G599490	Csa1G601010	Csa1G601530	Csa1G605750	Csa1G659090	Csa1G662820	Csa1G701280	Csa2G004170	Csa2G015850	Csa2G034780	Csa2G057590	Csa2G070290
GO:0004715
Csa1G002940	Csa1G003510	Csa1G004050	Csa1G005500	Csa1G005510	Csa1G010940	Csa1G011440	Csa1G024230	Csa1G042480	Csa1G042500	Csa1G042510	Csa1G042520	Csa1G042530	Csa1G045440	Csa1G045450	Csa1G046040	Csa1G048950	Csa1G057040	Csa1G064800	Csa1G064820	Csa1G064840	Csa1G064850	Csa1G064870	Csa1G065370	Csa1G065380	Csa1G065390	Csa1G065400	Csa1G065420	Csa1G065920	Csa1G065950	Csa1G070600	Csa1G070610	Csa1G070620	Csa1G071130	Csa1G071140	Csa1G071160	Csa1G071170	Csa1G071180	Csa1G071190	Csa1G071200	Csa1G071220	Csa1G071230	Csa1G071240	Csa1G071260	Csa1G071790	Csa1G073680	Csa1G073700	Csa1G073890	Csa1G077740	Csa1G084850
GO:0004719
Csa1G002880
GO:0004721
Csa1G000610	Csa1G002860	Csa1G004370	Csa1G011470	Csa1G011510	Csa1G014360	Csa1G014410	Csa1G024300	Csa1G025930	Csa1G030640	Csa1G030660	Csa1G038900	Csa1G042320	Csa1G045630	Csa1G050140	Csa1G050170	Csa1G064740	Csa1G073080	Csa1G073870	Csa1G084290	Csa1G132060	Csa1G201770	Csa1G256170	Csa1G270920	Csa1G426440	Csa1G470410	Csa1G477530	Csa1G524760	Csa1G532300	Csa1G533520	Csa1G535800	Csa1G538180	Csa1G568520	Csa1G568550	Csa1G569470	Csa1G572370	Csa1G572380	Csa1G574880	Csa1G589750	Csa1G590250	Csa1G638460	Csa1G638500	Csa1G654900	Csa1G658010	Csa1G690300	Csa1G699630	Csa2G000340	Csa2G000700	Csa2G000780	Csa2G000910
GO:0004722
Csa1G004370	Csa1G024300	Csa1G050140	Csa1G050170	Csa1G524760	Csa1G532300	Csa1G533520	Csa1G568550	Csa1G574880	Csa1G638460	Csa1G690300	Csa1G699630	Csa2G009380	Csa2G031170	Csa2G034580	Csa2G036720	Csa2G075340	Csa2G173570	Csa2G174090	Csa2G223130	Csa2G229920	Csa2G271380	Csa2G326500	Csa2G334520	Csa2G349600	Csa2G349610	Csa2G351580	Csa2G386110	Csa2G401340	Csa3G000120	Csa3G002570	Csa3G011790	Csa3G011830	Csa3G135070	Csa3G135110	Csa3G150210	Csa3G154270	Csa3G169490	Csa3G178550	Csa3G184080	Csa3G238190	Csa3G353960	Csa3G604110	Csa3G611360	Csa3G727950	Csa3G731190	Csa3G736630	Csa3G743430	Csa3G806810	Csa3G819810
GO:0004723
Csa3G135070
GO:0004725
Csa1G000610	Csa1G025930	Csa1G030640	Csa1G477530	Csa1G535800	Csa1G589750	Csa1G658010	Csa2G000340	Csa2G000700	Csa2G000780	Csa2G377990	Csa2G386100	Csa2G386110	Csa3G011790	Csa3G019350	Csa3G019360	Csa3G731190	Csa3G824810	Csa3G839800	Csa3G842000	Csa3G855300	Csa3G859680	Csa4G307930	Csa5G180300	Csa5G218830	Csa5G597510	Csa6G103540	Csa6G151690	Csa6G160680	Csa6G237610	Csa6G363610	Csa6G381800	Csa6G421640	Csa6G421700	Csa6G448090	Csa6G491620	Csa6G502820	Csa6G516680	Csa6G524620	Csa7G065140	Csa7G073390	Csa7G162560	Csa7G290510	Csa7G290530
GO:0004726
Csa1G000610	Csa5G180300	Csa5G597510	Csa6G151690	Csa7G290530
GO:0004727
Csa3G824810
GO:0004728
Csa1G589750	Csa2G000340	Csa2G000780	Csa3G839800
GO:0004729
Csa3G822340	Csa4G064030	Csa5G128250	Csa6G007980
GO:0004730
Csa1G039120	Csa4G652870	Csa6G358070
GO:0004735
Csa4G354630
GO:0004736
Csa4G438530	Csa7G387180
GO:0004737
Csa1G532350	Csa3G730980	Csa4G312240	Csa4G312250	Csa4G312260	Csa4G312270	Csa6G518930
GO:0004738
Csa1G435750	Csa1G599400	Csa5G603950	Csa6G091990	Csa6G095890	Csa6G404280
GO:0004739
Csa1G435750	Csa1G599400	Csa5G603950	Csa6G091990	Csa6G095890	Csa6G404280
GO:0004740
Csa3G171100	Csa4G304770
GO:0004742
Csa2G385080	Csa3G848140	Csa5G608580	Csa7G284430
GO:0004743
Csa2G215480	Csa3G127150	Csa3G359130	Csa3G904080	Csa4G000560	Csa4G268000	Csa4G640990	Csa5G580610	Csa6G449820	Csa6G449830
GO:0004745
Csa1G004220	Csa1G031820	Csa1G051650	Csa1G051660	Csa1G570190	Csa1G570200	Csa3G003470	Csa3G734860	Csa4G047990	Csa4G337920	Csa5G002580	Csa5G129320	Csa5G141100	Csa5G141110	Csa5G149870	Csa6G500710	Csa7G291710
GO:0004746
Csa6G128010	Csa6G128550	Csa6G366300
GO:0004747
Csa1G530670	Csa3G345390	Csa3G613430	Csa3G732620	Csa3G915160	Csa4G082330	Csa4G571770	Csa5G172290	Csa6G080910	Csa7G253770	Csa7G378400
GO:0004748
Csa3G597320	Csa6G486750
GO:0004749
Csa3G015880	Csa3G904100	Csa5G598760	Csa6G423440
GO:0004750
Csa1G038360	Csa2G406760	Csa6G526520
GO:0004751
Csa1G554560	Csa2G011530	Csa5G420360	Csa5G571460	Csa5G611700
GO:0004753
Csa1G598330	Csa3G824730	Csa3G824740
GO:0004755
Csa1G598330
GO:0004758
Csa1G000720	Csa2G356100	Csa6G124110
GO:0004760
Csa1G617370	Csa6G433300
GO:0004764
Csa2G297240	Csa2G372750	Csa3G184010	Csa6G486810	Csa7G068600
GO:0004765
Csa2G296130	Csa3G008320	Csa3G171800	Csa3G509960	Csa4G614200	Csa5G169050	Csa6G290850	Csa6G486810	Csa6G487590
GO:0004766
Csa1G005540	Csa1G045970	Csa1G045980	Csa2G000240	Csa3G147770	Csa3G604620	Csa5G139500	Csa5G602150	Csa6G362930
GO:0004767
Csa1G696470	Csa2G003580	Csa2G270750	Csa2G326500	Csa2G334520	Csa2G345950	Csa2G415560	Csa3G002670	Csa3G129580	Csa3G743430	Csa6G016920	Csa6G344250	Csa6G395140	Csa6G518280
GO:0004768
Csa1G227450	Csa4G006050	Csa4G006060	Csa4G006080	Csa4G006100	Csa4G006150	Csa4G006160	Csa7G376370	Csa7G377870
GO:0004769
Csa4G007050
GO:0004771
Csa1G042200	Csa2G176700	Csa3G588470	Csa6G168240	Csa7G072760
GO:0004772
Csa2G000370
GO:0004774
Csa1G043130	Csa1G560680	Csa2G348890	Csa6G088110	Csa6G331010	Csa6G362950
GO:0004775
Csa1G043130	Csa1G560680	Csa2G348890	Csa6G088110	Csa6G331010	Csa6G362950
GO:0004776
Csa1G043130	Csa6G088110	Csa6G331010	Csa6G362950
GO:0004779
Csa1G042660	Csa2G139820	Csa2G215520	Csa3G144230	Csa3G843750	Csa3G872050	Csa3G881720	Csa4G000720	Csa5G495920	Csa5G495940	Csa5G495950	Csa6G290890
GO:0004781
Csa1G042660	Csa2G139820	Csa2G215520	Csa3G144230	Csa3G843750	Csa3G872050	Csa3G881720	Csa4G000720	Csa5G495920	Csa5G495940	Csa5G495950	Csa6G290890
GO:0004783
Csa1G423150	Csa1G614130	Csa2G059720	Csa2G361620	Csa3G207890	Csa4G025070	CsaUNG029810
GO:0004784
Csa1G025980	Csa1G571850	Csa4G025180	Csa4G192040	Csa6G148290
GO:0004788
Csa1G386580	Csa4G486190	Csa5G314840	Csa7G302350	Csa7G396410	Csa7G396420
GO:0004789
Csa3G133300	Csa5G262270	Csa6G410050	Csa7G104800
GO:0004791
Csa2G346600	Csa3G000140	Csa4G169490	Csa6G014850	Csa6G401380	Csa6G510230
GO:0004792
Csa2G270150	Csa3G073960	Csa3G215610	Csa3G455640	Csa3G455650	Csa6G507040	Csa6G507370
GO:0004793
Csa1G680120	Csa1G681120	Csa1G681130	Csa2G009560	Csa2G145880	Csa2G372170	Csa3G221750	Csa4G062380	Csa4G377740	Csa6G497310
GO:0004794
Csa5G154730	Csa5G154750	Csa6G448720	Csa6G448730	Csa6G448740	Csa6G449240
GO:0004795
Csa1G590270	Csa2G000280
GO:0004796
Csa3G855350	Csa4G646170	Csa5G224130	Csa5G606840
GO:0004797
Csa1G181480	Csa5G651140	Csa6G110310	Csa7G391290
GO:0004798
Csa4G006250	CsaUNG012520
GO:0004799
Csa1G002720	Csa1G050090	Csa2G248730
GO:0004801
Csa1G418760	Csa4G007670	Csa5G160240
GO:0004802
Csa3G126240	Csa6G077460
GO:0004803
Csa1G005570	Csa1G042870	Csa1G045950	Csa2G075970	Csa3G134510	Csa3G165630	Csa3G398940	Csa3G822400	Csa5G167170	Csa5G630870	Csa6G088060	Csa6G487810	CsaUNG026710
GO:0004805
Csa1G005560	Csa1G467060	Csa2G307340	Csa3G009420	Csa3G033800	Csa3G175690	Csa3G353970	Csa3G353980	Csa4G028470	Csa4G622880	Csa5G602180	Csa6G500540	Csa6G520240	Csa7G049190
GO:0004806
Csa1G006320	Csa1G537320	Csa1G614650	Csa1G650060	Csa2G176700	Csa2G234520	Csa2G285900	Csa2G349000	Csa3G116760	Csa3G152050	Csa3G174570	Csa3G182220	Csa3G302120	Csa3G644860	Csa3G651700	Csa3G812760	Csa3G829180	Csa3G914060	Csa4G358630	Csa4G496760	Csa4G608070	Csa4G639860	Csa4G639870	Csa4G639880	Csa4G639890	Csa5G077210	Csa5G077740	Csa5G077750	Csa5G148740	Csa5G166450	Csa5G599300	Csa6G003440	Csa6G022390	Csa6G073490	Csa6G102500	Csa6G106200	Csa6G168230	Csa6G314110	Csa6G419450	Csa6G490910	Csa6G490920	Csa6G490930	Csa6G490940	Csa6G519470	Csa7G325710	Csa7G368130	Csa7G373470	Csa7G378470	Csa7G378490	Csa7G378500
GO:0004807
Csa2G263900	Csa4G598000	Csa6G190410
GO:0004809
Csa5G220920	Csa5G641600	Csa7G229890
GO:0004810
Csa1G000690	Csa3G002350	Csa4G008810	Csa6G052120
GO:0004812
Csa1G005710	Csa1G014470	Csa1G084310	Csa1G269340	Csa1G561380	Csa1G568570	Csa1G573730	Csa1G575050	Csa1G575160	Csa1G665380	Csa2G000620	Csa2G008130	Csa2G034790	Csa2G059840	Csa2G070890	Csa2G120970	Csa2G247610	Csa2G271450	Csa2G401360	Csa3G016390	Csa3G020020	Csa3G063610	Csa3G119840	Csa3G143590	Csa3G154310	Csa3G213510	Csa3G236550	Csa3G285030	Csa3G285040	Csa3G285540	Csa3G656490	Csa3G876000	Csa3G881580	Csa3G889830	Csa3G889840	Csa3G895100	Csa4G000540	Csa4G013540	Csa4G015750	Csa4G025150	Csa4G050180	Csa4G076240	Csa4G097640	Csa4G268050	Csa4G370560	Csa4G438550	Csa4G619050	Csa4G647470	Csa4G650170	Csa5G002590
GO:0004813
Csa1G665380	Csa3G656490	Csa6G127270	Csa6G127290	Csa6G513460	Csa7G064000
GO:0004814
Csa1G575050
GO:0004815
Csa1G573730	Csa3G020020	Csa3G881580	Csa4G000540	Csa7G368100
GO:0004816
Csa1G573730	Csa3G020020	Csa7G368100
GO:0004817
Csa1G084310	Csa3G876000	CsaUNG008810
GO:0004818
Csa1G561380	Csa2G247610	Csa2G271450	Csa3G119840	Csa4G015750	Csa4G097640	Csa5G126710	Csa7G027880	Csa7G447010
GO:0004819
Csa1G561380	Csa2G247610	Csa2G271450	Csa6G338130
GO:0004820
Csa2G070890	Csa5G606530	Csa6G102510	Csa6G106190
GO:0004821
Csa2G401360	Csa6G042410	Csa6G042430	Csa6G446550
GO:0004822
Csa3G154310	Csa4G013540
GO:0004823
Csa1G084310	Csa6G513460
GO:0004824
Csa2G059840	Csa4G268050	Csa4G619050
GO:0004825
Csa2G120970	Csa4G438550	Csa5G223010	Csa5G512910
GO:0004826
Csa1G014470	Csa2G008130	Csa3G016390	Csa6G510860	Csa6G526470	Csa7G193710	Csa7G193720	Csa7G193730	CsaUNG029130
GO:0004827
Csa1G561380	Csa2G247610	Csa2G271450	Csa3G213510	Csa4G015750	Csa4G370560	Csa5G126710	Csa5G126720
GO:0004828
Csa1G575160	Csa2G000620	Csa2G034790	Csa3G889830	Csa3G889840	Csa5G002590	Csa5G623590	Csa5G630750	Csa6G076770	Csa7G252150
GO:0004829
Csa1G269340	Csa3G063610	Csa4G076240	Csa4G650170	Csa5G080780	Csa5G080790	Csa5G467920	Csa5G467930	Csa7G024080	Csa7G033430	CsaUNG033160
GO:0004830
Csa3G895100	Csa4G647470	Csa5G023880	Csa7G047460
GO:0004831
Csa4G025150	Csa4G438550	Csa5G153090	Csa5G223010	Csa6G056480
GO:0004832
Csa3G285030	Csa3G285040	Csa3G285540	Csa5G174580
GO:0004834
Csa1G064160	Csa1G064170	Csa1G660140	Csa2G225330	Csa3G843770	Csa5G643330	Csa5G643340
GO:0004835
Csa1G596500
GO:0004837
Csa1G537330	Csa3G611340	Csa6G094720
GO:0004838
Csa4G629470	Csa6G155030	CsaUNG033780
GO:0004839
Csa1G051600	Csa6G181590	Csa6G519540
GO:0004842
Csa1G000740	Csa1G002920	Csa1G004060	Csa1G004880	Csa1G004990	Csa1G005590	Csa1G005730	Csa1G008480	Csa1G010940	Csa1G024210	Csa1G042600	Csa1G045790	Csa1G045830	Csa1G045860	Csa1G045930	Csa1G045990	Csa1G046030	Csa1G056950	Csa1G145940	Csa1G170510	Csa1G175720	Csa1G265080	Csa1G267200	Csa1G403660	Csa1G427510	Csa1G435820	Csa1G467110	Csa1G467720	Csa1G503400	Csa1G505960	Csa1G515990	Csa1G533710	Csa1G569200	Csa1G597030	Csa1G605620	Csa1G605630	Csa1G613470	Csa1G627430	Csa1G633420	Csa1G635930	Csa1G696430	Csa1G696500	Csa1G696520	Csa1G699580	Csa1G699620	Csa1G713660	Csa2G000120	Csa2G000350	Csa2G006790	Csa2G009360
GO:0004843
Csa1G087940	Csa2G008080	Csa2G035420	Csa2G252040	Csa2G298270	Csa2G370590	Csa2G379160	Csa3G130860	Csa3G782780	Csa3G790980	Csa3G851190	Csa3G851690	Csa3G890110	Csa4G000940	Csa4G004830	Csa4G064660	Csa4G095590	Csa4G279880	Csa4G650200	Csa4G651830	Csa5G146970	Csa5G175860	Csa5G652300	Csa6G426930	Csa7G006300	Csa7G041950	Csa7G209540	Csa7G451940
GO:0004844
Csa1G050040	Csa3G824160	Csa5G289610
GO:0004845
Csa3G271320	Csa4G297440	Csa7G195270
GO:0004846
Csa3G127080
GO:0004848
Csa7G320020
GO:0004849
Csa1G014480	Csa3G006690	Csa3G127790	Csa3G176280	Csa3G271320	Csa3G638540	Csa5G149860	Csa5G286050	Csa5G286060	Csa5G608030	Csa6G079760	Csa7G195270
GO:0004851
Csa7G428980
GO:0004852
Csa1G266180	Csa2G360600	Csa3G736810
GO:0004853
Csa4G082410	Csa5G218840
GO:0004854
Csa1G613540	Csa4G269120	Csa4G269130
GO:0004855
Csa1G613540
GO:0004856
Csa6G404190
GO:0004857
Csa1G002720	Csa1G008410	Csa1G009900	Csa1G021900	Csa1G030670	Csa1G033000	Csa1G039060	Csa1G042840	Csa1G043200	Csa1G043220	Csa1G045690	Csa1G050090	Csa1G071830	Csa1G124000	Csa1G170010	Csa1G182070	Csa1G183070	Csa1G183580	Csa1G295150	Csa1G570180	Csa1G597110	Csa1G597770	Csa1G657460	Csa1G696490	Csa1G710160	Csa2G000400	Csa2G006120	Csa2G008670	Csa2G021000	Csa2G021500	Csa2G034680	Csa2G034690	Csa2G034700	Csa2G058110	Csa2G060410	Csa2G138190	Csa2G232480	Csa2G237750	Csa2G270870	Csa2G278170	Csa2G287050	Csa2G297150	Csa2G348980	Csa2G350430	Csa2G360670	Csa2G360680	Csa2G360690	Csa2G368950	Csa2G372740	Csa3G003990
GO:0004859
Csa4G096610	Csa5G623670	Csa5G623790	Csa7G062780
GO:0004860
Csa2G138190	Csa2G278170	Csa2G350430	Csa2G368950	Csa3G119370	Csa3G131960	Csa3G199600	Csa3G627700	Csa3G889710	Csa4G094520	Csa4G637810	Csa5G593320	Csa5G606630	Csa5G608600	Csa6G198240	Csa6G366480	Csa6G527060	Csa7G048090	Csa7G073750	Csa7G339140
GO:0004861
Csa2G138190	Csa2G350430	Csa3G131960	Csa3G627700	Csa5G608600	Csa6G527060	Csa7G073750	Csa7G339140
GO:0004862
Csa6G198240
GO:0004864
Csa1G002720	Csa1G050090	Csa1G170010	Csa1G570180	Csa2G000400	Csa2G008670	Csa2G060410	Csa2G232480	Csa2G297150	Csa2G368950	Csa3G119400	Csa3G181940	Csa3G184030	Csa3G850640	Csa3G881590	Csa4G171490	Csa5G155480	Csa5G172920	Csa5G606630	Csa5G649860	Csa6G150550	Csa6G366480	Csa6G367110	Csa6G490870	Csa6G501250
GO:0004865
Csa1G170010
GO:0004866
Csa1G021900	Csa1G043200	Csa1G043220	Csa1G071830	Csa1G124000	Csa1G182070	Csa1G183070	Csa1G183580	Csa1G597110	Csa1G696490	Csa1G710160	Csa2G021000	Csa2G021500	Csa2G270870	Csa2G287050	Csa2G360670	Csa2G360680	Csa2G360690	Csa2G372740	Csa3G011800	Csa3G141900	Csa3G142400	Csa3G142410	Csa3G142910	Csa3G142950	Csa3G142960	Csa3G142970	Csa3G748800	Csa3G778410	Csa3G807330	Csa3G914570	Csa3G914580	Csa4G000810	Csa4G189510	Csa4G296240	Csa4G637700	Csa5G027950	Csa5G149330	Csa5G285030	Csa5G286040	Csa6G022340	Csa6G139230	Csa6G146940	Csa6G153480	Csa6G330470	Csa6G363580	Csa6G405940	Csa6G459990	Csa6G476020	Csa6G482230
GO:0004867
Csa1G043200	Csa1G043220	Csa1G071830	Csa1G124000	Csa1G597110	Csa2G021000	Csa2G021500	Csa2G287050	Csa2G360680	Csa2G360690	Csa2G372740	Csa3G141900	Csa3G142400	Csa3G142410	Csa3G142910	Csa3G142950	Csa3G142960	Csa3G142970	Csa3G807330	Csa3G914570	Csa3G914580	Csa4G000810	Csa4G189510	Csa4G296240	Csa5G027950	Csa5G285030	Csa5G286040	Csa6G146940	Csa6G405940	Csa7G372910	Csa7G448860
GO:0004869
Csa1G021900	Csa1G182070	Csa1G183070	Csa1G183580	Csa1G696490	Csa1G710160	Csa2G270870	Csa2G360670	Csa2G360680	Csa2G360690	Csa3G011800	Csa3G748800	Csa3G778410	Csa4G637700	Csa5G149330	Csa6G022340	Csa6G139230	Csa6G153480	Csa6G330470	Csa6G363580	Csa6G459990	Csa6G476020	Csa6G482230	Csa6G517350	Csa7G066240	Csa7G392340
GO:0004871
Csa1G002840	Csa1G002860	Csa1G002920	Csa1G003510	Csa1G004050	Csa1G004240	Csa1G005500	Csa1G005510	Csa1G006300	Csa1G008550	Csa1G009580	Csa1G011510	Csa1G024990	Csa1G026000	Csa1G027520	Csa1G028020	Csa1G028040	Csa1G029600	Csa1G030670	Csa1G030680	Csa1G038380	Csa1G038910	Csa1G042370	Csa1G042380	Csa1G042500	Csa1G042720	Csa1G042730	Csa1G042890	Csa1G042980	Csa1G043060	Csa1G045480	Csa1G045570	Csa1G046040	Csa1G046210	Csa1G046270	Csa1G046910	Csa1G051730	Csa1G051850	Csa1G051860	Csa1G051870	Csa1G051880	Csa1G056960	Csa1G057040	Csa1G064790	Csa1G064800	Csa1G064820	Csa1G064830	Csa1G064840	Csa1G064850	Csa1G064870
GO:0004872
Csa1G002860	Csa1G004050	Csa1G004240	Csa1G005500	Csa1G007890	Csa1G007900	Csa1G008550	Csa1G009580	Csa1G009620	Csa1G011440	Csa1G011510	Csa1G011560	Csa1G024230	Csa1G025840	Csa1G027520	Csa1G028020	Csa1G028040	Csa1G029600	Csa1G031200	Csa1G042370	Csa1G042380	Csa1G042480	Csa1G042490	Csa1G042500	Csa1G042510	Csa1G042520	Csa1G042730	Csa1G042770	Csa1G042930	Csa1G045440	Csa1G045450	Csa1G045480	Csa1G045570	Csa1G045640	Csa1G046040	Csa1G046210	Csa1G046270	Csa1G046890	Csa1G050370	Csa1G051820	Csa1G051850	Csa1G051860	Csa1G051870	Csa1G051880	Csa1G056960	Csa1G062360	Csa1G064780	Csa1G064790	Csa1G064800	Csa1G064820
GO:0004879
Csa2G361700	Csa3G758990	Csa3G829120
GO:0004882
Csa2G361700
GO:0004887
Csa3G758990
GO:0004888
Csa1G002860	Csa1G004240	Csa1G008550	Csa1G009580	Csa1G011510	Csa1G029600	Csa1G042500	Csa1G045480	Csa1G045570	Csa1G046210	Csa1G046270	Csa1G051850	Csa1G051860	Csa1G051870	Csa1G051880	Csa1G056960	Csa1G065380	Csa1G071180	Csa1G071790	Csa1G073070	Csa1G073700	Csa1G073890	Csa1G075020	Csa1G075600	Csa1G077740	Csa1G086390	Csa1G097710	Csa1G153010	Csa1G162600	Csa1G162610	Csa1G256170	Csa1G256720	Csa1G266160	Csa1G267780	Csa1G276450	Csa1G294030	Csa1G294040	Csa1G294050	Csa1G295160	Csa1G295170	Csa1G305750	Csa1G334920	Csa1G408730	Csa1G418770	Csa1G418780	Csa1G419310	Csa1G423240	Csa1G426980	Csa1G433070	Csa1G435740
GO:0004930
Csa1G153010	Csa1G294030	Csa1G294040	Csa1G294050	Csa1G295160	Csa1G295170	Csa1G408730	Csa1G418780	Csa1G461000	Csa1G461010	Csa2G271480	Csa2G357220	Csa2G357240	Csa2G357250	Csa2G357260	Csa2G359920	Csa2G363530	Csa2G363540	Csa2G383370	Csa2G383380	Csa2G383390	Csa2G383900	Csa2G383910	Csa2G383920	Csa2G383930	Csa2G418920	Csa2G418930	Csa2G418940	Csa3G120430	Csa3G126870	Csa3G134840	Csa3G166340	Csa3G597340	Csa3G728020	Csa3G848170	Csa3G849900	Csa4G000680	Csa4G026880	Csa4G047880	Csa4G056610	Csa4G628850	Csa4G628860	Csa4G628870	Csa4G628880	Csa4G638330	Csa4G646300	Csa4G646320	Csa4G648570	Csa4G664290	Csa5G092910
GO:0004952
Csa5G092910	Csa5G092920
GO:0004965
Csa1G294030	Csa1G294040	Csa1G295160	Csa1G295170	Csa1G418780	Csa2G357220	Csa2G357240	Csa2G357250	Csa2G357260	Csa2G359920	Csa2G363540	Csa2G383370	Csa2G383390	Csa2G383900	Csa2G383910	Csa2G383920	Csa2G383930	Csa2G418920	Csa2G418930	Csa2G418940	Csa3G849900	Csa4G628850	Csa4G628860	Csa4G628870	Csa4G628880	Csa4G664290	Csa6G309440	Csa6G309940	Csa6G361290	Csa6G509670	Csa7G025200	Csa7G044210
GO:0004970
Csa1G294030	Csa1G294040	Csa1G294050	Csa1G295160	Csa1G295170	Csa1G418770	Csa1G418780	Csa2G357220	Csa2G357240	Csa2G357250	Csa2G357260	Csa2G359920	Csa2G363530	Csa2G363540	Csa2G383370	Csa2G383380	Csa2G383390	Csa2G383900	Csa2G383910	Csa2G383920	Csa2G383930	Csa2G418920	Csa2G418930	Csa2G418940	Csa3G849900	Csa4G628850	Csa4G628860	Csa4G628870	Csa4G628880	Csa4G664290	Csa5G623890	Csa6G303800	Csa6G308930	Csa6G308940	Csa6G309440	Csa6G309940	Csa6G361290	Csa6G509670	Csa7G025200	Csa7G044210
GO:0004998
Csa3G790960
GO:0005001
Csa7G290510	Csa7G290530
GO:0005034
Csa3G002710	Csa5G256680	Csa5G549170	Csa6G095330	Csa6G110860
GO:0005044
Csa1G045640	Csa2G000490	Csa2G059770	Csa5G021300	Csa5G154730
GO:0005046
Csa2G139800	Csa2G263860	Csa2G368280	Csa3G629230	Csa3G634300	Csa3G872180	Csa6G520260
GO:0005047
Csa1G627500	Csa2G035520	Csa2G224280
GO:0005048
Csa1G533580	Csa1G534730	Csa1G699630	Csa2G007410	Csa2G033320	Csa2G034640	Csa2G139800	Csa2G263860	Csa2G368280	Csa3G020030	Csa3G039290	Csa3G135020	Csa3G628730	Csa3G629230	Csa3G634300	Csa3G728010	Csa3G728020	Csa3G731190	Csa3G872180	Csa3G872710	Csa4G000880	Csa4G006430	Csa4G182290	Csa4G280460	Csa5G139290	Csa5G139310	Csa5G203410	Csa5G505190	Csa6G022260	Csa6G312550	Csa6G519610	Csa6G520260	Csa6G538660	Csa7G071400	Csa7G162560	Csa7G432160	Csa7G450700
GO:0005049
Csa2G318420	Csa3G119490	Csa3G313240	Csa4G123340	Csa5G136890
GO:0005052
Csa3G039290
GO:0005053
Csa6G519610
GO:0005055
Csa3G646520	Csa6G016990
GO:0005057
Csa1G002860	Csa1G003510	Csa1G005500	Csa1G005510	Csa1G006300	Csa1G008550	Csa1G024990	Csa1G027520	Csa1G028020	Csa1G028040	Csa1G038380	Csa1G038910	Csa1G042370	Csa1G042380	Csa1G042720	Csa1G042730	Csa1G042890	Csa1G042980	Csa1G045570	Csa1G046040	Csa1G046910	Csa1G051730	Csa1G057040	Csa1G064790	Csa1G064800	Csa1G064820	Csa1G064830	Csa1G064840	Csa1G064850	Csa1G064870	Csa1G065380	Csa1G065390	Csa1G065400	Csa1G065420	Csa1G065920	Csa1G065930	Csa1G065950	Csa1G070600	Csa1G071180	Csa1G074900	Csa1G075600	Csa1G077220	Csa1G097720	Csa1G132120	Csa1G267770	Csa1G408200	Csa1G423030	Csa1G423050	Csa1G433070	Csa1G467120
GO:0005070
Csa2G354680	Csa4G280580
GO:0005080
Csa1G701380	Csa2G032750	Csa3G516570	Csa3G690290	Csa3G814350	Csa3G836460	Csa5G169060	Csa7G378430	Csa7G430800
GO:0005083
Csa1G005520	Csa1G014410	Csa1G023610	Csa1G025080	Csa1G030680	Csa1G042330	Csa1G042830	Csa1G042980	Csa1G043060	Csa1G084290	Csa1G087940	Csa1G170510	Csa1G173710	Csa1G186660	Csa1G372010	Csa1G533420	Csa1G538220	Csa1G590280	Csa1G629080	Csa1G714710	Csa1G715220	Csa2G005280	Csa2G007450	Csa2G010140	Csa2G010420	Csa2G061030	Csa2G120950	Csa2G123620	Csa2G369810	Csa2G372110	Csa2G379340	Csa2G406820	Csa3G001770	Csa3G011600	Csa3G045090	Csa3G064220	Csa3G078290	Csa3G116750	Csa3G141880	Csa3G180360	Csa3G182770	Csa3G238090	Csa3G316280	Csa3G607630	Csa3G640610	Csa3G651720	Csa3G734360	Csa3G736690	Csa3G743440	Csa3G782780
GO:0005085
Csa1G015840	Csa1G015850	Csa1G144290	Csa1G170510	Csa1G427510	Csa1G462540	Csa1G467190	Csa1G597820	Csa1G600810	Csa1G627430	Csa2G004130	Csa2G004740	Csa2G013230	Csa2G062630	Csa2G109700	Csa2G128630	Csa2G373550	Csa2G431150	Csa3G026160	Csa3G116750	Csa3G120430	Csa3G126070	Csa3G126980	Csa3G483820	Csa3G733280	Csa3G840960	Csa3G865360	Csa3G866450	Csa4G001580	Csa4G046780	Csa4G296280	Csa4G303120	Csa4G496230	Csa4G554170	Csa4G620650	Csa4G637810	Csa4G669200	Csa5G139290	Csa5G139310	Csa5G151000	Csa5G183270	Csa5G184310	Csa5G187340	Csa5G187840	Csa5G188380	Csa5G188880	Csa5G396030	Csa5G569360	Csa5G593320	Csa5G598610
GO:0005086
Csa2G004740	Csa2G373550	Csa2G431150	Csa3G126070	Csa3G126980	Csa3G840960	Csa4G046780	Csa4G496230	Csa4G637810	Csa5G183270	Csa5G187340	Csa5G187840	Csa5G188380	Csa5G188880	Csa5G593320	Csa5G641620	Csa6G338030	Csa6G432780	Csa7G027890
GO:0005087
Csa3G865360	Csa5G139290	Csa5G139310	Csa5G651700
GO:0005088
Csa1G144290	Csa1G170510	Csa1G427510	Csa1G462540	Csa1G467190	Csa1G597820	Csa2G004130	Csa2G062630	Csa2G128630	Csa3G116750	Csa3G120430	Csa3G483820	Csa3G733280	Csa3G865360	Csa4G303120	Csa4G669200	Csa5G139290	Csa5G139310	Csa5G151000	Csa5G396030	Csa5G569360	Csa5G651700	Csa6G004490	Csa6G008860	Csa6G126260	Csa6G502000	Csa6G516680	Csa6G518120	Csa7G238980	Csa7G446980
GO:0005089
Csa1G170510	Csa1G427510	Csa1G462540	Csa1G467190	Csa1G597820	Csa2G004130	Csa2G062630	Csa2G128630	Csa3G120430	Csa3G483820	Csa3G733280	Csa4G303120	Csa4G669200	Csa5G151000	Csa5G396030	Csa5G569360	Csa6G004490	Csa6G008860	Csa6G126260	Csa6G502000	Csa6G516680	Csa6G518120	Csa7G238980	Csa7G446980
GO:0005092
Csa1G030680	Csa1G186660	Csa2G123620	Csa3G001770	Csa3G607630	Csa4G012490	Csa7G037500	Csa7G065170
GO:0005093
Csa2G123620	Csa3G001770	Csa7G065170
GO:0005094
Csa1G030680	Csa1G186660	Csa3G607630	Csa4G012490	Csa7G037500
GO:0005095
Csa1G030670	Csa2G237750	Csa3G006730	Csa3G123210	Csa3G181980	Csa4G648550	Csa6G489930	Csa6G502680
GO:0005096
Csa1G005520	Csa1G023610	Csa1G025080	Csa1G030680	Csa1G042330	Csa1G042830	Csa1G043060	Csa1G057040	Csa1G063610	Csa1G087940	Csa1G168340	Csa1G170510	Csa1G173710	Csa1G186660	Csa1G372010	Csa1G532320	Csa1G532330	Csa1G533420	Csa1G538220	Csa1G590280	Csa1G629080	Csa2G005280	Csa2G007450	Csa2G010140	Csa2G010420	Csa2G061030	Csa2G120950	Csa2G123620	Csa2G128630	Csa2G310390	Csa2G355000	Csa2G372110	Csa2G379340	Csa2G406820	Csa3G001770	Csa3G011600	Csa3G045090	Csa3G064220	Csa3G078290	Csa3G114430	Csa3G116750	Csa3G149360	Csa3G180360	Csa3G238090	Csa3G316280	Csa3G607630	Csa3G640610	Csa3G734360	Csa3G736690	Csa3G782780
GO:0005097
Csa1G087940	Csa1G533420	Csa2G007450	Csa2G061030	Csa2G120950	Csa2G123620	Csa2G406820	Csa3G001770	Csa3G064220	Csa3G078290	Csa3G116750	Csa3G238090	Csa3G736690	Csa3G782780	Csa4G010920	Csa4G010930	Csa4G011010	Csa4G051400	Csa5G139150	Csa5G176530	Csa6G426930	Csa6G445110	Csa6G518090	Csa7G065170	Csa7G368080
GO:0005098
Csa4G507950	Csa7G378480
GO:0005099
Csa1G005520	Csa1G023610	Csa1G042330	Csa1G087940	Csa1G372010	Csa1G533420	Csa1G590280	Csa1G629080	Csa2G007450	Csa2G010140	Csa2G010420	Csa2G061030	Csa2G120950	Csa2G123620	Csa2G372110	Csa2G406820	Csa3G001770	Csa3G064220	Csa3G078290	Csa3G116750	Csa3G238090	Csa3G736690	Csa3G782780	Csa4G008220	Csa4G010920	Csa4G010930	Csa4G011010	Csa4G022930	Csa4G051400	Csa4G507950	Csa5G053060	Csa5G139150	Csa5G176530	Csa6G087890	Csa6G426930	Csa6G445110	Csa6G518090	Csa7G065170	Csa7G368080	Csa7G378480
GO:0005100
Csa1G590280	Csa1G629080	Csa2G010140	Csa2G372110	Csa4G008220	Csa4G022930	Csa5G053060	Csa6G087890
GO:0005102
Csa1G001410	Csa1G003450	Csa1G004910	Csa1G024870	Csa1G030670	Csa1G033090	Csa1G063610	Csa1G071830	Csa1G074910	Csa1G077240	Csa1G164670	Csa1G170510	Csa1G172600	Csa1G270920	Csa1G275930	Csa1G302180	Csa1G397110	Csa1G418250	Csa1G425910	Csa1G427510	Csa1G497310	Csa1G590280	Csa1G600210	Csa1G600220	Csa1G616310	Csa1G616340	Csa1G637960	Csa1G642540	Csa1G688130	Csa1G690150	Csa2G000480	Csa2G000490	Csa2G003590	Csa2G005970	Csa2G009570	Csa2G00990	Csa2G010140	Csa2G015350	Csa2G030050	Csa2G033940	Csa2G036720	Csa2G061560	Csa2G062630	Csa2G095930	Csa2G149450	Csa2G249830	Csa2G286500	Csa2G354080	Csa2G354610	Csa2G361570
GO:0005104
Csa2G095930
GO:0005112
Csa1G170510	Csa2G00990	Csa2G061560	Csa5G492330	Csa6G000030	Csa6G511000
GO:0005113
Csa4G658620
GO:0005125
Csa1G425910	Csa1G616340	Csa4G309150	Csa4G314430	Csa4G314440	Csa4G438550	Csa5G223010	CsaUNG006760
GO:0005126
Csa2G000480	Csa3G001760	Csa3G178560	Csa3G848170	Csa3G872710	Csa4G038630	Csa4G438550	Csa4G646300	Csa4G646320	Csa5G152990	Csa5G153090	Csa5G223010	Csa6G008620	Csa6G190390	Csa6G376270	Csa6G490950	Csa7G066210
GO:0005131
Csa6G490950
GO:0005138
Csa3G848170	Csa4G646300	Csa4G646320	Csa5G152990
GO:0005143
Csa6G490950
GO:0005149
Csa3G001760	Csa3G178560	Csa4G646300	Csa4G646320	Csa6G190390	Csa6G376270
GO:0005151
Csa4G646300	Csa4G646320
GO:0005153
Csa4G438550	Csa5G153090	Csa5G223010
GO:0005154
Csa6G538660
GO:0005158
Csa2G000490	Csa5G616380	Csa7G290510
GO:0005160
Csa4G038630	Csa6G008620	Csa7G066210
GO:0005161
Csa3G824810	Csa6G491620	Csa7G073390
GO:0005164
Csa2G000480	Csa3G872710
GO:0005176
Csa1G024870
GO:0005178
Csa2G033940	Csa3G593190	Csa4G009350	Csa5G517830	Csa5G643350	Csa6G181580	Csa6G509710	Csa7G045540
GO:0005179
Csa1G003450	Csa1G063610	Csa1G427510	Csa2G062630	Csa2G095930	Csa3G145740	Csa3G209460	Csa3G852490	Csa3G903460	Csa4G098710	Csa4G641630	Csa5G598610	Csa6G181600	Csa7G072870	Csa7G392340
GO:0005198
Csa1G000010	Csa1G004290	Csa1G005630	Csa1G009690	Csa1G009860	Csa1G011550	Csa1G015820	Csa1G021920	Csa1G021930	Csa1G023080	Csa1G024170	Csa1G025150	Csa1G039280	Csa1G041530	Csa1G042120	Csa1G042360	Csa1G042790	Csa1G046100	Csa1G046840	Csa1G050150	Csa1G050170	Csa1G057000	Csa1G071800	Csa1G072470	Csa1G074910	Csa1G095030	Csa1G108280	Csa1G126060	Csa1G150980	Csa1G153000	Csa1G153510	Csa1G162600	Csa1G162610	Csa1G163140	Csa1G168900	Csa1G181280	Csa1G187170	Csa1G257340	Csa1G257920	Csa1G267220	Csa1G267230	Csa1G287000	Csa1G302170	Csa1G320320	Csa1G385030	Csa1G448420	Csa1G448960	Csa1G462020	Csa1G470310	Csa1G470450
GO:0005199
Csa3G165630	Csa3G849960	Csa4G017050	Csa4G291360	Csa5G601540	Csa5G608140	Csa5G643900	Csa6G058200	Csa7G304870	Csa7G312940	Csa7G322600
GO:0005200
Csa1G015820	Csa1G071800	Csa1G187170	Csa1G287000	Csa1G302170	Csa1G495290	Csa1G600850	Csa1G616260	Csa1G616270	Csa2G008100	Csa2G015350	Csa2G022260	Csa2G075460	Csa2G174140	Csa2G301530	Csa2G325960	Csa2G354870	Csa3G002380	Csa3G009550	Csa3G011070	Csa3G017100	Csa3G033730	Csa3G047900	Csa3G063640	Csa3G081900	Csa3G099590	Csa3G120420	Csa3G134990	Csa3G146380	Csa3G740220	Csa3G777560	Csa3G822290	Csa3G823650	Csa3G824890	Csa4G010950	Csa4G051410	Csa4G055330	Csa4G081280	Csa4G293320	Csa4G297460	Csa4G297470	Csa4G297480	Csa4G496260	Csa4G561690	Csa4G637770	Csa4G638490	Csa5G154810	Csa5G484670	Csa5G517100	Csa5G636640
GO:0005201
Csa1G039280	Csa1G042120	Csa1G267220	Csa1G267230	Csa1G580230	Csa2G008760	Csa2G299360	Csa2G350240	Csa2G352400	Csa2G379180	Csa2G382630	Csa2G402080	Csa3G044480	Csa3G114450	Csa3G144220	Csa3G164570	Csa3G182230	Csa3G592670	Csa3G592680	Csa3G653460	Csa3G728020	Csa3G748810	Csa3G817750	Csa3G829230	Csa3G849910	Csa3G881570	Csa3G902230	Csa3G912370	Csa4G000020	Csa4G038650	Csa4G051420	Csa4G107450	Csa4G114200	Csa4G268010	Csa4G279900	Csa4G308580	Csa4G358660	Csa4G572340	Csa5G598670	Csa5G611720	Csa5G613440	Csa5G613450	Csa5G643350	Csa6G141380	Csa6G150550	Csa6G154530	Csa6G190420	Csa6G197210	Csa6G311530	Csa6G410080
GO:0005215
Csa1G000680	Csa1G001280	Csa1G002050	Csa1G002730	Csa1G002920	Csa1G003460	Csa1G003470	Csa1G003490	Csa1G005530	Csa1G005640	Csa1G008520	Csa1G008530	Csa1G008540	Csa1G008560	Csa1G009600	Csa1G009610	Csa1G012100	Csa1G013240	Csa1G015030	Csa1G024880	Csa1G024890	Csa1G024900	Csa1G024910	Csa1G025010	Csa1G025070	Csa1G025940	Csa1G025970	Csa1G028070	Csa1G031740	Csa1G039020	Csa1G039040	Csa1G039160	Csa1G039330	Csa1G039930	Csa1G041570	Csa1G042070	Csa1G042420	Csa1G042820	Csa1G042880	Csa1G042910	Csa1G042960	Csa1G043290	Csa1G044820	Csa1G044870	Csa1G045470	Csa1G045530	Csa1G045580	Csa1G045590	Csa1G045600	Csa1G046110
GO:0005216
Csa1G005530	Csa1G012100	Csa1G031740	Csa1G039020	Csa1G045530	Csa1G058680	Csa1G084290	Csa1G124000	Csa1G173170	Csa1G256190	Csa1G294030	Csa1G294040	Csa1G294050	Csa1G294610	Csa1G295160	Csa1G295170	Csa1G303700	Csa1G418770	Csa1G418780	Csa1G423090	Csa1G423340	Csa1G448920	Csa1G472480	Csa1G524760	Csa1G534790	Csa1G569110	Csa1G574880	Csa1G595830	Csa1G616340	Csa2G008050	Csa2G011490	Csa2G033310	Csa2G035490	Csa2G060450	Csa2G060460	Csa2G062620	Csa2G118330	Csa2G145900	Csa2G205940	Csa2G285360	Csa2G357220	Csa2G357240	Csa2G357250	Csa2G357260	Csa2G359920	Csa2G363530	Csa2G363540	Csa2G372190	Csa2G383370	Csa2G383380
GO:0005217
Csa1G005530	Csa1G294610	Csa1G472480	Csa1G616340	Csa2G035490	Csa2G145900	Csa3G099660	Csa3G117400	Csa3G119630	Csa3G119640	Csa3G576840	Csa3G606620	Csa3G607120	Csa3G607130	Csa3G829040	Csa3G835850	Csa3G881910	Csa3G914040	Csa5G139510	Csa5G638350	Csa6G008620	Csa6G146420	Csa6G445180	Csa6G487620	Csa7G065120	Csa7G066210
GO:0005218
Csa1G472480	Csa1G616340	Csa3G117400	Csa6G008620	Csa6G487620	Csa7G065120	Csa7G066210
GO:0005219
Csa1G472480	Csa1G616340	Csa3G117400	Csa6G008620	Csa6G487620	Csa7G065120	Csa7G066210
GO:0005221
Csa1G005530	Csa1G294610	Csa2G035490	Csa2G145900	Csa3G099660	Csa3G119630	Csa3G119640	Csa3G576840	Csa3G606620	Csa3G607120	Csa3G607130	Csa3G829040	Csa3G835850	Csa3G881910	Csa3G914040	Csa5G139510	Csa5G638350	Csa6G146420	Csa6G445180
GO:0005222
Csa1G294610	Csa2G035490	Csa3G099660	Csa3G607120	Csa3G607130	Csa5G139510	Csa5G638350	Csa6G445180
GO:0005227
Csa2G386100	Csa2G386110
GO:0005229
Csa7G451970
GO:0005230
Csa1G294030	Csa1G294040	Csa1G294050	Csa1G295160	Csa1G295170	Csa1G418770	Csa1G418780	Csa2G033310	Csa2G357220	Csa2G357240	Csa2G357250	Csa2G357260	Csa2G359920	Csa2G363530	Csa2G363540	Csa2G383370	Csa2G383380	Csa2G383390	Csa2G383900	Csa2G383910	Csa2G383920	Csa2G383930	Csa2G418920	Csa2G418930	Csa2G418940	Csa3G849900	Csa4G628850	Csa4G628860	Csa4G628870	Csa4G628880	Csa4G664290	Csa5G623890	Csa6G303800	Csa6G308930	Csa6G308940	Csa6G309440	Csa6G309940	Csa6G361290	Csa6G509670	Csa7G025200	Csa7G044210
GO:0005231
Csa1G294030	Csa1G294040	Csa1G294050	Csa1G295160	Csa1G295170	Csa1G418770	Csa1G418780	Csa2G033310	Csa2G357220	Csa2G357240	Csa2G357250	Csa2G357260	Csa2G359920	Csa2G363530	Csa2G363540	Csa2G383370	Csa2G383380	Csa2G383390	Csa2G383900	Csa2G383910	Csa2G383920	Csa2G383930	Csa2G418920	Csa2G418930	Csa2G418940	Csa3G849900	Csa4G628850	Csa4G628860	Csa4G628870	Csa4G628880	Csa4G664290	Csa5G623890	Csa6G303800	Csa6G308930	Csa6G308940	Csa6G309440	Csa6G309940	Csa6G361290	Csa6G509670	Csa7G025200	Csa7G044210
GO:0005234
Csa1G294030	Csa1G294040	Csa1G294050	Csa1G295160	Csa1G295170	Csa1G418770	Csa1G418780	Csa2G033310	Csa2G357220	Csa2G357240	Csa2G357250	Csa2G357260	Csa2G359920	Csa2G363530	Csa2G363540	Csa2G383370	Csa2G383380	Csa2G383390	Csa2G383900	Csa2G383910	Csa2G383920	Csa2G383930	Csa2G418920	Csa2G418930	Csa2G418940	Csa3G849900	Csa4G628850	Csa4G628860	Csa4G628870	Csa4G628880	Csa4G664290	Csa5G623890	Csa6G303800	Csa6G308930	Csa6G308940	Csa6G309440	Csa6G309940	Csa6G361290	Csa6G509670	Csa7G025200	Csa7G044210
GO:0005242
Csa1G294610	Csa1G303700	Csa1G448920	Csa2G035490	Csa3G099660	Csa3G221730	Csa3G607120	Csa3G607130	Csa3G878850	Csa3G881060	Csa5G139510	Csa5G409690	Csa5G638350	Csa6G445180
GO:0005244
Csa1G005530	Csa1G012100	Csa1G031740	Csa1G039020	Csa1G058680	Csa1G084290	Csa1G124000	Csa1G256190	Csa1G294610	Csa1G303700	Csa1G423090	Csa1G448920	Csa2G008050	Csa2G035490	Csa2G285360	Csa2G406710	Csa3G044490	Csa3G047810	Csa3G099660	Csa3G111220	Csa3G119290	Csa3G119310	Csa3G119630	Csa3G119640	Csa3G133160	Csa3G221730	Csa3G257070	Csa3G285550	Csa3G576840	Csa3G606620	Csa3G607120	Csa3G607130	Csa3G743420	Csa3G827370	Csa3G829040	Csa3G835850	Csa3G878850	Csa3G881060	Csa3G881910	Csa4G012460	Csa4G015100	Csa4G017120	Csa4G111620	Csa4G188950	Csa4G308650	Csa4G614230	Csa4G615230	Csa4G642530	Csa5G139120	Csa5G139510
GO:0005245
Csa1G124000	Csa7G048010
GO:0005246
Csa1G002840	Csa1G164670	Csa1G590250	Csa2G033310	Csa2G292220	Csa3G782680	Csa4G341560	Csa6G476680	Csa6G476690	Csa6G502760	Csa7G075570
GO:0005247
Csa1G058680	Csa1G084290	Csa2G008050	Csa2G406710	Csa3G044490	Csa3G047810	Csa3G111220	Csa3G119290	Csa3G119310	Csa3G285550	Csa4G111620	Csa5G179760	Csa6G107920	Csa6G116660	Csa6G425060
GO:0005249
Csa1G005530	Csa1G012100	Csa1G031740	Csa1G039020	Csa1G256190	Csa1G294610	Csa1G303700	Csa1G448920	Csa2G035490	Csa3G099660	Csa3G119630	Csa3G119640	Csa3G133160	Csa3G221730	Csa3G576840	Csa3G606620	Csa3G607120	Csa3G607130	Csa3G743420	Csa3G829040	Csa3G835850	Csa3G878850	Csa3G881060	Csa3G881910	Csa4G015100	Csa4G188950	Csa4G308650	Csa4G614230	Csa4G615230	Csa5G139120	Csa5G139510	Csa5G153000	Csa5G409690	Csa5G606590	Csa5G638350	Csa6G146420	Csa6G176420	Csa6G358060	Csa6G445180	Csa7G051390	Csa7G098760	CsaUNG027390
GO:0005253
Csa1G058680	Csa1G084290	Csa1G423090	Csa2G008050	Csa2G060460	Csa2G285360	Csa2G406710	Csa3G044490	Csa3G047810	Csa3G111220	Csa3G119290	Csa3G119310	Csa3G285550	Csa3G827370	Csa4G017120	Csa4G111620	Csa4G642530	Csa5G179760	Csa6G107920	Csa6G116660	Csa6G404150	Csa6G405940	Csa6G425060	Csa6G507280	Csa7G451970
GO:0005254
Csa1G058680	Csa1G084290	Csa2G008050	Csa2G060460	Csa2G406710	Csa3G044490	Csa3G047810	Csa3G111220	Csa3G119290	Csa3G119310	Csa3G285550	Csa4G111620	Csa5G179760	Csa6G107920	Csa6G116660	Csa6G405940	Csa6G425060	Csa7G451970
GO:0005261
Csa1G005530	Csa1G012100	Csa1G031740	Csa1G039020	Csa1G124000	Csa1G173170	Csa1G256190	Csa1G294030	Csa1G294040	Csa1G294610	Csa1G295160	Csa1G295170	Csa1G303700	Csa1G418780	Csa1G423340	Csa1G448920	Csa1G472480	Csa1G524760	Csa1G534790	Csa1G569110	Csa1G574880	Csa1G616340	Csa2G011490	Csa2G035490	Csa2G060450	Csa2G062620	Csa2G145900	Csa2G205940	Csa2G357220	Csa2G357240	Csa2G357260	Csa2G363540	Csa2G372190	Csa2G383370	Csa2G383900	Csa2G383920	Csa2G383930	Csa2G386100	Csa2G386110	Csa2G433360	Csa3G099660	Csa3G113400	Csa3G117400	Csa3G118190	Csa3G119630	Csa3G119640	Csa3G133160	Csa3G144130	Csa3G171200	Csa3G178550
GO:0005262
Csa1G124000	Csa1G294610	Csa1G472480	Csa1G569110	Csa1G616340	Csa2G011490	Csa2G035490	Csa2G062620	Csa3G099660	Csa3G117400	Csa3G457650	Csa3G607120	Csa3G607130	Csa3G822500	Csa4G293230	Csa4G642520	Csa5G139510	Csa5G310810	Csa5G561770	Csa5G638350	Csa6G008620	Csa6G358070	Csa6G405940	Csa6G445180	Csa6G487620	Csa6G495680	Csa7G033290	Csa7G048010	Csa7G065120	Csa7G066210	Csa7G379080	Csa7G447850
GO:0005267
Csa1G005530	Csa1G012100	Csa1G031740	Csa1G039020	Csa1G173170	Csa1G256190	Csa1G294610	Csa1G303700	Csa1G448920	Csa1G524760	Csa1G534790	Csa1G574880	Csa2G035490	Csa2G205940	Csa2G372190	Csa2G386100	Csa2G386110	Csa3G099660	Csa3G118190	Csa3G119630	Csa3G119640	Csa3G133160	Csa3G144130	Csa3G171200	Csa3G178550	Csa3G221730	Csa3G576840	Csa3G604110	Csa3G606620	Csa3G607120	Csa3G607130	Csa3G743420	Csa3G819810	Csa3G829040	Csa3G835850	Csa3G848150	Csa3G878850	Csa3G881060	Csa3G881910	Csa4G015100	Csa4G188950	Csa4G269780	Csa4G308650	Csa4G614230	Csa4G615230	Csa4G652020	Csa5G139120	Csa5G139510	Csa5G153000	Csa5G409690
GO:0005274
Csa3G746620	Csa5G606670	Csa5G606680	Csa7G343330
GO:0005275
Csa1G043290	Csa1G433110	Csa1G659590	Csa2G263850	Csa2G374630	Csa2G379950	Csa2G379960	Csa3G403990	Csa3G743400	Csa5G162580	Csa5G168860	Csa5G505790	Csa5G585950	Csa6G507360	Csa6G521010	Csa7G368750	Csa7G447100
GO:0005280
Csa5G273430	Csa5G610480	Csa7G024670
GO:0005283
Csa3G004500	CsaUNG031620
GO:0005287
Csa1G056920	Csa1G538280	Csa3G912900	Csa4G075190	Csa4G187320	Csa4G187820	Csa5G647350	Csa6G046250	Csa6G104080
GO:0005289
Csa1G056920	Csa1G538280	Csa3G912900	Csa4G075190	Csa4G187320	Csa4G187820	Csa5G647350	Csa6G046250	Csa6G104080
GO:0005290
Csa1G008530	Csa1G008540	Csa1G045580	Csa1G045590	Csa1G074990	Csa1G480160	Csa1G480680	Csa1G605660	Csa2G006170	Csa3G127170	Csa3G134750	Csa3G134770	Csa3G134780	Csa3G608170	Csa3G733300	Csa5G106020	Csa5G167000	Csa5G167010	Csa5G167020	Csa5G604170	Csa5G604280	Csa5G623810	Csa5G652250	Csa6G077970
GO:0005298
Csa3G004500	CsaUNG031620
GO:0005302
Csa3G820500	Csa3G820520	Csa3G825140	Csa4G193760	Csa5G605130	Csa5G622660	Csa6G118340	Csa6G406020	Csa7G024670
GO:0005310
Csa1G003460	Csa1G003470	Csa1G003490	Csa1G013240	Csa1G024880	Csa1G024890	Csa1G024900	Csa1G024910	Csa1G074990	Csa1G186610	Csa1G528610	Csa1G599560	Csa2G009450	Csa2G021690	Csa2G049920	Csa2G049930	Csa2G060460	Csa2G368910	Csa2G371110	Csa2G371610	Csa3G120460	Csa3G122330	Csa3G171040	Csa3G483760	Csa3G710840	Csa3G731000	Csa3G732520	Csa4G107370	Csa4G268080	Csa5G153110	Csa5G576830	Csa5G606330	Csa5G623530	Csa5G640580	Csa6G338040	Csa6G499090	Csa6G500390	Csa7G067360	Csa7G390160	Csa7G405860	Csa7G446830
GO:0005313
Csa1G013240	Csa1G528610	Csa2G009450	Csa2G368910	Csa3G120460	Csa3G122330	Csa3G171040	Csa3G483760	Csa3G732520	Csa4G107370	Csa5G153110	Csa5G576830	Csa5G623530	Csa5G640580	Csa6G338040	Csa6G500390	Csa7G405860	Csa7G446830
GO:0005315
Csa1G433110	Csa2G175170	Csa3G135080	Csa3G135100	Csa3G357080	Csa3G389840	Csa4G664440	Csa5G598640	Csa6G040590
GO:0005316
Csa5G598640
GO:0005319
Csa1G039330	Csa1G041570	Csa1G042070	Csa1G044820	Csa1G097710	Csa1G172610	Csa1G268280	Csa1G404660	Csa1G586850	Csa2G008710	Csa2G116250	Csa2G153580	Csa2G248750	Csa2G248760	Csa2G348190	Csa2G404800	Csa2G418880	Csa3G004510	Csa3G020070	Csa3G036560	Csa3G047890	Csa3G055950	Csa3G102320	Csa3G106000	Csa3G106010	Csa3G127230	Csa3G134900	Csa3G184580	Csa3G257060	Csa3G359120	Csa3G653450	Csa3G710830	Csa3G736560	Csa3G769610	Csa3G777010	Csa3G855950	Csa3G912370	Csa4G001710	Csa4G007640	Csa4G022300	Csa4G022850	Csa4G038670	Csa4G056620	Csa4G096620	Csa4G097120	Csa4G171510	Csa4G171520	Csa4G172020	Csa4G314460	Csa4G334150
GO:0005324
Csa3G004510	Csa3G710830	Csa4G001710	Csa4G096620	Csa4G097120	Csa6G040630	Csa6G087950	Csa6G134350	Csa6G525360	Csa6G525370	Csa7G396440	Csa7G396450
GO:0005325
Csa4G096620	Csa4G097120	Csa6G134350
GO:0005326
Csa3G094510	Csa3G404000
GO:0005329
Csa3G404000
GO:0005333
Csa3G404000
GO:0005337
Csa1G039930	Csa1G051610	Csa1G071290	Csa1G071820	Csa1G192690	Csa1G192700	Csa1G444350	Csa1G444360	Csa1G569340	Csa2G004740	Csa2G010400	Csa2G010410	Csa2G021690	Csa2G035440	Csa2G166690	Csa2G297210	Csa2G351660	Csa2G356660	Csa2G369730	Csa2G369740	Csa3G120460	Csa3G124800	Csa3G126980	Csa3G543170	Csa3G731730	Csa3G746620	Csa4G011850	Csa5G153110	Csa5G155590	Csa5G183270	Csa5G218820	Csa5G601610	Csa5G604400	Csa5G623530	Csa6G054850	Csa6G079800	Csa6G302710	Csa6G338040	Csa6G425150	Csa6G504580	Csa6G516810	Csa6G516820	Csa7G050790	CsaUNG026650
GO:0005338
Csa1G528620	Csa2G005950	Csa2G007950	Csa2G008030	Csa2G302280	Csa2G354610	Csa2G377940	Csa3G732420	Csa3G877640	Csa4G364030	Csa5G604400	Csa6G041200	Csa6G042470	Csa6G055380	Csa6G117770	Csa6G486860	Csa6G500410
GO:0005342
Csa1G003460	Csa1G003470	Csa1G003490	Csa1G005640	Csa1G008530	Csa1G008540	Csa1G013240	Csa1G024880	Csa1G024890	Csa1G024900	Csa1G024910	Csa1G045580	Csa1G045590	Csa1G056920	Csa1G073670	Csa1G074990	Csa1G186610	Csa1G378520	Csa1G404660	Csa1G433110	Csa1G470390	Csa1G480160	Csa1G480680	Csa1G528480	Csa1G528610	Csa1G538280	Csa1G599560	Csa1G605660	Csa1G630310	Csa1G659590	Csa2G005270	Csa2G006170	Csa2G009450	Csa2G021690	Csa2G049920	Csa2G049930	Csa2G060460	Csa2G075300	Csa2G297210	Csa2G368910	Csa2G371110	Csa2G371610	Csa2G401230	Csa2G418880	Csa3G004500	Csa3G011660	Csa3G036560	Csa3G047870	Csa3G094510	Csa3G106000
GO:0005343
Csa1G003460	Csa1G003470	Csa1G003490	Csa1G005640	Csa1G024880	Csa1G024890	Csa1G024900	Csa1G024910	Csa1G186610	Csa1G404660	Csa1G470390	Csa2G049920	Csa2G049930	Csa2G418880	Csa3G004500	Csa3G036560	Csa3G106000	Csa3G106010	Csa3G114490	Csa4G000670	Csa4G622840	Csa4G622850	Csa4G638470	Csa4G643090	Csa5G603280	Csa6G157080	Csa7G372340	CsaUNG000010	CsaUNG031620
GO:0005344
Csa1G073090	Csa1G073100	Csa1G073110	Csa1G073610	Csa1G073640	Csa2G375770
GO:0005345
Csa1G002730	Csa1G071290	Csa1G444350	Csa1G444360	Csa1G445360	Csa1G569340	Csa2G351660	Csa2G369740	Csa4G309170	Csa6G014490	Csa6G079800	Csa6G504580
GO:0005346
Csa1G039930	Csa1G051610	Csa2G004740	Csa2G021690	Csa2G351660	Csa2G356660	Csa3G120460	Csa3G124800	Csa3G126980	Csa3G543170	Csa3G731730	Csa5G155590	Csa5G183270	Csa5G218820	Csa5G604400	Csa6G302710	Csa6G425150	Csa6G504580	Csa7G050790
GO:0005347
Csa1G039930	Csa1G051610	Csa2G351660	Csa2G356660	Csa3G543170	Csa3G731730	Csa5G218820	Csa6G504580	Csa7G050790
GO:0005350
Csa3G746620	Csa5G606670	Csa5G606680	Csa7G343330
GO:0005351
Csa1G071290	Csa1G071870	Csa1G248110	Csa1G266170	Csa1G444350	Csa1G444360	Csa1G569340	Csa2G002510	Csa2G035430	Csa2G035440	Csa2G094390	Csa2G094400	Csa2G245410	Csa2G369730	Csa2G369740	Csa2G372770	Csa3G095020	Csa3G148790	Csa3G148800	Csa3G149300	Csa3G149310	Csa3G257590	Csa3G485850	Csa3G845480	Csa4G016370	Csa4G022910	Csa4G022920	Csa4G095560	Csa4G106860	Csa5G155550	Csa5G175670	Csa5G292260	Csa5G469030	Csa5G599830	Csa6G041200	Csa6G042470	Csa6G079800	Csa6G117770	Csa6G128600	Csa6G424530	Csa6G424540	Csa6G446360	Csa6G500410	Csa6G502060	Csa6G516920	Csa6G516930	Csa6G517160	Csa7G253780	Csa7G253800	Csa7G253810
GO:0005353
Csa1G524690	Csa1G696460	Csa4G106860	Csa6G118280	Csa6G355400	Csa6G509700	Csa7G253780	Csa7G253800
GO:0005354
Csa1G248110	Csa2G245410	Csa3G095020	Csa4G106860	Csa5G292260	Csa6G128600	Csa6G157070	Csa6G502060	Csa6G517160	Csa7G253780	Csa7G253800	Csa7G253810	Csa7G253820	Csa7G257320	Csa7G257340	Csa7G257840
GO:0005355
Csa1G071870	Csa1G248110	Csa1G266170	Csa1G524690	Csa1G696460	Csa2G002510	Csa2G094390	Csa2G094400	Csa2G245410	Csa2G361680	Csa3G095020	Csa3G148790	Csa3G148800	Csa3G149300	Csa3G149310	Csa3G257590	Csa3G845480	Csa3G857050	Csa4G022910	Csa4G022920	Csa4G106860	Csa5G155550	Csa5G175670	Csa5G292260	Csa6G118280	Csa6G128600	Csa6G157070	Csa6G355400	Csa6G424530	Csa6G424540	Csa6G446360	Csa6G502060	Csa6G509700	Csa6G516920	Csa6G516930	Csa6G517160	Csa7G253780	Csa7G253800	Csa7G253810	Csa7G253820	Csa7G257320	Csa7G257340	Csa7G257840	CsaUNG019690	CsaUNG029850	CsaUNG031620
GO:0005356
Csa1G071870	Csa1G248110	Csa1G266170	Csa2G002510	Csa2G094390	Csa2G094400	Csa3G148790	Csa3G148800	Csa3G149300	Csa3G149310	Csa3G845480	Csa4G022910	Csa4G022920	Csa5G155550	Csa5G175670	Csa6G424530	Csa6G424540	Csa6G446360	Csa6G502060	Csa6G516920	Csa6G516930	CsaUNG019690
GO:0005358
Csa1G071870	Csa1G248110	Csa1G266170	Csa2G002510	Csa2G094390	Csa2G094400	Csa3G148790	Csa3G148800	Csa3G149300	Csa3G149310	Csa3G845480	Csa4G022910	Csa4G022920	Csa5G155550	Csa5G175670	Csa6G424530	Csa6G424540	Csa6G446360	Csa6G502060	Csa6G516920	Csa6G516930	CsaUNG019690
GO:0005363
Csa1G097710	Csa2G431130
GO:0005365
Csa1G025940	Csa1G248110	Csa1G524690	Csa1G696460	Csa2G245410	Csa3G095020	Csa3G257590	Csa3G485850	Csa4G011730	Csa4G106860	Csa5G292260	Csa6G118280	Csa6G128600	Csa6G157070	Csa6G355400	Csa6G502060	Csa6G511660	Csa6G517160	Csa7G253780	Csa7G253800	Csa7G253810	Csa7G253820	Csa7G257320	Csa7G257340	Csa7G257840
GO:0005366
Csa1G025940	Csa1G248110	Csa1G524690	Csa3G257590	Csa4G011730	Csa4G106860	Csa5G292260	Csa6G118280	Csa6G128600	Csa6G355400	Csa6G502060	Csa6G511660	Csa6G517160	Csa7G253780	Csa7G253800	Csa7G257840
GO:0005368
Csa5G585950	Csa6G521010
GO:0005372
Csa1G043290	Csa2G263850	Csa2G374630	Csa3G149960	Csa3G345890	Csa3G739030	Csa3G743400	Csa3G816140	Csa3G826640	Csa3G826650	Csa4G007030	Csa4G192210	Csa5G146190	Csa5G146200	Csa5G153020	Csa5G162580	Csa5G168860	Csa5G198770	Csa5G199270	Csa5G199280	Csa5G505790	Csa5G623360	Csa6G140850	Csa6G405320	Csa6G445090	Csa6G445100	Csa6G445120	Csa6G445130	Csa6G445140	Csa6G445150	Csa6G448110	Csa6G520340	Csa7G014450	Csa7G336420	Csa7G447100
GO:0005375
Csa1G423340	Csa1G526820	Csa1G526830	Csa1G707110	Csa2G060450	Csa2G279210	Csa2G351690	Csa2G423700	Csa2G433360	Csa3G733240	Csa4G107510	Csa4G108510	Csa4G188370	Csa4G303720	Csa4G618490	Csa4G648020	Csa5G154210	Csa6G182670	Csa6G361380	Csa6G507210	Csa6G517980	Csa6G526450	Csa7G062830	Csa7G071680	Csa7G239610
GO:0005381
Csa1G009600	Csa1G042910	Csa2G034600	Csa2G336110	Csa2G351000	Csa2G405060	Csa2G423700	Csa3G113350	Csa3G127810	Csa3G152120	Csa3G418780	Csa3G702630	Csa3G714870	Csa3G740190	Csa3G740230	Csa3G740240	Csa3G740250	Csa4G001610	Csa4G046570	Csa4G171510	Csa4G171520	Csa4G172020	Csa4G172520	Csa4G252930	Csa4G291380	Csa4G314520	Csa5G025920	Csa5G257690	Csa5G396040	Csa5G550240	Csa5G550250	Csa5G593380	Csa6G133790	Csa6G133800	Csa6G357530	Csa6G382880	Csa6G487570	Csa6G497290	Csa7G071680
GO:0005384
Csa2G354610	Csa2G423700	Csa5G025920	Csa5G179780	Csa5G550240	Csa5G550250
GO:0005385
Csa1G423340	Csa1G707110	Csa2G060450	Csa2G351690	Csa2G433360	Csa3G829120	Csa4G107510	Csa4G618490	Csa6G182670	Csa6G517980	Csa7G239610
GO:0005388
Csa1G497310	Csa1G569110	Csa2G000410	Csa2G011490	Csa2G013310	Csa2G062620	Csa2G354610	Csa2G433360	Csa3G524580	Csa3G822500	Csa4G338990	Csa4G642520	Csa5G310810	Csa6G495680	Csa7G033290	Csa7G071370	Csa7G379080	Csa7G447850
GO:0005391
Csa1G039040	Csa3G047900	Csa3G895810	Csa4G061840	Csa5G591760	Csa5G630750	Csa5G645160	Csa7G387680
GO:0005402
Csa1G071290	Csa1G071870	Csa1G248110	Csa1G266170	Csa1G444350	Csa1G444360	Csa1G569340	Csa2G002510	Csa2G035430	Csa2G035440	Csa2G094390	Csa2G094400	Csa2G245410	Csa2G369730	Csa2G369740	Csa2G372770	Csa3G095020	Csa3G148790	Csa3G148800	Csa3G149300	Csa3G149310	Csa3G257590	Csa3G485850	Csa3G845480	Csa4G016370	Csa4G022910	Csa4G022920	Csa4G095560	Csa4G106860	Csa5G155550	Csa5G175670	Csa5G292260	Csa5G469030	Csa5G599830	Csa6G041200	Csa6G042470	Csa6G079800	Csa6G117770	Csa6G128600	Csa6G424530	Csa6G424540	Csa6G446360	Csa6G500410	Csa6G502060	Csa6G516920	Csa6G516930	Csa6G517160	Csa7G253780	Csa7G253800	Csa7G253810
GO:0005412
CsaUNG031620
GO:0005416
Csa3G004500	Csa5G273430	Csa5G610480	Csa7G024670	CsaUNG031620
GO:0005427
Csa1G324370	Csa1G479640	Csa1G480680	Csa3G732500	Csa3G733300	Csa3G818250	Csa3G829130	Csa4G297490	Csa5G106020	Csa5G106030	Csa5G623810	Csa5G652230	Csa5G652240	Csa6G037500	Csa6G187970	Csa6G404120	Csa6G520380	Csa7G447020	CsaUNG000050
GO:0005432
Csa4G001820
GO:0005436
Csa1G528610	Csa3G122330	Csa4G107370	Csa5G598640
GO:0005451
Csa1G177740	Csa1G178240	Csa1G573610	Csa3G760510	Csa3G760520	Csa4G050260	Csa4G050270	Csa4G050280	Csa4G050780	Csa4G294410	Csa4G507450	Csa5G098980	Csa6G067980	Csa7G393470
GO:0005452
Csa1G046110	Csa2G379980	Csa3G094510	Csa3G403990	Csa3G536670	Csa3G665600
GO:0005456
Csa6G117770	Csa6G500410
GO:0005457
Csa2G005950	Csa2G007950	Csa2G008030	Csa2G377940	Csa3G877640	Csa4G364030
GO:0005458
Csa1G528620	Csa2G302280
GO:0005459
Csa2G005950	Csa2G007950	Csa2G008030	Csa2G377940	Csa3G877640	Csa4G364030	Csa6G041200	Csa6G042470	Csa6G117770	Csa6G500410
GO:0005460
Csa2G005950	Csa2G007950	Csa2G008030	Csa2G377940	Csa3G877640	Csa4G364030	Csa5G604400
GO:0005461
Csa2G005950	Csa2G007950	Csa2G008030	Csa2G377940	Csa3G877640	Csa4G364030
GO:0005462
Csa2G005950	Csa2G007950	Csa2G008030	Csa2G377940	Csa3G877640	Csa4G364030	Csa6G041200	Csa6G042470	Csa6G117770	Csa6G500410
GO:0005463
Csa2G007950	Csa2G008030	Csa2G377940
GO:0005464
Csa2G005950	Csa2G007950	Csa2G008030	Csa2G377940	Csa3G877640	Csa4G364030
GO:0005469
Csa3G731000	Csa4G268080
GO:0005471
Csa1G039930	Csa2G351660	Csa2G356660	Csa3G543170	Csa3G731730	Csa5G218820	Csa6G504580	Csa7G050790
GO:0005477
Csa4G312860	Csa5G187330	Csa5G576830	Csa6G181520	Csa6G504580	Csa7G405860
GO:0005483
Csa6G013880
GO:0005484
Csa1G012100	Csa1G039020	Csa1G268290	Csa2G033310	Csa2G379220	Csa2G420480	Csa3G008910	Csa3G064180	Csa3G398950	Csa3G469700	Csa3G638520	Csa3G738970	Csa3G782680	Csa3G842620	Csa4G007010	Csa4G192200	Csa4G438030	Csa5G199810	Csa5G606590	Csa6G078000	Csa6G294430	Csa6G476680	Csa6G476690	Csa6G502760	Csa7G084710	Csa7G405900
GO:0005487
Csa2G149490	Csa3G036530	Csa5G589970	Csa5G650630	Csa7G448790
GO:0005488
Csa1G000010	Csa1G000020	Csa1G000030	Csa1G000040	Csa1G000050	Csa1G000550	Csa1G000580	Csa1G000600	Csa1G000610	Csa1G000640	Csa1G000670	Csa1G000680	Csa1G000690	Csa1G000710	Csa1G000720	Csa1G000740	Csa1G000750	Csa1G000770	Csa1G001280	Csa1G001310	Csa1G001330	Csa1G001340	Csa1G001380	Csa1G001390	Csa1G001400	Csa1G001410	Csa1G001420	Csa1G001430	Csa1G001450	Csa1G001510	Csa1G001520	Csa1G001530	Csa1G002030	Csa1G002040	Csa1G002050	Csa1G002060	Csa1G002090	Csa1G002100	Csa1G002120	Csa1G002130	Csa1G002140	Csa1G002150	Csa1G002160	Csa1G002660	Csa1G002680	Csa1G002720	Csa1G002730	Csa1G002750	Csa1G002760	Csa1G002770
GO:0005496
Csa1G002860	Csa1G005520	Csa1G042500	Csa1G050370	Csa1G051650	Csa1G051660	Csa1G051670	Csa1G051680	Csa1G051860	Csa1G056960	Csa1G073700	Csa1G077740	Csa1G224880	Csa1G256170	Csa1G257950	Csa1G372010	Csa1G423240	Csa1G424360	Csa1G467150	Csa1G470370	Csa1G470410	Csa1G523090	Csa1G574960	Csa1G599490	Csa1G659090	Csa1G662820	Csa2G000370	Csa2G010420	Csa2G015850	Csa2G034780	Csa2G057590	Csa2G060500	Csa2G080190	Csa2G095930	Csa2G348190	Csa2G361700	Csa2G361840	Csa2G369830	Csa2G373400	Csa2G377880	Csa2G377890	Csa2G377920	Csa2G382750	Csa2G382760	Csa2G406770	Csa2G432220	Csa3G027730	Csa3G036410	Csa3G048440	Csa3G114500
GO:0005497
Csa1G005520	Csa1G372010	Csa2G010420	Csa2G361700
GO:0005499
Csa2G095930	Csa3G852490
GO:0005501
Csa1G005520	Csa1G268280	Csa2G008710	Csa2G010420	Csa3G011860	Csa4G337920
GO:0005504
Csa1G044860	Csa1G181370	Csa1G435750	Csa1G595860	Csa1G701910	Csa2G000370	Csa2G011520	Csa2G120940	Csa2G385080	Csa3G128840	Csa3G128850	Csa3G128860	Csa3G164470	Csa3G182180	Csa3G792050	Csa3G825090	Csa3G848140	Csa3G855350	Csa3G855360	Csa3G903520	Csa4G028450	Csa4G046820	Csa4G269110	Csa5G139370	Csa5G165210	Csa5G166390	Csa5G608580	Csa6G091990	Csa6G361240	Csa6G361250	Csa6G522820	Csa7G212650	Csa7G284430
GO:0005506
Csa1G002040	Csa1G002090	Csa1G002760	Csa1G002770	Csa1G004040	Csa1G005720	Csa1G005740	Csa1G005750	Csa1G013190	Csa1G013250	Csa1G025930	Csa1G039830	Csa1G039990	Csa1G042760	Csa1G042970	Csa1G043100	Csa1G044830	Csa1G044840	Csa1G044850	Csa1G044890	Csa1G045870	Csa1G045880	Csa1G046100	Csa1G050050	Csa1G050180	Csa1G051840	Csa1G062960	Csa1G077120	Csa1G108280	Csa1G132140	Csa1G132690	Csa1G132700	Csa1G154090	Csa1G166260	Csa1G181420	Csa1G225410	Csa1G227450	Csa1G227460	Csa1G263960	Csa1G294020	Csa1G305710	Csa1G328400	Csa1G334910	Csa1G338920	Csa1G391590	Csa1G421880	Csa1G423150	Csa1G435760	Csa1G442340	Csa1G479610
GO:0005507
Csa1G004100	Csa1G031720	Csa1G031800	Csa1G033120	Csa1G033130	Csa1G033140	Csa1G033160	Csa1G042110	Csa1G042710	Csa1G062350	Csa1G073090	Csa1G073100	Csa1G073110	Csa1G073610	Csa1G073620	Csa1G073640	Csa1G085370	Csa1G186640	Csa1G348430	Csa1G348440	Csa1G348940	Csa1G348950	Csa1G423340	Csa1G526820	Csa1G526830	Csa1G571850	Csa1G573600	Csa1G574950	Csa1G599580	Csa1G602530	Csa1G602540	Csa1G604600	Csa1G627420	Csa2G006800	Csa2G006860	Csa2G006870	Csa2G006880	Csa2G006890	Csa2G013250	Csa2G060450	Csa2G070880	Csa2G140370	Csa2G270850	Csa2G279210	Csa2G286480	Csa2G301530	Csa2G348150	Csa2G348200	Csa2G369150	Csa2G382700
GO:0005509
Csa1G000680	Csa1G005710	Csa1G005720	Csa1G008550	Csa1G011570	Csa1G013240	Csa1G013250	Csa1G015780	Csa1G021900	Csa1G024230	Csa1G025020	Csa1G030620	Csa1G031910	Csa1G033260	Csa1G038980	Csa1G039060	Csa1G039280	Csa1G042120	Csa1G042480	Csa1G042520	Csa1G042770	Csa1G045620	Csa1G045630	Csa1G045640	Csa1G045880	Csa1G046230	Csa1G049960	Csa1G051810	Csa1G051840	Csa1G056960	Csa1G059200	Csa1G059720	Csa1G062960	Csa1G066480	Csa1G071800	Csa1G072460	Csa1G073080	Csa1G073870	Csa1G077120	Csa1G084280	Csa1G084290	Csa1G087940	Csa1G088470	Csa1G124000	Csa1G153520	Csa1G164670	Csa1G166260	Csa1G170510	Csa1G171030	Csa1G171040
GO:0005515
Csa1G000010	Csa1G000020	Csa1G000030	Csa1G000040	Csa1G000050	Csa1G000550	Csa1G000580	Csa1G000600	Csa1G000610	Csa1G000680	Csa1G000720	Csa1G000740	Csa1G001310	Csa1G001380	Csa1G001390	Csa1G001410	Csa1G001420	Csa1G001510	Csa1G002040	Csa1G002090	Csa1G002100	Csa1G002140	Csa1G002150	Csa1G002160	Csa1G002660	Csa1G002680	Csa1G002720	Csa1G002770	Csa1G002800	Csa1G002820	Csa1G002840	Csa1G002860	Csa1G002880	Csa1G002920	Csa1G003450	Csa1G003510	Csa1G004040	Csa1G004050	Csa1G004090	Csa1G004100	Csa1G004120	Csa1G004130	Csa1G004170	Csa1G004220	Csa1G004240	Csa1G004250	Csa1G004330	Csa1G004370	Csa1G004870	Csa1G004880
GO:0005516
Csa1G001420	Csa1G005530	Csa1G005690	Csa1G009580	Csa1G011500	Csa1G011560	Csa1G025150	Csa1G028070	Csa1G031730	Csa1G039040	Csa1G045480	Csa1G063570	Csa1G173190	Csa1G178240	Csa1G181480	Csa1G187170	Csa1G294610	Csa1G302170	Csa1G426980	Csa1G445880	Csa1G467210	Csa1G469740	Csa1G472480	Csa1G537510	Csa1G547510	Csa1G569110	Csa1G573610	Csa1G590280	Csa1G615160	Csa1G616340	Csa1G641010	Csa1G690150	Csa1G700680	Csa2G000950	Csa2G004720	Csa2G006830	Csa2G010140	Csa2G010200	Csa2G010270	Csa2G011490	Csa2G034790	Csa2G035490	Csa2G036720	Csa2G060460	Csa2G062620	Csa2G169700	Csa2G222130	Csa2G223730	Csa2G224260	Csa2G292800
GO:0005518
Csa1G039280	Csa1G042120	Csa1G580230	Csa2G299360	Csa2G350240	Csa2G350250	Csa2G352400	Csa2G379180	Csa2G382630	Csa2G402080	Csa3G044480	Csa3G114450	Csa3G144220	Csa3G164570	Csa3G182230	Csa3G653460	Csa3G748810	Csa3G817750	Csa3G829230	Csa3G849910	Csa3G881570	Csa3G902230	Csa3G912370	Csa4G000020	Csa4G038650	Csa4G051420	Csa4G107450	Csa4G114200	Csa4G268010	Csa4G358660	Csa4G572340	Csa5G139420	Csa5G169060	Csa5G598670	Csa5G611720	Csa5G613440	Csa5G613450	Csa5G632080	Csa6G141380	Csa6G150550	Csa6G154530	Csa6G190420	Csa6G197210	Csa6G311530	Csa6G410080	Csa6G497020	Csa7G009790	Csa7G234710	Csa7G267920	Csa7G446650
GO:0005520
Csa2G030600	Csa7G432250
GO:0005521
Csa3G748820	Csa7G447780
GO:0005522
Csa1G045630	Csa1G524670	Csa1G569460	Csa1G587440	Csa3G125020	Csa3G408550	Csa4G297460	Csa5G603920	Csa5G608280	Csa6G404250	Csa7G452900
GO:0005524
Csa1G000600	Csa1G000690	Csa1G000740	Csa1G000750	Csa1G001330	Csa1G001340	Csa1G001380	Csa1G001420	Csa1G002060	Csa1G002130	Csa1G002150	Csa1G002730	Csa1G002860	Csa1G002940	Csa1G003510	Csa1G004050	Csa1G004060	Csa1G004080	Csa1G004090	Csa1G004240	Csa1G004250	Csa1G004350	Csa1G004970	Csa1G005500	Csa1G005510	Csa1G005520	Csa1G005590	Csa1G007860	Csa1G007880	Csa1G008440	Csa1G008520	Csa1G008550	Csa1G009580	Csa1G009600	Csa1G009610	Csa1G009920	Csa1G010940	Csa1G011440	Csa1G011470	Csa1G011500	Csa1G011510	Csa1G011550	Csa1G012660	Csa1G013170	Csa1G013180	Csa1G013230	Csa1G013770	Csa1G014370	Csa1G014470	Csa1G014480
GO:0005525
Csa1G003540	Csa1G005610	Csa1G006280	Csa1G007870	Csa1G015840	Csa1G025010	Csa1G025170	Csa1G026000	Csa1G030670	Csa1G030680	Csa1G042660	Csa1G042770	Csa1G042790	Csa1G043060	Csa1G043130	Csa1G045710	Csa1G050200	Csa1G153000	Csa1G172570	Csa1G181280	Csa1G181300	Csa1G181510	Csa1G263990	Csa1G304710	Csa1G305790	Csa1G351950	Csa1G427510	Csa1G445890	Csa1G447410	Csa1G467140	Csa1G469730	Csa1G532310	Csa1G532320	Csa1G532330	Csa1G537560	Csa1G538160	Csa1G538220	Csa1G553530	Csa1G597180	Csa1G629200	Csa1G637960	Csa1G660130	Csa1G696470	Csa1G699630	Csa1G705090	Csa1G713670	Csa2G003580	Csa2G005280	Csa2G008070	Csa2G009370
GO:0005527
Csa1G707640	Csa2G036720	Csa3G118090	Csa3G172920	Csa3G176850	Csa3G690310	Csa4G011040	Csa4G279860	Csa4G304220	Csa6G008620	Csa6G077370	Csa6G137600	Csa6G538680	Csa7G066210	Csa7G363060	Csa7G363070
GO:0005528
Csa1G707640	Csa2G036720	Csa3G118090	Csa3G172920	Csa3G690310	Csa4G011040	Csa4G279860	Csa4G304220	Csa6G008620	Csa6G077370	Csa6G137600	Csa6G538680	Csa7G066210	Csa7G363060	Csa7G363070
GO:0005534
Csa3G217140	Csa3G217160	Csa3G219180	Csa5G428440	Csa6G040650
GO:0005536
Csa2G021740	Csa2G034760	Csa2G078050	Csa2G357330	Csa2G361680	Csa2G362470	Csa3G307690	Csa3G857050	Csa3G857580	Csa3G857590	Csa3G858120	Csa3G859620	Csa3G859630	Csa3G859640	Csa3G859650	Csa4G443140	Csa6G157070	Csa6G338140	Csa6G483470
GO:0005537
Csa1G014360	Csa1G014410	Csa1G570070	Csa2G362470	Csa2G439170	Csa3G125020	Csa3G731130	Csa3G829090	Csa3G857580	Csa3G857590	Csa3G858120	Csa3G859620	Csa3G859630	Csa3G859640	Csa3G859650	Csa5G215110	Csa5G458290	Csa5G576610	Csa6G507060	Csa7G065180
GO:0005539
Csa1G569380	Csa1G616340	Csa2G070230	Csa2G176700	Csa2G350250	Csa2G360680	Csa2G360690	Csa3G149360	Csa4G309150	Csa4G658620	Csa5G467390	Csa5G467900	Csa6G309950	Csa6G423470	Csa7G378480	Csa7G397560	CsaUNG006760
GO:0005542
Csa1G007880	Csa6G124080	Csa6G124100
GO:0005543
Csa1G002920	Csa1G004890	Csa1G014500	Csa1G023610	Csa1G025080	Csa1G028070	Csa1G039060	Csa1G041540	Csa1G042330	Csa1G042830	Csa1G046190	Csa1G050470	Csa1G071830	Csa1G096620	Csa1G153010	Csa1G172600	Csa1G172610	Csa1G173200	Csa1G173710	Csa1G226430	Csa1G424360	Csa1G507460	Csa1G533460	Csa1G537510	Csa1G538220	Csa1G573020	Csa1G598850	Csa1G627420	Csa1G662800	Csa1G678050	Csa2G004740	Csa2G008060	Csa2G013300	Csa2G015350	Csa2G032750	Csa2G036700	Csa2G058110	Csa2G060500	Csa2G061530	Csa2G070840	Csa2G248750	Csa2G248760	Csa2G270230	Csa2G271480	Csa2G352400	Csa2G368890	Csa2G369220	Csa2G370520	Csa2G382520	Csa3G004510
GO:0005544
Csa1G002920	Csa1G627420	Csa2G008060	Csa2G070840	Csa2G270230	Csa2G271480	Csa2G368890	Csa3G116620	Csa3G125020	Csa3G126870	Csa3G780530	Csa3G842060	Csa3G876030	Csa4G056610	Csa4G096610	Csa5G154910	Csa5G517170	Csa5G517180	Csa5G593430	Csa5G622780	Csa5G623660	Csa5G623670	Csa5G623680	Csa5G623690	Csa5G623780	Csa5G623790	Csa6G076760	Csa6G135420	Csa6G405950	Csa6G497280	Csa6G510360	Csa7G011840	Csa7G062780	Csa7G452900	CsaUNG014630	CsaUNG014640
GO:0005545
Csa1G028070	Csa1G172600	Csa1G226430	Csa1G537510	Csa2G004740	Csa2G061530	Csa2G368890	Csa2G369220	Csa2G370520	Csa3G124950	Csa3G126070	Csa3G873780	Csa3G876030	Csa3G877610	Csa3G877670	Csa4G049060	Csa4G099230	Csa4G123340	Csa5G033480	Csa5G183270	Csa5G258210	Csa5G409670	Csa5G550200	Csa5G580640	Csa6G000660	Csa6G405950	Csa6G421580	Csa6G421610	Csa7G027890	Csa7G058550	Csa7G379100	Csa7G428840
GO:0005546
Csa1G050470	Csa1G424360	Csa1G507460	Csa1G678050	Csa2G060500	Csa2G352400	Csa4G017040	Csa5G182000	Csa5G623670	Csa5G623790	Csa6G024410	Csa6G108500	Csa7G431340
GO:0005547
Csa2G004740	Csa3G119400	Csa3G126070	Csa3G829010	Csa4G008220	Csa5G053060	Csa5G091890	Csa5G183270	Csa7G027890
GO:0005548
Csa1G041570	Csa1G042070	Csa1G172610	Csa2G116250	Csa2G248750	Csa2G248760	Csa3G020070	Csa3G047890	Csa3G257060	Csa3G653450	Csa3G855950	Csa4G007640	Csa4G038670	Csa4G171510	Csa4G171520	Csa4G172020	Csa4G314460	Csa4G334150	Csa4G378770	Csa4G594430	Csa5G021320	Csa5G021330	Csa5G604040	Csa5G608160	Csa6G046420	Csa6G502640	Csa6G504500	Csa6G510980	Csa7G049240	Csa7G186690	Csa7G339670	Csa7G450730
GO:0008013
Csa1G013220	Csa1G039210	Csa1G169930	Csa1G560660	Csa1G629170	Csa2G007410	Csa2G354850	Csa2G409490	Csa3G061010	Csa3G122300	Csa3G816680	Csa3G838640	Csa4G000940	Csa4G308520	Csa4G417500	Csa4G645990	Csa6G074020	Csa6G105670	Csa6G157100	Csa6G305300	Csa6G492270	Csa6G494970	Csa6G495050	Csa6G502000	Csa6G519650	Csa6G526520
GO:0008017
Csa1G004960	Csa1G007830	Csa1G013220	Csa1G015820	Csa1G031190	Csa1G033010	Csa1G039040	Csa1G050200	Csa1G050430	Csa1G065980	Csa1G072490	Csa1G073080	Csa1G073870	Csa1G144290	Csa1G169930	Csa1G373520	Csa1G568560	Csa1G573710	Csa1G590250	Csa1G590280	Csa1G629170	Csa1G648050	Csa1G650100	Csa2G003610	Csa2G007410	Csa2G010140	Csa2G015350	Csa2G022260	Csa2G070230	Csa2G094380	Csa2G169190	Csa2G223730	Csa2G250930	Csa2G317420	Csa2G354040	Csa2G365120	Csa2G368870	Csa2G385060	Csa2G406700	Csa2G427860	Csa2G427870	Csa3G000080	Csa3G038080	Csa3G061010	Csa3G073820	Csa3G124960	Csa3G125560	Csa3G126080	Csa3G127820	Csa3G133920
GO:0008020
Csa1G408730	Csa1G461000	Csa1G461010	Csa3G120430	Csa3G166340	Csa5G151000	Csa6G403050	Csa6G403570	Csa6G411300	Csa6G411310	Csa7G031720	Csa7G431340	Csa7G433310	CsaUNG030600
GO:0008022
Csa1G001390	Csa1G008410	Csa1G020900	Csa1G024870	Csa1G033010	Csa1G039190	Csa1G045690	Csa1G046040	Csa1G046110	Csa1G051600	Csa1G172600	Csa1G181540	Csa1G181560	Csa1G187170	Csa1G597830	Csa1G700130	Csa1G700680	Csa1G715740	Csa1G716240	Csa2G003590	Csa2G006120	Csa2G008670	Csa2G010320	Csa2G033320	Csa2G060410	Csa2G061570	Csa2G075430	Csa2G223130	Csa2G224300	Csa2G247040	Csa2G277090	Csa2G352370	Csa2G379980	Csa2G404900	Csa2G427860	Csa2G428410	Csa3G000050	Csa3G011800	Csa3G039290	Csa3G061010	Csa3G119400	Csa3G121620	Csa3G126130	Csa3G143560	Csa3G145750	Csa3G159460	Csa3G184080	Csa3G239840	Csa3G239850	Csa3G305660
GO:0008026
Csa1G004080	Csa1G004090	Csa1G011550	Csa1G012660	Csa1G015650	Csa1G024810	Csa1G025140	Csa1G039130	Csa1G039140	Csa1G042100	Csa1G042950	Csa1G045530	Csa1G045770	Csa1G062340	Csa1G071800	Csa1G071900	Csa1G076610	Csa1G077130	Csa1G123490	Csa1G145940	Csa1G181550	Csa1G267180	Csa1G268310	Csa1G287000	Csa1G325370	Csa1G359460	Csa1G384020	Csa1G423230	Csa1G435200	Csa1G478080	Csa1G528500	Csa1G538270	Csa1G560830	Csa1G569230	Csa1G589670	Csa1G612960	Csa1G616310	Csa1G650130	Csa1G654870	Csa1G673520	Csa1G688130	Csa1G703040	Csa2G000040	Csa2G000050	Csa2G00090	Csa2G011550	Csa2G013240	Csa2G021600	Csa2G030620	Csa2G033290
GO:0008028
Csa1G378520	Csa1G404660	Csa2G418880	Csa3G036560	Csa3G094510	Csa3G106000	Csa3G106010	Csa3G127230	Csa3G345890	Csa3G359120	Csa3G403990	Csa3G404000	Csa3G769610	Csa3G777010	Csa4G001710	Csa4G022300	Csa4G312860	Csa4G622840	Csa4G622850	Csa5G172830	Csa5G187330	Csa5G505770	Csa5G576830	Csa5G590160	Csa5G598690	Csa5G610480	Csa6G040630	Csa6G181520	Csa6G504580	Csa6G520340	Csa6G525360	Csa6G525370	Csa7G336420	Csa7G372340	Csa7G405860
GO:0008047
Csa1G005520	Csa1G013230	Csa1G023610	Csa1G025080	Csa1G030680	Csa1G042330	Csa1G042670	Csa1G042830	Csa1G042980	Csa1G043060	Csa1G043070	Csa1G047450	Csa1G051600	Csa1G057040	Csa1G063610	Csa1G064710	Csa1G087940	Csa1G132710	Csa1G168340	Csa1G170510	Csa1G172610	Csa1G173710	Csa1G186660	Csa1G372010	Csa1G532320	Csa1G532330	Csa1G533420	Csa1G538220	Csa1G590280	Csa1G616340	Csa1G629080	Csa1G633410	Csa1G651650	Csa1G651680	Csa1G654840	Csa1G654860	Csa2G000900	Csa2G003590	Csa2G005280	Csa2G007450	Csa2G010140	Csa2G010420	Csa2G049970	Csa2G061030	Csa2G120950	Csa2G123620	Csa2G128630	Csa2G138200	Csa2G248750	Csa2G248760
GO:0008060
Csa1G025080	Csa1G042830	Csa1G043060	Csa1G170510	Csa1G173710	Csa1G538220	Csa2G005280	Csa2G379340	Csa3G011600	Csa3G045090	Csa3G180360	Csa3G316280	Csa3G640610	Csa3G734360	Csa3G816020	Csa3G851770	Csa3G879500	Csa3G902260	Csa4G008220	Csa4G008240	Csa5G030450	Csa5G053060	Csa5G154910	Csa5G173550	Csa5G457230	Csa5G517170	Csa5G517180	Csa5G569360	Csa5G585990	Csa5G623740	Csa6G091860	Csa6G490040	Csa6G511000	Csa6G525470	Csa7G201870	Csa7G448780
GO:0008061
Csa1G267220	Csa1G267230	Csa1G267240	Csa1G496300	Csa1G534750	Csa2G008760	Csa2G010340	Csa2G010370	Csa2G010380	Csa2G010390	Csa2G302200	Csa2G362470	Csa3G002420	Csa3G120470	Csa3G120480	Csa3G120500	Csa3G166220	Csa3G592670	Csa3G857590	Csa3G858120	Csa3G859630	Csa3G859640	Csa4G017110	Csa4G637770	Csa5G128240	Csa5G139730	Csa5G139740	Csa5G139760	Csa5G139770	Csa5G396010	Csa6G301040	Csa6G396650	Csa6G453810	Csa6G507520	Csa6G508020	Csa6G508520	Csa6G509020	Csa6G509030	Csa6G509040	Csa7G024010	Csa7G390090
GO:0008066
Csa1G294030	Csa1G294040	Csa1G294050	Csa1G295160	Csa1G295170	Csa1G418770	Csa1G418780	Csa2G357220	Csa2G357240	Csa2G357250	Csa2G357260	Csa2G359920	Csa2G363530	Csa2G363540	Csa2G383370	Csa2G383380	Csa2G383390	Csa2G383900	Csa2G383910	Csa2G383920	Csa2G383930	Csa2G418920	Csa2G418930	Csa2G418940	Csa3G849900	Csa4G628850	Csa4G628860	Csa4G628870	Csa4G628880	Csa4G664290	Csa5G623890	Csa6G303800	Csa6G308930	Csa6G308940	Csa6G309440	Csa6G309940	Csa6G361290	Csa6G509670	Csa7G025200	Csa7G044210
GO:0008079
Csa1G042660	Csa1G561950	Csa1G652260	Csa3G036420	Csa4G293340	Csa5G119700	Csa5G125700	Csa5G585970	Csa5G630740	Csa5G646680	Csa6G089230	Csa6G318700	Csa7G394660	CsaUNG025000	CsaUNG030410
GO:0008080
Csa1G002770	Csa1G030630	Csa1G032450	Csa1G045870	Csa1G049460	Csa1G050050	Csa1G173200	Csa1G533380	Csa1G554580	Csa1G573700	Csa1G574230	Csa1G596450	Csa1G596470	Csa1G605640	Csa1G616340	Csa1G665390	Csa1G690180	Csa2G000580	Csa2G004720	Csa2G008080	Csa2G031710	Csa2G072450	Csa2G074790	Csa2G232480	Csa2G249850	Csa2G270820	Csa2G292210	Csa2G302110	Csa2G354740	Csa2G379910	Csa2G381710	Csa2G383360	Csa2G385060	Csa2G437100	Csa2G437110	Csa3G000050	Csa3G008830	Csa3G061010	Csa3G064190	Csa3G146510	Csa3G146520	Csa3G166260	Csa3G166310	Csa3G221760	Csa3G375720	Csa3G490860	Csa3G607650	Csa3G710850	Csa3G734910	Csa3G741850
GO:0008081
Csa1G039220	Csa1G042290	Csa1G050040	Csa1G084280	Csa1G087430	Csa1G087440	Csa1G172600	Csa1G267180	Csa1G269870	Csa1G434170	Csa1G531180	Csa1G531190	Csa1G696470	Csa2G000490	Csa2G003580	Csa2G006260	Csa2G032750	Csa2G264560	Csa2G270750	Csa2G278170	Csa2G279190	Csa2G326500	Csa2G334520	Csa2G345950	Csa2G347140	Csa2G368960	Csa2G381740	Csa2G415560	Csa3G002670	Csa3G038190	Csa3G116650	Csa3G129580	Csa3G133220	Csa3G205280	Csa3G556210	Csa3G560230	Csa3G727900	Csa3G743430	Csa3G760530	Csa3G824160	Csa3G848850	Csa3G881770	Csa4G001970	Csa4G004970	Csa4G011780	Csa4G101280	Csa4G410850	Csa4G453640	Csa4G651930	Csa5G139010
GO:0008083
Csa2G354080	Csa2G382750	Csa2G382760	Csa3G017000	Csa3G018820	Csa3G915110	Csa4G000620	Csa4G617330	Csa6G495850	Csa6G511010	Csa6G538660	Csa7G031650	Csa7G336510
GO:0008092
Csa1G000610	Csa1G001420	Csa1G002920	Csa1G004960	Csa1G005660	Csa1G005730	Csa1G007830	Csa1G008410	Csa1G011470	Csa1G011500	Csa1G011560	Csa1G012100	Csa1G013220	Csa1G014410	Csa1G015820	Csa1G024940	Csa1G028070	Csa1G031190	Csa1G033010	Csa1G038900	Csa1G039020	Csa1G039040	Csa1G042240	Csa1G042320	Csa1G045630	Csa1G045690	Csa1G045860	Csa1G045990	Csa1G046110	Csa1G050200	Csa1G050420	Csa1G050430	Csa1G065980	Csa1G072490	Csa1G073080	Csa1G073870	Csa1G077140	Csa1G084290	Csa1G118890	Csa1G144290	Csa1G169930	Csa1G172600	Csa1G173190	Csa1G187170	Csa1G228960	Csa1G270920	Csa1G302170	Csa1G373520	Csa1G423300	Csa1G448940
GO:0008093
Csa2G174140	Csa2G354870	Csa3G134990	Csa3G822290	Csa3G823650	Csa4G055330	Csa5G484670
GO:0008094
Csa1G011550	Csa1G015650	Csa1G024810	Csa1G024870	Csa1G123490	Csa1G145940	Csa1G257900	Csa1G325370	Csa1G570750	Csa1G588520	Csa1G597830	Csa1G616310	Csa1G703040	Csa2G000410	Csa2G00090	Csa2G003590	Csa2G030620	Csa2G033360	Csa2G047770	Csa2G058670	Csa2G058700	Csa2G072450	Csa2G249850	Csa2G416820	Csa2G418920	Csa3G038730	Csa3G063680	Csa3G104880	Csa3G113330	Csa3G122300	Csa3G126130	Csa3G126250	Csa3G127190	Csa3G127240	Csa3G129670	Csa3G129680	Csa3G132560	Csa3G141820	Csa3G145750	Csa3G151390	Csa3G171150	Csa3G171160	Csa3G221760	Csa3G228360	Csa3G228370	Csa3G228870	Csa3G305660	Csa3G375720	Csa3G434980	Csa3G524580
GO:0008097
Csa1G570210	Csa1G570220	Csa2G235610	Csa2G295950	Csa2G375250	Csa3G750370	Csa3G822380	Csa4G269710	Csa5G588730	Csa5G623900	Csa6G365730	Csa6G507200	Csa6G523320	Csa7G224890
GO:0008098
Csa2G235610	Csa2G375250	Csa4G269710	Csa6G507200	Csa6G523320	Csa7G224890
GO:0008106
Csa1G043150	Csa2G100000	Csa3G221780	Csa3G716870	Csa3G717370	Csa3G730760	Csa4G022300	Csa4G022310	Csa4G043870	Csa4G291370	Csa4G296810	Csa4G361880	Csa4G361890	Csa5G290670	Csa6G439410	CsaUNG026680
GO:0008107
Csa1G038350	Csa4G063460	Csa5G606350	Csa7G330400
GO:0008108
Csa3G124840
GO:0008109
Csa3G232960	Csa4G637160
GO:0008112
Csa3G016950	Csa4G310180	Csa6G502650
GO:0008113
Csa1G002810	Csa3G150230	Csa4G025100	Csa4G622800	Csa5G190490	Csa6G505300	Csa7G067530
GO:0008115
Csa3G881890
GO:0008117
Csa6G094720
GO:0008119
Csa4G439050	Csa7G420810
GO:0008121
Csa2G000680	Csa3G212480	Csa3G435020	Csa3G776920	Csa3G878840	Csa4G093000	Csa5G464790	Csa5G464800	Csa6G091830	Csa6G452660	Csa7G046100	Csa7G135920
GO:0008124
Csa5G167150	Csa6G522130
GO:0008131
Csa1G004100	Csa1G588560	Csa1G589060	Csa1G589070	Csa2G000440	Csa2G362450	Csa3G823030	Csa4G056000	Csa4G062920	Csa4G244900	Csa4G343590	Csa4G615750	Csa4G647490	Csa5G158570	Csa5G158580	Csa5G175820	Csa6G423470	Csa6G423480	Csa6G423980	Csa7G235250	Csa7G426460
GO:0008134
Csa1G004130	Csa1G006290	Csa1G007860	Csa1G013170	Csa1G013220	Csa1G015800	Csa1G033040	Csa1G038910	Csa1G042600	Csa1G044830	Csa1G044840	Csa1G044850	Csa1G045820	Csa1G051730	Csa1G056950	Csa1G172600	Csa1G263950	Csa1G265080	Csa1G275930	Csa1G295150	Csa1G302180	Csa1G325370	Csa1G439830	Csa1G507460	Csa1G531700	Csa1G560660	Csa1G573620	Csa1G598870	Csa1G599390	Csa1G600830	Csa1G604080	Csa1G613470	Csa1G616310	Csa1G616340	Csa1G629170	Csa1G703040	Csa2G000230	Csa2G000460	Csa2G000490	Csa2G000720	Csa2G000730	Csa2G000740	Csa2G005970	Csa2G012720	Csa2G030050	Csa2G035450	Csa2G058110	Csa2G058640	Csa2G120930	Csa2G149450
GO:0008135
Csa1G003540	Csa1G005620	Csa1G015840	Csa1G015850	Csa1G020880	Csa1G024810	Csa1G028050	Csa1G031810	Csa1G042660	Csa1G050420	Csa1G087430	Csa1G087440	Csa1G145930	Csa1G207310	Csa1G256200	Csa1G257340	Csa1G351950	Csa1G408710	Csa1G418250	Csa1G464540	Csa1G537630	Csa1G538130	Csa1G538140	Csa1G561950	Csa1G569520	Csa1G572430	Csa1G589080	Csa1G597810	Csa1G599390	Csa1G599550	Csa1G600810	Csa1G616290	Csa1G630290	Csa1G652260	Csa2G009370	Csa2G010170	Csa2G013230	Csa2G036070	Csa2G072450	Csa2G075460	Csa2G118310	Csa2G139820	Csa2G171890	Csa2G263950	Csa2G270880	Csa2G310390	Csa2G325960	Csa2G336670	Csa2G338870	Csa2G345940
GO:0008137
Csa1G001460	Csa1G071890	Csa1G181370	Csa1G538810	Csa2G169710	Csa2G354640	Csa2G432800	Csa3G077630	Csa3G128840	Csa3G128850	Csa3G128860	Csa3G184070	Csa3G189850	Csa3G728010	Csa3G815460	Csa3G845450	Csa4G006380	Csa4G495230	Csa4G645960	Csa5G172840	Csa5G277970	Csa5G321460	Csa5G624440	Csa6G087960	Csa6G124000	Csa6G185240	Csa6G495720	Csa6G517010	Csa6G517020	Csa6G522670	Csa7G029950	Csa7G046710	Csa7G268510	CsaUNG026740	CsaUNG026750
GO:0008138
Csa1G000610	Csa1G477530	Csa2G000700	Csa2G000910	Csa2G386100	Csa2G386110	Csa3G011790	Csa3G019350	Csa3G019360	Csa3G824810	Csa3G837030	Csa3G842000	Csa4G307930	Csa5G180300	Csa5G218830	Csa5G597510	Csa5G616890	Csa6G045150	Csa6G103540	Csa6G237610	Csa6G381800	Csa6G421700	Csa6G491620	Csa7G073390
GO:0008139
Csa2G007410	Csa2G033320	Csa2G034640	Csa3G135020	Csa4G280460	Csa5G139290	Csa5G139310	Csa5G505190	Csa6G312550	Csa7G432160
GO:0008140
Csa6G074600
GO:0008142
Csa1G424360	Csa2G060500
GO:0008143
Csa1G528500	Csa1G568570	Csa2G000020	Csa2G068690	Csa2G075290	Csa3G009490	Csa3G118170	Csa3G129610	Csa3G172960	Csa3G202720	Csa3G236550	Csa3G403980	Csa3G645950	Csa3G654480	Csa3G697930	Csa3G746540	Csa3G809410	Csa4G025170	Csa4G026860	Csa4G050180	Csa4G110060	Csa5G484640	Csa5G593360	Csa6G052760	Csa6G109760	Csa6G425690	Csa6G499790	Csa7G073530	Csa7G390190	Csa7G428960	Csa7G448800	Csa7G450760
GO:0008144
Csa1G590250	Csa1G707640	Csa2G036720	Csa2G234600	Csa2G380020	Csa3G118090	Csa3G172920	Csa3G172960	Csa3G176850	Csa3G690310	Csa4G011040	Csa4G279860	Csa4G304220	Csa5G128260	Csa5G624450	Csa6G008620	Csa6G077370	Csa6G093090	Csa6G137600	Csa6G366550	Csa6G538680	Csa7G066210	Csa7G074830	Csa7G281360	Csa7G363060	Csa7G363070	Csa7G378580	Csa7G407760
GO:0008146
Csa1G126020	Csa2G237690	Csa2G237700	Csa2G287160	Csa2G292230	Csa2G292240	Csa4G025730	Csa4G646090	Csa6G489960
GO:0008158
Csa4G182280	Csa4G658620	Csa6G120390	Csa6G120400
GO:0008160
Csa2G369030	Csa3G889790
GO:0008168
Csa1G000570	Csa1G002720	Csa1G002880	Csa1G004130	Csa1G004160	Csa1G005540	Csa1G014370	Csa1G025050	Csa1G042800	Csa1G045840	Csa1G045970	Csa1G045980	Csa1G046310	Csa1G050090	Csa1G062310	Csa1G073870	Csa1G086890	Csa1G166820	Csa1G173210	Csa1G201780	Csa1G228960	Csa1G275930	Csa1G305740	Csa1G418260	Csa1G423230	Csa1G445890	Csa1G448980	Csa1G472480	Csa1G480690	Csa1G524650	Csa1G533590	Csa1G537600	Csa1G555080	Csa1G574920	Csa1G586760	Csa1G598880	Csa1G599580	Csa1G604080	Csa1G613480	Csa1G615190	Csa1G616310	Csa1G660190	Csa1G679560	Csa1G701230	Csa2G000460	Csa2G000500	Csa2G003070	Csa2G005350	Csa2G005930	Csa2G006220
GO:0008169
Csa6G169360	Csa7G428980
GO:0008170
Csa1G004130	Csa1G045840	Csa1G073870	Csa1G228960	Csa1G275930	Csa1G305740	Csa1G423230	Csa1G445890	Csa1G472480	Csa1G586760	Csa1G615190	Csa1G616310	Csa1G679560	Csa2G005930	Csa2G047770	Csa2G075450	Csa2G075970	Csa2G075980	Csa2G110250	Csa2G138760	Csa2G149450	Csa2G271480	Csa2G279200	Csa2G302110	Csa2G354870	Csa2G419970	Csa2G422030	Csa2G439190	Csa3G002690	Csa3G016950	Csa3G017180	Csa3G047810	Csa3G063650	Csa3G063660	Csa3G110670	Csa3G119310	Csa3G124770	Csa3G127190	Csa3G134510	Csa3G247890	Csa3G346900	Csa3G402470	Csa3G416130	Csa3G523080	Csa3G524590	Csa3G597340	Csa3G599470	Csa3G599480	Csa3G608160	Csa3G710860
GO:0008171
Csa1G000570	Csa1G002880	Csa1G524650	Csa2G248140	Csa2G415520	Csa3G046220	Csa3G046230	Csa3G047730	Csa3G047740	Csa3G732420	Csa3G747630	Csa4G064680	Csa4G091880	Csa5G517710	Csa5G589940	Csa6G074600	Csa6G107900	Csa6G128650	Csa6G169360	Csa7G017710	Csa7G017720	Csa7G018720	Csa7G018730	Csa7G039280	Csa7G039780	Csa7G039790	Csa7G073660	Csa7G328250	Csa7G328260
GO:0008172
Csa1G599580	Csa2G223160	Csa3G213500	Csa3G355040	Csa3G822260	Csa3G842030	Csa4G439050	Csa5G609660	Csa7G387160	Csa7G420810
GO:0008173
Csa1G045840	Csa1G173210	Csa1G423230	Csa1G537600	Csa1G555080	Csa1G574920	Csa1G679560	Csa2G005350	Csa2G012710	Csa2G248140	Csa2G352370	Csa2G376290	Csa2G380010	Csa2G403730	Csa3G002950	Csa3G002960	Csa3G017140	Csa3G063650	Csa3G063660	Csa3G115080	Csa3G124770	Csa3G126850	Csa3G150750	Csa3G402470	Csa3G426370	Csa3G523080	Csa3G524590	Csa3G588460	Csa3G732420	Csa3G740160	Csa3G824750	Csa3G836480	Csa3G851170	Csa4G022990	Csa4G377170	Csa4G608150	Csa4G639840	Csa4G646330	Csa4G667190	Csa5G181470	Csa5G184280	Csa5G220920	Csa5G517710	Csa5G616340	Csa5G641600	Csa6G135980	Csa6G140820	Csa6G147580	Csa6G449840	Csa6G499770
GO:0008174
Csa1G423230	Csa3G002950	Csa3G002960	Csa3G402470	Csa4G022990	Csa5G616340	Csa7G103790	Csa7G104800
GO:0008175
Csa1G173210	Csa1G555080	Csa2G005350	Csa2G376290	Csa2G380010	Csa2G403730	Csa3G017140	Csa3G126850	Csa3G150750	Csa3G524590	Csa3G732420	Csa3G740160	Csa3G824750	Csa3G851170	Csa5G220920	Csa5G641600	Csa6G147580	Csa6G449840	Csa6G499770	Csa7G229890
GO:0008176
Csa2G376290	Csa3G126850	Csa3G524590	Csa3G740160	Csa6G147580	Csa6G449840
GO:0008177
Csa3G595230	Csa4G028980	Csa4G038700
GO:0008179
Csa2G246530	Csa7G267970
GO:0008184
Csa1G075580	Csa4G095050	Csa5G606600	Csa6G188010
GO:0008186
Csa1G004090	Csa1G012660	Csa1G024810	Csa1G039130	Csa1G039140	Csa1G042100	Csa1G042950	Csa1G077130	Csa1G325370	Csa1G528500	Csa1G560830	Csa1G688130	Csa1G703040	Csa2G013240	Csa2G068690	Csa2G169760	Csa2G350990	Csa2G381720	Csa3G016940	Csa3G077650	Csa3G122520	Csa3G127240	Csa3G146440	Csa3G149880	Csa3G151370	Csa3G151380	Csa3G168950	Csa3G171780	Csa3G228360	Csa3G228370	Csa3G228870	Csa3G252460	Csa3G257080	Csa3G639040	Csa3G654480	Csa3G736920	Csa3G746560	Csa3G782660	Csa3G812160	Csa3G824890	Csa3G838660	Csa4G063450	Csa4G097700	Csa4G280530	Csa4G378760	Csa4G616790	Csa5G139720	Csa5G154860	Csa5G171750	Csa5G172850
GO:0008187
Csa1G002890	Csa1G039180	Csa1G039190	Csa1G145960	Csa1G181500	Csa1G528490	Csa2G005870	Csa2G171930	Csa2G172520	Csa2G271430	Csa2G285910	Csa2G324460	Csa2G350360	Csa2G368990	Csa2G372170	Csa2G379260	Csa2G416100	Csa3G002780	Csa3G009490	Csa3G062570	Csa3G118170	Csa3G134590	Csa3G172960	Csa3G221750	Csa3G403980	Csa3G608180	Csa3G645950	Csa3G740070	Csa3G782700	Csa3G839850	Csa3G889750	Csa3G889940	Csa4G031080	Csa4G062380	Csa4G063440	Csa4G291930	Csa4G293880	Csa4G377740	Csa4G500330	Csa4G553660	Csa4G644730	Csa4G664540	Csa5G139570	Csa5G175910	Csa5G217150	Csa5G308780	Csa5G522950	Csa5G576620	Csa5G611600	Csa5G647270
GO:0008190
Csa1G597030	Csa2G000120	Csa7G306890
GO:0008192
Csa1G002050	Csa4G307930	Csa6G486910	Csa7G451940
GO:0008193
Csa6G486910	Csa7G451940
GO:0008194
Csa1G000040	Csa1G002710	Csa1G005560	Csa1G009930	Csa1G010930	Csa1G015690	Csa1G024220	Csa1G031880	Csa1G031890	Csa1G033210	Csa1G039880	Csa1G042430	Csa1G042440	Csa1G042620	Csa1G045680	Csa1G050030	Csa1G056940	Csa1G073850	Csa1G095020	Csa1G196250	Csa1G224890	Csa1G226410	Csa1G351960	Csa1G364960	Csa1G385040	Csa1G420860	Csa1G424340	Csa1G467060	Csa1G470260	Csa1G470270	Csa1G526840	Csa1G526850	Csa1G527350	Csa1G527850	Csa1G597800	Csa1G605100	Csa1G605110	Csa1G605690	Csa1G639510	Csa1G661210	Csa1G661220	Csa1G661230	Csa1G661240	Csa1G665390	Csa1G687630	Csa1G690180	Csa1G701350	Csa2G006190	Csa2G008110	Csa2G021740
GO:0008195
Csa1G004370	Csa2G359960	Csa2G404960	Csa3G735050	Csa4G293170	Csa5G610470
GO:0008198
Csa1G046100	Csa3G000140	Csa3G222790	Csa3G222800	Csa4G169490	Csa4G443120	Csa5G413260	Csa5G548110	Csa6G045160	Csa6G121430	Csa6G510230
GO:0008199
Csa3G038790	Csa3G186690	Csa3G848830	Csa4G038710	Csa4G410870	Csa5G202330	Csa5G215130	Csa5G517880	Csa5G548110	Csa5G641590	Csa6G001760	Csa6G088710	Csa6G121430	Csa6G504590	Csa7G451390
GO:0008200
Csa1G170510	Csa1G420360	Csa2G033310	Csa3G736570	Csa3G748190	Csa3G782680	Csa4G293120	Csa5G030450	Csa6G000030	Csa6G476680	Csa6G476690	Csa6G502760	Csa6G511000	Csa7G070250
GO:0008201
Csa1G569380	Csa1G616340	Csa2G070230	Csa2G176700	Csa2G350250	Csa2G360680	Csa2G360690	Csa4G309150	Csa4G658620	Csa6G309950	Csa6G423470	Csa7G397560	CsaUNG006760
GO:0008227
Csa7G045540
GO:0008233
Csa1G000600	Csa1G000650	Csa1G000660	Csa1G002160	Csa1G002660	Csa1G002830	Csa1G004250	Csa1G005600	Csa1G007830	Csa1G010940	Csa1G013170	Csa1G014360	Csa1G014400	Csa1G014410	Csa1G015030	Csa1G015060	Csa1G021980	Csa1G022480	Csa1G022490	Csa1G022510	Csa1G025870	Csa1G039210	Csa1G039320	Csa1G042170	Csa1G042220	Csa1G042250	Csa1G042390	Csa1G044870	Csa1G045910	Csa1G046000	Csa1G046890	Csa1G049980	Csa1G050160	Csa1G050170	Csa1G056970	Csa1G059730	Csa1G062290	Csa1G062360	Csa1G064860	Csa1G066510	Csa1G072450	Csa1G073050	Csa1G084280	Csa1G087940	Csa1G109330	Csa1G143280	Csa1G145920	Csa1G153520	Csa1G163110	Csa1G164670
GO:0008234
Csa1G049980	Csa1G050160	Csa1G059730	Csa1G062360	Csa1G084280	Csa1G087940	Csa1G164670	Csa1G166830	Csa1G319810	Csa1G527950	Csa1G528520	Csa1G560640	Csa1G596520	Csa1G599520	Csa1G690290	Csa2G007410	Csa2G008080	Csa2G010230	Csa2G013270	Csa2G035420	Csa2G128640	Csa2G139840	Csa2G249900	Csa2G252040	Csa2G285900	Csa2G292830	Csa2G298270	Csa2G349680	Csa2G351820	Csa2G362470	Csa2G362510	Csa2G363570	Csa2G370540	Csa2G370590	Csa2G379160	Csa3G002650	Csa3G011100	Csa3G017310	Csa3G126870	Csa3G129470	Csa3G130860	Csa3G131900	Csa3G131910	Csa3G252480	Csa3G270810	Csa3G379230	Csa3G597340	Csa3G656520	Csa3G703160	Csa3G730700
GO:0008235
Csa1G560750	Csa1G586750	Csa2G022830	Csa2G034650	Csa2G035460	Csa2G035470	Csa2G035480	Csa2G172500	Csa2G285920	Csa3G121680	Csa3G126780	Csa3G189860	Csa3G731010	Csa3G790960	Csa3G848170	Csa4G312230	Csa4G646300	Csa4G646320	Csa5G152990	Csa5G310820	Csa5G497060	Csa6G054840	Csa6G358080	Csa6G501960
GO:0008236
Csa1G000650	Csa1G000660	Csa1G002830	Csa1G004250	Csa1G014360	Csa1G014400	Csa1G014410	Csa1G015030	Csa1G015060	Csa1G025870	Csa1G039320	Csa1G045910	Csa1G046890	Csa1G066510	Csa1G072450	Csa1G073050	Csa1G109330	Csa1G143280	Csa1G145920	Csa1G153520	Csa1G163110	Csa1G171030	Csa1G171040	Csa1G181540	Csa1G181550	Csa1G181560	Csa1G250160	Csa1G256750	Csa1G267270	Csa1G423250	Csa1G458990	Csa1G523040	Csa1G560760	Csa1G595800	Csa1G597040	Csa1G654920	Csa1G657480	Csa1G673520	Csa1G674040	Csa1G701240	Csa1G701250	Csa1G701260	Csa1G715740	Csa2G006150	Csa2G008720	Csa2G009530	Csa2G030600	Csa2G031150	Csa2G033990	Csa2G036620
GO:0008237
Csa1G002160	Csa1G002660	Csa1G005600	Csa1G042170	Csa1G042390	Csa1G044870	Csa1G056970	Csa1G528580	Csa1G560750	Csa1G573000	Csa1G575150	Csa1G586750	Csa1G654840	Csa1G654860	Csa1G668010	Csa1G673510	Csa1G673530	Csa1G673540	Csa1G674040	Csa1G674540	Csa2G000590	Csa2G000680	Csa2G005350	Csa2G022830	Csa2G034650	Csa2G035460	Csa2G035470	Csa2G035480	Csa2G072490	Csa2G172500	Csa2G232480	Csa2G285920	Csa2G350310	Csa2G350370	Csa2G361380	Csa2G378560	Csa2G417840	Csa2G432810	Csa3G035840	Csa3G036520	Csa3G117950	Csa3G121680	Csa3G126750	Csa3G126780	Csa3G130310	Csa3G142980	Csa3G171070	Csa3G176300	Csa3G176310	Csa3G177990
GO:0008238
Csa1G000650	Csa1G000660	Csa1G002160	Csa1G002660	Csa1G073050	Csa1G109330	Csa1G143280	Csa1G145920	Csa1G256750	Csa1G560750	Csa1G570100	Csa1G586750	Csa1G605700	Csa1G654920	Csa2G008720	Csa2G022830	Csa2G034650	Csa2G035460	Csa2G035470	Csa2G035480	Csa2G036620	Csa2G172500	Csa2G285920	Csa2G324420	Csa3G017310	Csa3G121050	Csa3G121570	Csa3G121680	Csa3G122610	Csa3G126780	Csa3G189860	Csa3G681150	Csa3G681160	Csa3G681660	Csa3G731010	Csa3G778210	Csa3G790960	Csa3G816000	Csa3G823640	Csa3G823660	Csa3G824180	Csa3G824190	Csa3G848170	Csa3G893950	Csa4G008800	Csa4G022950	Csa4G047360	Csa4G099770	Csa4G102350	Csa4G179110
GO:0008239
Csa1G143280	Csa2G008720	Csa3G778210	Csa3G790960	Csa4G047360	Csa5G139420	Csa6G149390	Csa6G149400	Csa6G149410	Csa7G431360	Csa7G431370	Csa7G431380	Csa7G431390
GO:0008240
Csa5G166400
GO:0008242
Csa1G570100	Csa3G017310	Csa3G122610	Csa4G022950	Csa4G626100	Csa4G627100	Csa4G627110	Csa4G641670
GO:0008251
Csa1G425900	Csa1G574840	Csa5G608170	Csa6G002890	Csa6G487680
GO:0008252
Csa1G072450	Csa1G072460	Csa1G163110	Csa1G277470	Csa2G249820	Csa2G361660	Csa3G147210	Csa3G848180	Csa3G851880	Csa3G851890	Csa4G090870	Csa5G609770	Csa5G613460	Csa6G001750	Csa6G483280	Csa6G516860	CsaUNG033770
[truncated: 22,218 more rows]
[truncated: 5,000 more columns]

## Sheet: vein_GO_up_term_list
GO:0000014
Csa1G163110	Csa3G851750	Csa3G912890
GO:0000030
Csa1G270410	Csa2G353490	Csa2G386160	Csa3G748790	Csa3G881920	Csa4G645250	Csa4G652070	Csa4G658550	Csa5G181500	Csa5G387400	Csa5G517110	Csa5G630970	Csa6G150530	Csa6G450350	Csa6G450360	Csa7G363050	Csa7G396360
GO:0000036
Csa2G037770	Csa3G383770
GO:0000049
Csa2G120970	Csa2G348210	Csa2G367740	Csa2G376290	Csa3G016390	Csa3G812160	Csa4G291390	Csa4G438550	Csa5G172850	Csa5G223010	Csa6G127270	Csa6G301620	Csa6G499770	Csa6G510860	Csa6G526470	Csa7G193710	Csa7G193720	Csa7G193730	Csa7G449450
GO:0000062
Csa1G014370	Csa2G030060	Csa2G327510	Csa3G152100	Csa5G615270	Csa6G409910
GO:0000064
Csa3G011660	Csa3G902330	Csa3G902340	Csa3G902360	Csa6G338040
GO:0000095
Csa2G297210	Csa5G153110	Csa5G623530	Csa6G054850	Csa6G338040
GO:0000099
Csa3G596240	Csa5G517770
GO:0000104
Csa3G595230	Csa4G028980	Csa4G038700
GO:0000107
Csa7G212660
GO:0000146
Csa1G028070	Csa1G039040	Csa1G590280	Csa2G010140	Csa2G223730	Csa3G047900	Csa3G133920	Csa3G133930	Csa3G877610	Csa3G881880	Csa3G895810	Csa3G914010	Csa4G026890	Csa4G051410	Csa4G061840	Csa5G139650	Csa5G182100	Csa5G577960	Csa5G591760	Csa5G630750	Csa5G645160	Csa6G087890	Csa6G179460	Csa7G372940	Csa7G372950	Csa7G387680	Csa7G430220
GO:0000149
Csa1G012100	Csa1G025010	Csa1G039020	Csa1G042330	Csa1G170510	Csa1G181510	Csa1G181540	Csa1G181560	Csa1G469730	Csa1G590280	Csa2G008060	Csa2G010140	Csa2G150510	Csa2G270230	Csa2G368890	Csa2G415550	Csa3G002310	Csa3G110590	Csa3G118000	Csa3G133920	Csa3G698470	Csa3G731100	Csa3G876030	Csa4G011610	Csa4G017180	Csa4G152280	Csa4G280590	Csa4G628900	Csa5G208460	Csa5G265810	Csa5G577960	Csa5G606590	Csa5G622780	Csa6G008830	Csa6G013880	Csa6G077380	Csa6G087890	Csa6G188120	Csa6G405950	Csa6G499780	Csa6G519720	Csa7G011840	Csa7G024030	Csa7G049180	Csa7G368110	Csa7G372950	Csa7G430220
GO:0000155
Csa1G159090	Csa1G408730	Csa1G461010	Csa3G640610	Csa4G650220	Csa5G598040	Csa7G057530	Csa7G234150	Csa7G388340
GO:0000156
Csa1G006300	Csa1G038380	Csa1G097720	Csa1G132120	Csa1G267770	Csa1G408200	Csa1G423030	Csa1G423050	Csa1G524660	Csa1G527950	Csa2G005920	Csa2G008740	Csa2G034540	Csa2G059770	Csa2G070880	Csa2G236120	Csa2G336080	Csa2G350290	Csa2G408430	Csa3G002710	Csa3G016400	Csa3G116630	Csa3G131940	Csa3G141850	Csa3G165610	Csa3G180290	Csa3G180360	Csa3G640610	Csa3G817730	Csa3G822100	Csa3G904140	Csa4G293050	Csa4G425730	Csa4G436980	Csa4G650210	Csa4G650220	Csa4G652100	Csa5G021300	Csa5G114650	Csa5G139010	Csa5G173550	Csa5G223020	Csa5G256680	Csa5G265300	Csa5G434550	Csa5G466890	Csa5G549170	Csa5G576720	Csa5G586040	Csa5G603910
GO:0000166
Csa1G000600	Csa1G000690	Csa1G000740	Csa1G000750	Csa1G001330	Csa1G001340	Csa1G001380	Csa1G001420	Csa1G001520	Csa1G002060	Csa1G002130	Csa1G002150	Csa1G002720	Csa1G002730	Csa1G002860	Csa1G002940	Csa1G003510	Csa1G003540	Csa1G004050	Csa1G004060	Csa1G004080	Csa1G004090	Csa1G004240	Csa1G004250	Csa1G004350	Csa1G004970	Csa1G005500	Csa1G005510	Csa1G005520	Csa1G005530	Csa1G005590	Csa1G005610	Csa1G006270	Csa1G006280	Csa1G007860	Csa1G007870	Csa1G007880	Csa1G008440	Csa1G008520	Csa1G008550	Csa1G009580	Csa1G009600	Csa1G009610	Csa1G009770	Csa1G009920	Csa1G010940	Csa1G011440	Csa1G011470	Csa1G011500	Csa1G011510
GO:0000175
Csa1G004330	Csa1G021960	Csa1G023040	Csa1G063610	Csa1G168920	Csa1G615210	Csa1G633390	Csa1G633400	Csa2G270190	Csa2G374620	Csa2G382590	Csa2G382610	Csa3G048430	Csa3G089000	Csa3G117930	Csa3G797590	Csa3G822370	Csa3G838680	Csa3G878860	Csa4G011090	Csa4G165870	Csa4G165880	Csa4G165890	Csa4G508480	Csa4G669220	Csa5G175730	Csa6G040560	Csa6G146430	Csa6G425790	Csa7G074840	CsaUNG003720
GO:0000179
Csa1G679560	Csa3G063650	Csa3G063660	Csa3G124770	Csa3G523080	Csa4G377170	Csa6G504600
GO:0000182
Csa3G305640	Csa3G305660	Csa3G307160	Csa3G307170	Csa3G375720	Csa5G623900	Csa6G078570
GO:0000213
Csa6G290260
GO:0000217
Csa1G015650	Csa1G020900	Csa1G616340	Csa2G00090	Csa2G004730	Csa2G030070	Csa2G030620	Csa2G033360	Csa2G416820	Csa3G129680	Csa3G141820	Csa3G175630	Csa3G182000	Csa3G221760	Csa3G636420	Csa3G819830	Csa3G819840	Csa3G819870	Csa3G835790	Csa5G532470	Csa5G533470	Csa5G590120	Csa6G074590	Csa7G372260	Csa7G372270	Csa7G407640	Csa7G428840
GO:0000224
Csa2G011510	Csa4G627190
GO:0000225
Csa1G012160
GO:0000247
Csa3G146560
GO:0000250
Csa1G025800	Csa1G025820
GO:0000257
Csa1G166770	Csa1G168360	Csa7G065130
GO:0000268
Csa3G020030	Csa3G039290	Csa3G872710	Csa6G519610
GO:0000285
Csa1G662800	Csa2G005920	Csa7G206930	Csa7G448020	CsaUNG018640
GO:0000287
Csa1G000690	Csa1G003510	Csa1G005510	Csa1G006300	Csa1G007860	Csa1G007880	Csa1G008520	Csa1G008580	Csa1G009810	Csa1G014400	Csa1G014470	Csa1G020900	Csa1G021960	Csa1G023040	Csa1G024250	Csa1G024300	Csa1G029580	Csa1G030620	Csa1G031190	Csa1G031880	Csa1G033310	Csa1G038910	Csa1G041570	Csa1G042070	Csa1G042730	Csa1G043280	Csa1G045530	Csa1G045600	Csa1G045710	Csa1G046040	Csa1G050040	Csa1G050200	Csa1G051730	Csa1G057040	Csa1G066550	Csa1G066560	Csa1G066570	Csa1G068570	Csa1G070070	Csa1G070080	Csa1G071820	Csa1G071920	Csa1G072460	Csa1G073820	Csa1G074900	Csa1G083760	Csa1G084260	Csa1G084270	Csa1G120440	Csa1G152000
GO:0000295
Csa1G039930	Csa1G051610	Csa2G021690	Csa2G351660	Csa2G356660	Csa3G120460	Csa3G124800	Csa3G543170	Csa3G731730	Csa5G155590	Csa5G218820	Csa5G604400	Csa6G302710	Csa6G425150	Csa6G504580	Csa7G050790
GO:0000297
CsaUNG028500
GO:0000339
Csa1G408710	Csa1G616300	Csa2G171890	Csa3G038760	Csa4G129020	Csa5G606440	Csa5G622860	Csa6G405350	Csa6G490840	Csa7G448830
GO:0000340
Csa1G408710	Csa4G129020	Csa5G606440	Csa5G622860	Csa6G405350
GO:0000386
Csa1G144280	Csa2G020930	Csa3G135040	Csa3G166320	Csa7G431430
GO:0000400
Csa1G020900	Csa1G616340	Csa2G004730	Csa2G030070	Csa2G416820	Csa3G141820	Csa7G407640
GO:0000402
Csa1G616340
GO:0000403
Csa2G00090	Csa2G030620	Csa2G033360	Csa2G416820	Csa3G129680	Csa3G141820	Csa3G221760	Csa3G636420	Csa3G819830	Csa3G819840	Csa3G819870	Csa5G590120
GO:0000404
Csa1G020900	Csa7G407640
GO:0000405
Csa1G015650	Csa2G00090	Csa2G030620	Csa2G033360	Csa3G129680	Csa3G182000	Csa3G221760	Csa3G636420	Csa3G819830	Csa3G819840	Csa3G819870	Csa3G835790	Csa5G590120	Csa6G074590
GO:0000406
Csa1G020900	Csa7G407640
GO:0000700
Csa5G198160	Csa6G088720	Csa6G188070
GO:0000701
Csa5G198160	Csa6G088720	Csa6G188070
GO:0000702
Csa2G000230	Csa4G006390	Csa4G015140	Csa6G088720	Csa6G382890	Csa7G450550
GO:0000703
Csa4G015140
GO:0000774
Csa2G315400	Csa3G073880	Csa4G417510
GO:0000810
Csa2G404960
GO:0000822
Csa3G597350	Csa3G890010	Csa3G890020	Csa6G516940	Csa7G393970
GO:0000823
Csa4G009900
GO:0000824
Csa4G009900
GO:0000827
Csa5G635360
GO:0000828
Csa5G635360
GO:0000829
Csa5G635360
GO:0000832
Csa5G635360
GO:0000900
Csa1G599460	Csa1G599470	Csa3G536140	Csa3G640540	Csa5G182720	Csa5G622680	Csa6G190240	Csa6G326920	Csa7G071550	Csa7G390170
GO:0000975
Csa2G033990
GO:0000981
Csa1G588520	Csa1G598870	Csa2G287110	Csa2G351760	Csa2G361700	Csa3G758990	Csa3G829120	Csa4G046670	Csa5G152860	Csa5G587110	Csa5G623900	Csa6G426360	Csa6G487770	Csa7G432650
GO:0000988
Csa1G000020	Csa1G001390	Csa1G004130	Csa1G004900	Csa1G005510	Csa1G006290	Csa1G013220	Csa1G014400	Csa1G015800	Csa1G024870	Csa1G029570	Csa1G029580	Csa1G032450	Csa1G045820	Csa1G046890	Csa1G048950	Csa1G049460	Csa1G050040	Csa1G057040	Csa1G074900	Csa1G086920	Csa1G123490	Csa1G173200	Csa1G275930	Csa1G302180	Csa1G529120	Csa1G533390	Csa1G569300	Csa1G569330	Csa1G570150	Csa1G590250	Csa1G614640	Csa1G616310	Csa1G629170	Csa1G630290	Csa1G688130	Csa2G003590	Csa2G004720	Csa2G005970	Csa2G008080	Csa2G009570	Csa2G009580	Csa2G030050	Csa2G031700	Csa2G035450	Csa2G049880	Csa2G070230	Csa2G076020	Csa2G100550	Csa2G119340
GO:0000989
Csa1G000020	Csa1G001390	Csa1G004130	Csa1G004900	Csa1G005510	Csa1G006290	Csa1G013220	Csa1G014400	Csa1G015800	Csa1G024870	Csa1G029570	Csa1G029580	Csa1G032450	Csa1G045820	Csa1G046890	Csa1G048950	Csa1G049460	Csa1G050040	Csa1G057040	Csa1G074900	Csa1G086920	Csa1G123490	Csa1G173200	Csa1G275930	Csa1G302180	Csa1G529120	Csa1G533390	Csa1G569300	Csa1G569330	Csa1G570150	Csa1G590250	Csa1G614640	Csa1G616310	Csa1G629170	Csa1G630290	Csa1G688130	Csa2G003590	Csa2G004720	Csa2G005970	Csa2G008080	Csa2G009570	Csa2G009580	Csa2G030050	Csa2G031700	Csa2G035450	Csa2G049880	Csa2G070230	Csa2G076020	Csa2G100550	Csa2G119340
GO:0000990
Csa2G372830	Csa2G431090	Csa3G354500	Csa3G687740	Csa6G078550	Csa6G446410
GO:0000996
Csa2G372830	Csa2G431090	Csa3G354500	Csa3G687740	Csa6G078550	Csa6G446410
GO:0001067
Csa2G033990
GO:0001071
Csa1G000050	Csa1G000550	Csa1G000700	Csa1G000770	Csa1G002800	Csa1G004120	Csa1G004130	Csa1G004870	Csa1G004900	Csa1G004970	Csa1G006290	Csa1G007910	Csa1G009580	Csa1G009680	Csa1G009700	Csa1G009790	Csa1G009870	Csa1G011540	Csa1G014310	Csa1G014400	Csa1G015610	Csa1G020890	Csa1G023580	Csa1G025040	Csa1G025920	Csa1G025960	Csa1G027500	Csa1G029570	Csa1G031750	Csa1G032410	Csa1G033030	Csa1G033200	Csa1G033250	Csa1G033300	Csa1G038340	Csa1G038380	Csa1G039000	Csa1G039270	Csa1G039900	Csa1G039910	Csa1G039960	Csa1G039990	Csa1G040010	Csa1G042180	Csa1G042290	Csa1G042340	Csa1G042350	Csa1G042780	Csa1G042960	Csa1G043000
GO:0001409
Csa2G004740	Csa3G126980	Csa5G183270
GO:0001595
Csa3G848170	Csa4G646300	Csa4G646320	Csa5G152990
GO:0001653
Csa1G002860	Csa1G004050	Csa1G004240	Csa1G008550	Csa1G011510	Csa1G045570	Csa1G046210	Csa1G046270	Csa1G051860	Csa1G051870	Csa1G051880	Csa1G056960	Csa1G073700	Csa1G073890	Csa1G075600	Csa1G256170	Csa1G419310	Csa1G435730	Csa1G435740	Csa1G470410	Csa1G538180	Csa1G570240	Csa1G574950	Csa1G586830	Csa1G599490	Csa1G601530	Csa1G605750	Csa1G659090	Csa1G701280	Csa2G000710	Csa2G034780	Csa2G080190	Csa2G155100	Csa2G336150	Csa2G338880	Csa2G348900	Csa2G356650	Csa2G377920	Csa2G404910	Csa2G406790	Csa2G427340	Csa3G002730	Csa3G036410	Csa3G037080	Csa3G048440	Csa3G121690	Csa3G126190	Csa3G174580	Csa3G179080	Csa3G181440
GO:0001664
Csa1G001410	Csa1G030670	Csa1G074910	Csa1G302180	Csa1G497310	Csa1G637960	Csa2G005970	Csa2G354610	Csa2G367230	Csa4G438550	Csa5G153090	Csa5G223010	Csa6G000030	Csa6G181580	Csa6G367170	Csa6G489930	Csa7G009160	Csa7G267960	Csa7G431420
GO:0001671
Csa1G013230	Csa1G042670	Csa1G064710	Csa1G651680	Csa3G800690	Csa3G910690	Csa4G292450	Csa5G517890	Csa5G623520	Csa6G500400
GO:0001716
Csa5G524850
GO:0001727
Csa5G167040	Csa5G580670	Csa6G517070
GO:0001729
Csa5G167040	Csa5G580670	Csa6G517070
GO:0001758
Csa1G005520	Csa2G010420
GO:0001786
Csa1G173200	Csa7G179630
GO:0001846
Csa2G033940	Csa4G009350
GO:0001848
Csa2G033940	Csa4G009350
GO:0001849
Csa2G033940	Csa4G009350
GO:0001871
Csa1G013210	Csa1G039150	Csa1G062370	Csa1G181450	Csa1G278500	Csa1G507470	Csa1G522000	Csa2G000490	Csa2G139290	Csa2G222050	Csa2G246520	Csa2G264620	Csa2G277600	Csa3G146300	Csa3G152050	Csa3G815440	Csa3G855430	Csa3G914060	Csa4G000710	Csa4G280410	Csa4G420150	Csa4G620610	Csa4G622750	Csa4G639880	Csa5G139170	Csa5G181480	Csa5G606660	Csa5G628660	Csa5G643880	Csa5G647400	Csa6G073490	Csa6G110840	Csa6G139780	Csa6G178950	Csa6G366460	Csa6G420530	Csa6G445040	Csa6G507210	Csa6G521610	Csa7G031660	Csa7G039260	Csa7G235750	Csa7G239620	Csa7G251640
GO:0001882
Csa1G000600	Csa1G000690	Csa1G000740	Csa1G000750	Csa1G001330	Csa1G001340	Csa1G001380	Csa1G001420	Csa1G002060	Csa1G002130	Csa1G002150	Csa1G002730	Csa1G002860	Csa1G002940	Csa1G003510	Csa1G003540	Csa1G004050	Csa1G004060	Csa1G004080	Csa1G004090	Csa1G004240	Csa1G004250	Csa1G004350	Csa1G004970	Csa1G005500	Csa1G005510	Csa1G005520	Csa1G005590	Csa1G005610	Csa1G006280	Csa1G007860	Csa1G007870	Csa1G007880	Csa1G008440	Csa1G008520	Csa1G008550	Csa1G009580	Csa1G009600	Csa1G009610	Csa1G009920	Csa1G010940	Csa1G011440	Csa1G011470	Csa1G011500	Csa1G011510	Csa1G011550	Csa1G012660	Csa1G013170	Csa1G013180	Csa1G013230
GO:0001883
Csa1G000600	Csa1G000690	Csa1G000740	Csa1G000750	Csa1G001330	Csa1G001340	Csa1G001380	Csa1G001420	Csa1G002060	Csa1G002130	Csa1G002150	Csa1G002730	Csa1G002860	Csa1G002940	Csa1G003510	Csa1G003540	Csa1G004050	Csa1G004060	Csa1G004080	Csa1G004090	Csa1G004240	Csa1G004250	Csa1G004350	Csa1G004970	Csa1G005500	Csa1G005510	Csa1G005520	Csa1G005590	Csa1G005610	Csa1G006280	Csa1G007860	Csa1G007870	Csa1G007880	Csa1G008440	Csa1G008520	Csa1G008550	Csa1G009580	Csa1G009600	Csa1G009610	Csa1G009920	Csa1G010940	Csa1G011440	Csa1G011470	Csa1G011500	Csa1G011510	Csa1G011550	Csa1G012660	Csa1G013170	Csa1G013180	Csa1G013230
GO:0001884
Csa5G651140
GO:0001948
Csa1G172570	Csa1G264000	Csa2G000380	Csa2G002550	Csa2G033310	Csa2G174100	Csa2G373520	Csa3G134960	Csa3G374210	Csa3G597310	Csa3G782680	Csa3G840390	Csa3G847620	Csa4G192140	Csa4G285680	Csa6G476680	Csa6G476690	Csa6G502760	Csa6G510340	Csa7G452910
GO:0001965
Csa1G153010	Csa6G450960
GO:0001968
Csa5G632080	Csa5G632090	Csa5G632130	Csa5G633130
GO:0001972
Csa3G011860
GO:0002020
Csa4G295440
GO:0002039
Csa1G008480	Csa1G024210	Csa1G024870	Csa1G560660	Csa1G573000	Csa2G033360	Csa2G409490	Csa3G000050	Csa3G104880	Csa3G118000	Csa3G122300	Csa3G151390	Csa3G151540	Csa3G171220	Csa3G182230	Csa3G221760	Csa3G636420	Csa3G838640	Csa3G880030	Csa4G280590	Csa4G308520	Csa5G586030	Csa5G610330	Csa6G074020	Csa6G148230	Csa6G157100	Csa6G305300	Csa6G448100	Csa6G502000	Csa6G519650	Csa6G526520	Csa7G069140	Csa7G191190	Csa7G238960	Csa7G357030	Csa7G387150	Csa7G394010	Csa7G449470
GO:0002054
Csa6G430660
GO:0002059
Csa6G430660
GO:0002061
Csa6G430660
GO:0002094
Csa3G653960
GO:0003674
Csa1G000010	Csa1G000020	Csa1G000030	Csa1G000040	Csa1G000050	Csa1G000550	Csa1G000570	Csa1G000580	Csa1G000600	Csa1G000610	Csa1G000640	Csa1G000650	Csa1G000660	Csa1G000670	Csa1G000680	Csa1G000690	Csa1G000700	Csa1G000710	Csa1G000720	Csa1G000740	Csa1G000750	Csa1G000770	Csa1G001280	Csa1G001310	Csa1G001330	Csa1G001340	Csa1G001360	Csa1G001380	Csa1G001390	Csa1G001400	Csa1G001410	Csa1G001420	Csa1G001430	Csa1G001450	Csa1G001460	Csa1G001490	Csa1G001510	Csa1G001520	Csa1G001530	Csa1G002030	Csa1G002040	Csa1G002050	Csa1G002060	Csa1G002090	Csa1G002100	Csa1G002110	Csa1G002120	Csa1G002130	Csa1G002140	Csa1G002150
GO:0003676
Csa1G000020	Csa1G000050	Csa1G000580	Csa1G000600	Csa1G000690	Csa1G000710	Csa1G000770	Csa1G001310	Csa1G001380	Csa1G001390	Csa1G001400	Csa1G001420	Csa1G001450	Csa1G001510	Csa1G002050	Csa1G002120	Csa1G002140	Csa1G002850	Csa1G002890	Csa1G003540	Csa1G004080	Csa1G004090	Csa1G004110	Csa1G004120	Csa1G004130	Csa1G004190	Csa1G004210	Csa1G004330	Csa1G004870	Csa1G004900	Csa1G004950	Csa1G004970	Csa1G004980	Csa1G005570	Csa1G005580	Csa1G005620	Csa1G006290	Csa1G007850	Csa1G008430	Csa1G008440	Csa1G009580	Csa1G009660	Csa1G009680	Csa1G009700	Csa1G009710	Csa1G009790	Csa1G009800	Csa1G009870	Csa1G009910	Csa1G011480
GO:0003677
Csa1G000050	Csa1G000580	Csa1G000600	Csa1G000770	Csa1G001380	Csa1G001390	Csa1G001420	Csa1G001450	Csa1G001510	Csa1G002850	Csa1G002890	Csa1G004110	Csa1G004120	Csa1G004130	Csa1G004210	Csa1G004870	Csa1G004900	Csa1G004970	Csa1G004980	Csa1G005570	Csa1G006290	Csa1G007850	Csa1G008430	Csa1G008440	Csa1G009580	Csa1G009660	Csa1G009680	Csa1G009700	Csa1G009710	Csa1G009790	Csa1G009870	Csa1G011550	Csa1G013220	Csa1G013230	Csa1G013770	Csa1G013800	Csa1G013810	Csa1G014310	Csa1G014360	Csa1G014400	Csa1G014500	Csa1G015060	Csa1G015590	Csa1G015610	Csa1G015650	Csa1G015680	Csa1G015800	Csa1G020890	Csa1G020900	Csa1G021940
GO:0003678
Csa1G008440	Csa1G011550	Csa1G015650	Csa1G024810	Csa1G123490	Csa1G325370	Csa1G472480	Csa1G541890	Csa1G541900	Csa1G541910	Csa1G542410	Csa1G542430	Csa1G616310	Csa1G703040	Csa2G00090	Csa2G009300	Csa2G030620	Csa2G033360	Csa2G076020	Csa2G076520	Csa2G249850	Csa2G354740	Csa2G395190	Csa2G395690	Csa2G416820	Csa3G113330	Csa3G122300	Csa3G126130	Csa3G127240	Csa3G129670	Csa3G129680	Csa3G141820	Csa3G146440	Csa3G151390	Csa3G171150	Csa3G171160	Csa3G207350	Csa3G221760	Csa3G228360	Csa3G228370	Csa3G228870	Csa3G305660	Csa3G307170	Csa3G375720	Csa3G434980	Csa3G636420	Csa3G734900	Csa3G736810	Csa3G745020	Csa3G782660
GO:0003680
Csa1G024960	Csa1G024970	Csa1G629020	Csa2G009590	Csa2G010120	Csa2G190760	Csa2G370580	Csa3G011720	Csa3G011730	Csa3G126060	Csa3G126110	Csa3G127050	Csa3G141840	Csa3G175630	Csa3G176860	Csa3G247890	Csa3G890120	Csa3G902370	Csa3G902390	Csa4G664470	Csa5G010650	Csa5G153690	Csa5G157420	Csa5G157940	Csa5G169100	Csa5G182750	Csa5G532470	Csa5G533470	Csa5G568810	Csa6G003410	Csa6G008690	Csa6G022310	Csa6G076820	Csa6G079180	Csa6G087770	Csa6G401440	Csa7G029400	Csa7G044920	Csa7G372260	Csa7G372270	Csa7G427080	Csa7G428840
GO:0003681
Csa1G001510	Csa1G616340	Csa2G264570	Csa3G710780	Csa3G710790	Csa6G190200
GO:0003682
Csa1G000050	Csa1G001390	Csa1G004130	Csa1G008440	Csa1G013220	Csa1G013800	Csa1G024810	Csa1G064860	Csa1G123490	Csa1G123500	Csa1G169930	Csa1G172600	Csa1G173200	Csa1G187170	Csa1G275930	Csa1G325370	Csa1G472480	Csa1G480690	Csa1G530140	Csa1G599390	Csa1G604080	Csa1G616310	Csa1G629150	Csa1G629170	Csa1G638490	Csa1G703040	Csa2G000250	Csa2G004730	Csa2G006830	Csa2G009300	Csa2G010260	Csa2G010320	Csa2G030010	Csa2G030070	Csa2G060410	Csa2G075340	Csa2G075970	Csa2G076020	Csa2G076520	Csa2G079620	Csa2G123570	Csa2G149450	Csa2G174090	Csa2G224300	Csa2G278160	Csa2G279200	Csa2G302110	Csa2G338900	Csa2G359990	Csa2G383360
GO:0003684
Csa1G020900	Csa1G073770	Csa1G464550	Csa1G537440	Csa1G561390	Csa1G597830	Csa2G000410	Csa2G004730	Csa2G011510	Csa2G030070	Csa2G058700	Csa2G072450	Csa2G375760	Csa3G064210	Csa3G126250	Csa3G134540	Csa3G145750	Csa3G182010	Csa3G434980	Csa3G524580	Csa3G608160	Csa3G710740	Csa3G730970	Csa3G781550	Csa3G792040	Csa3G829030	Csa3G857070	Csa3G881660	Csa3G889670	Csa3G912890	Csa4G006390	Csa4G114240	Csa4G119250	Csa4G188390	Csa4G338990	Csa4G627160	Csa4G642520	Csa5G152930	Csa5G163650	Csa5G165160	Csa5G424880	Csa5G603350	Csa5G608600	Csa6G014860	Csa6G161200	Csa6G296460	Csa6G382890	Csa6G490850	Csa6G495680	Csa6G495790
GO:0003688
Csa1G435200	Csa2G009300	Csa2G297150	Csa2G359990	Csa3G644850	Csa3G722880	Csa3G736810	Csa4G031080	Csa5G167720	Csa5G175910	Csa5G218180	Csa5G622630	Csa6G087740	Csa6G186380	Csa6G522780	Csa6G525570	Csa6G538780	Csa7G004140	Csa7G064040	Csa7G343310	Csa7G407650	Csa7G450760
GO:0003689
Csa3G038730	Csa3G113330	Csa3G132560	Csa3G592670	Csa4G361280	Csa4G579870	Csa6G382960	Csa6G426950	Csa6G500470	Csa6G502800	Csa6G504490	Csa6G507120	Csa6G520280
GO:0003690
Csa1G002890	Csa1G013770	Csa1G013800	Csa1G020900	Csa1G024960	Csa1G024970	Csa1G032430	Csa1G039180	Csa1G039190	Csa1G042690	Csa1G073770	Csa1G118880	Csa1G366990	Csa1G423180	Csa1G464550	Csa1G523110	Csa1G528490	Csa1G561390	Csa1G575170	Csa1G597830	Csa1G598870	Csa1G629020	Csa2G000020	Csa2G000310	Csa2G004730	Csa2G009590	Csa2G010120	Csa2G030070	Csa2G190760	Csa2G247040	Csa2G278160	Csa2G324460	Csa2G368990	Csa2G370580	Csa2G376830	Csa2G381650	Csa2G416100	Csa3G000710	Csa3G005560	Csa3G009490	Csa3G011720	Csa3G011730	Csa3G017180	Csa3G064210	Csa3G122550	Csa3G122590	Csa3G126060	Csa3G126110	Csa3G126130	Csa3G127050
GO:0003691
Csa1G118880	Csa1G523110	Csa1G597830	Csa1G598870	Csa3G126130	Csa3G129670	Csa3G145750	Csa3G851750	Csa4G000700	Csa4G017100	Csa5G182630	Csa6G190310	Csa6G495710
GO:0003692
Csa6G002890
GO:0003696
Csa1G480690	Csa3G000710	Csa3G126820	Csa3G302110	Csa5G630730	Csa6G078540
GO:0003697
Csa1G002890	Csa1G013770	Csa1G013800	Csa1G013810	Csa1G020900	Csa1G032430	Csa1G039180	Csa1G039190	Csa1G042140	Csa1G042840	Csa1G058160	Csa1G063540	Csa1G063550	Csa1G123490	Csa1G181500	Csa1G325370	Csa1G423180	Csa1G480690	Csa1G568540	Csa1G569230	Csa1G569370	Csa1G597830	Csa1G598870	Csa1G604600	Csa1G703040	Csa2G000020	Csa2G000250	Csa2G000410	Csa2G009300	Csa2G033360	Csa2G033990	Csa2G061550	Csa2G171930	Csa2G234550	Csa2G247040	Csa2G249870	Csa2G285910	Csa2G324460	Csa2G351790	Csa2G360590	Csa2G360660	Csa2G368990	Csa2G416100	Csa2G439190	Csa3G005560	Csa3G009490	Csa3G047790	Csa3G062570	Csa3G122600	Csa3G126080
GO:0003700
Csa1G000050	Csa1G000550	Csa1G000700	Csa1G000770	Csa1G002800	Csa1G004120	Csa1G004130	Csa1G004870	Csa1G004900	Csa1G004970	Csa1G006290	Csa1G007910	Csa1G009580	Csa1G009680	Csa1G009700	Csa1G009790	Csa1G009870	Csa1G011540	Csa1G014310	Csa1G014400	Csa1G015610	Csa1G020890	Csa1G023580	Csa1G025040	Csa1G025920	Csa1G025960	Csa1G027500	Csa1G029570	Csa1G031750	Csa1G032410	Csa1G033030	Csa1G033200	Csa1G033250	Csa1G033300	Csa1G038340	Csa1G038380	Csa1G039000	Csa1G039270	Csa1G039900	Csa1G039910	Csa1G039960	Csa1G039990	Csa1G040010	Csa1G042180	Csa1G042290	Csa1G042340	Csa1G042350	Csa1G042780	Csa1G042960	Csa1G043000
GO:0003705
Csa1G588520	Csa1G598870	Csa2G287110	Csa2G351760	Csa4G046670	Csa5G152860	Csa5G587110	Csa5G623900	Csa6G426360	Csa6G487770	Csa7G432650
GO:0003707
Csa2G361700	Csa3G595210	Csa3G758990	Csa3G829120	Csa5G517790
GO:0003712
Csa1G000020	Csa1G001390	Csa1G004130	Csa1G004900	Csa1G005510	Csa1G006290	Csa1G013220	Csa1G014400	Csa1G015800	Csa1G024870	Csa1G029570	Csa1G029580	Csa1G032450	Csa1G045820	Csa1G046890	Csa1G048950	Csa1G049460	Csa1G050040	Csa1G057040	Csa1G074900	Csa1G086920	Csa1G123490	Csa1G173200	Csa1G275930	Csa1G302180	Csa1G529120	Csa1G533390	Csa1G569300	Csa1G569330	Csa1G570150	Csa1G590250	Csa1G614640	Csa1G616310	Csa1G629170	Csa1G630290	Csa1G688130	Csa2G003590	Csa2G004720	Csa2G005970	Csa2G008080	Csa2G009570	Csa2G009580	Csa2G030050	Csa2G031700	Csa2G035450	Csa2G049880	Csa2G070230	Csa2G076020	Csa2G100550	Csa2G119340
GO:0003713
Csa1G000020	Csa1G001390	Csa1G004130	Csa1G004900	Csa1G015800	Csa1G024870	Csa1G029570	Csa1G029580	Csa1G050040	Csa1G086920	Csa1G123490	Csa1G173200	Csa1G529120	Csa1G533390	Csa1G569300	Csa1G570150	Csa2G003590	Csa2G004720	Csa2G008080	Csa2G009570	Csa2G009580	Csa2G031700	Csa2G035450	Csa2G100550	Csa2G249850	Csa2G302110	Csa2G302300	Csa2G355030	Csa2G360620	Csa2G364570	Csa2G375240	Csa2G378560	Csa2G383360	Csa2G385060	Csa2G401490	Csa2G401990	Csa2G427310	Csa3G000050	Csa3G038160	Csa3G064190	Csa3G104880	Csa3G113280	Csa3G114460	Csa3G118000	Csa3G119510	Csa3G121620	Csa3G122300	Csa3G133330	Csa3G151390	Csa3G166260
GO:0003714
Csa1G004130	Csa1G005510	Csa1G006290	Csa1G013220	Csa1G014400	Csa1G015800	Csa1G045820	Csa1G048950	Csa1G050040	Csa1G057040	Csa1G074900	Csa1G275930	Csa1G569300	Csa1G569330	Csa1G590250	Csa1G616310	Csa1G629170	Csa1G630290	Csa1G688130	Csa2G030050	Csa2G031700	Csa2G049880	Csa2G070230	Csa2G119340	Csa2G149450	Csa2G345920	Csa2G351760	Csa2G367240	Csa2G375780	Csa3G038150	Csa3G061010	Csa3G121620	Csa3G124880	Csa3G126820	Csa3G133150	Csa3G146410	Csa3G184010	Csa3G728150	Csa3G733340	Csa3G734970	Csa3G743420	Csa3G790460	Csa3G816680	Csa3G824160	Csa3G836460	Csa3G892210	Csa4G022880	Csa4G026910	Csa4G043940	Csa4G295520
GO:0003720
Csa1G039120	Csa3G697390	Csa3G697400	Csa6G052700
GO:0003721
Csa3G697390	Csa3G697400
GO:0003723
Csa1G000690	Csa1G000710	Csa1G001310	Csa1G001380	Csa1G001400	Csa1G002050	Csa1G002120	Csa1G002140	Csa1G002890	Csa1G003540	Csa1G004080	Csa1G004090	Csa1G004330	Csa1G004950	Csa1G004970	Csa1G005580	Csa1G005620	Csa1G012660	Csa1G013770	Csa1G013810	Csa1G014360	Csa1G014470	Csa1G015790	Csa1G015840	Csa1G015850	Csa1G020880	Csa1G021960	Csa1G023040	Csa1G023600	Csa1G024300	Csa1G024810	Csa1G025140	Csa1G025270	Csa1G025830	Csa1G025930	Csa1G025950	Csa1G028050	Csa1G031810	Csa1G031900	Csa1G032430	Csa1G039120	Csa1G039130	Csa1G039140	Csa1G039180	Csa1G039190	Csa1G039230	Csa1G039850	Csa1G041530	Csa1G042100	Csa1G042260
GO:0003724
Csa1G004090	Csa1G012660	Csa1G024810	Csa1G039130	Csa1G039140	Csa1G042100	Csa1G042950	Csa1G071900	Csa1G077130	Csa1G325370	Csa1G528500	Csa1G560830	Csa1G688130	Csa1G703040	Csa2G013240	Csa2G068690	Csa2G169760	Csa2G350990	Csa2G381720	Csa2G395190	Csa2G395690	Csa3G016940	Csa3G077650	Csa3G077690	Csa3G122520	Csa3G127240	Csa3G146440	Csa3G149880	Csa3G151370	Csa3G151380	Csa3G168950	Csa3G171780	Csa3G207350	Csa3G228360	Csa3G228370	Csa3G228870	Csa3G252460	Csa3G257080	Csa3G639040	Csa3G654480	Csa3G736920	Csa3G746560	Csa3G782660	Csa3G812160	Csa3G824890	Csa3G838660	Csa4G063450	Csa4G097700	Csa4G280530	Csa4G378760
GO:0003725
Csa1G024810	Csa1G062340	Csa1G132060	Csa1G267180	Csa1G287000	Csa1G654870	Csa2G075460	Csa2G084270	Csa2G263950	Csa2G350460	Csa2G370450	Csa2G428390	Csa2G435470	Csa3G011070	Csa3G017100	Csa3G026150	Csa3G033730	Csa3G074990	Csa3G116650	Csa3G199600	Csa3G228360	Csa3G228370	Csa3G228870	Csa3G345370	Csa3G345380	Csa3G730970	Csa3G782660	Csa3G814360	Csa3G824890	Csa3G842040	Csa3G842050	Csa4G001760	Csa4G006230	Csa4G010950	Csa4G063450	Csa4G081280	Csa4G124860	Csa4G192230	Csa4G192730	Csa4G297450	Csa4G297470	Csa4G308610	Csa4G647410	Csa5G011670	Csa5G167730	Csa5G177110	Csa5G576660	Csa5G611030	Csa5G612290	Csa5G636640
GO:0003726
Csa6G002890
GO:0003727
Csa1G002890	Csa1G039180	Csa1G039190	Csa1G145960	Csa1G171070	Csa1G181500	Csa1G359460	Csa1G528490	Csa1G528500	Csa1G568570	Csa1G569470	Csa2G000020	Csa2G005870	Csa2G020930	Csa2G033990	Csa2G060420	Csa2G068690	Csa2G075290	Csa2G171930	Csa2G172520	Csa2G271430	Csa2G285910	Csa2G324460	Csa2G350360	Csa2G368990	Csa2G372170	Csa2G379260	Csa2G404980	Csa2G416100	Csa3G002780	Csa3G009490	Csa3G062570	Csa3G118170	Csa3G129610	Csa3G134590	Csa3G135040	Csa3G146650	Csa3G172960	Csa3G202720	Csa3G221750	Csa3G236550	Csa3G403980	Csa3G608180	Csa3G645950	Csa3G654480	Csa3G697930	Csa3G722890	Csa3G740070	Csa3G746540	Csa3G782700
GO:0003729
Csa1G045770	Csa1G063540	Csa1G063550	Csa1G168900	Csa1G181500	Csa1G480690	Csa1G599460	Csa1G599470	Csa1G616290	Csa2G000020	Csa2G000230	Csa2G003610	Csa2G005930	Csa2G021630	Csa2G033290	Csa2G033940	Csa2G074280	Csa2G075290	Csa2G099460	Csa2G171930	Csa2G234550	Csa2G235610	Csa2G277020	Csa2G285910	Csa2G297150	Csa2G337260	Csa2G345920	Csa2G351790	Csa2G360590	Csa2G368990	Csa2G373440	Csa2G375250	Csa2G382730	Csa2G404980	Csa2G435430	Csa3G002530	Csa3G002540	Csa3G002550	Csa3G009490	Csa3G017300	Csa3G038760	Csa3G048430	Csa3G062570	Csa3G104880	Csa3G110600	Csa3G118170	Csa3G126820	Csa3G135010	Csa3G202720	Csa3G302110
GO:0003730
Csa1G063550	Csa1G181500	Csa1G599460	Csa1G599470	Csa2G074280	Csa2G171930	Csa2G234550	Csa2G285910	Csa2G297150	Csa2G351790	Csa2G368990	Csa2G435430	Csa3G017300	Csa3G048430	Csa3G062570	Csa3G110600	Csa3G202720	Csa3G608180	Csa3G640540	Csa3G727970	Csa3G746540	Csa3G809410	Csa3G839850	Csa3G889750	Csa4G011790	Csa4G031080	Csa4G083660	Csa4G337270	Csa5G175910	Csa5G182720	Csa5G587170	Csa5G587210	Csa5G622680	Csa5G647270	Csa5G649320	Csa6G052760	Csa6G087740	Csa6G110300	Csa6G190240	Csa6G401470	Csa7G071550	Csa7G073530	Csa7G074890	Csa7G188690	Csa7G278740	Csa7G450760
GO:0003735
Csa1G000010	Csa1G005630	Csa1G009690	Csa1G009860	Csa1G021920	Csa1G021930	Csa1G023080	Csa1G024170	Csa1G025150	Csa1G041530	Csa1G042360	Csa1G046840	Csa1G050150	Csa1G057000	Csa1G072470	Csa1G095030	Csa1G126060	Csa1G150980	Csa1G153000	Csa1G153510	Csa1G162600	Csa1G162610	Csa1G163140	Csa1G168900	Csa1G257920	Csa1G448420	Csa1G448960	Csa1G462020	Csa1G470310	Csa1G470450	Csa1G481220	Csa1G530120	Csa1G538800	Csa1G540870	Csa1G568530	Csa1G569250	Csa1G569260	Csa1G569380	Csa1G573590	Csa1G575140	Csa1G580200	Csa1G589640	Csa1G600980	Csa1G615170	Csa1G629190	Csa1G659040	Csa1G696420	Csa2G000220	Csa2G000230	Csa2G000570
GO:0003743
Csa1G015840	Csa1G015850	Csa1G020880	Csa1G024810	Csa1G028050	Csa1G031810	Csa1G145930	Csa1G256200	Csa1G257340	Csa1G351950	Csa1G408710	Csa1G418250	Csa1G464540	Csa1G537630	Csa1G538130	Csa1G538140	Csa1G569520	Csa1G572430	Csa1G589080	Csa1G597810	Csa1G599390	Csa1G600810	Csa1G616290	Csa1G630290	Csa2G010170	Csa2G013230	Csa2G036070	Csa2G118310	Csa2G171890	Csa2G263950	Csa2G270880	Csa2G310390	Csa2G336670	Csa2G338870	Csa2G363560	Csa2G367740	Csa2G378560	Csa2G379090	Csa2G382670	Csa2G383360	Csa2G401420	Csa2G401490	Csa2G401990	Csa3G011800	Csa3G016980	Csa3G017100	Csa3G026150	Csa3G038160	Csa3G038760	Csa3G064190
GO:0003746
Csa1G003540	Csa1G005620	Csa1G042660	Csa1G050420	Csa1G087430	Csa1G087440	Csa1G207310	Csa1G256200	Csa1G599550	Csa2G009370	Csa2G075460	Csa2G139820	Csa2G325960	Csa2G345940	Csa2G382670	Csa3G110620	Csa3G110630	Csa3G186680	Csa3G728090	Csa3G816070	Csa3G829230	Csa3G829240	Csa3G872750	Csa3G878940	Csa3G881720	Csa4G651970	Csa5G160160	Csa5G266830	Csa5G468480	Csa5G495920	Csa5G495940	Csa5G495950	Csa5G517710	Csa5G606480	Csa6G014610	Csa6G014660	Csa6G104600	Csa6G139210	Csa6G176410	Csa6G176930	Csa6G290890	Csa6G338670	Csa6G486670	Csa7G041340	Csa7G201920	Csa7G392350
GO:0003747
Csa1G042660	Csa1G561950	Csa1G652260	Csa3G036420	Csa4G293340	Csa5G119700	Csa5G125700	Csa5G585970	Csa5G630740	Csa5G646680	Csa6G089230	Csa6G318700	Csa7G394660	CsaUNG025000	CsaUNG030410
GO:0003755
Csa1G042130	Csa1G153530	Csa1G265650	Csa1G423230	Csa1G690270	Csa1G707640	Csa2G009340	Csa2G100010	Csa2G100030	Csa2G234600	Csa2G270140	Csa2G360770	Csa2G369030	Csa2G380020	Csa3G017120	Csa3G100780	Csa3G118090	Csa3G119400	Csa3G121600	Csa3G125010	Csa3G129600	Csa3G172960	Csa3G176850	Csa3G356080	Csa3G608680	Csa3G658530	Csa3G690310	Csa3G748160	Csa3G748170	Csa3G748180	Csa3G777640	Csa3G836450	Csa3G889790	Csa3G912890	Csa4G011040	Csa4G046790	Csa4G279860	Csa4G442600	Csa4G646250	Csa5G128260	Csa5G202380	Csa5G472100	Csa5G624450	Csa5G648670	Csa6G006790	Csa6G008620	Csa6G077370	Csa6G086150	Csa6G093090	Csa6G135990
GO:0003756
Csa1G084280	Csa2G403150	Csa3G207360	Csa3G483810	Csa4G361910	Csa6G168250	Csa6G290880	Csa6G383520	Csa6G488380
GO:0003774
Csa1G001420	Csa1G004960	Csa1G008410	Csa1G011470	Csa1G011500	Csa1G015820	Csa1G025250	Csa1G028070	Csa1G038900	Csa1G039040	Csa1G042550	Csa1G045690	Csa1G065980	Csa1G089470	Csa1G169960	Csa1G173190	Csa1G186650	Csa1G187170	Csa1G232040	Csa1G240580	Csa1G257870	Csa1G257940	Csa1G270920	Csa1G302170	Csa1G373520	Csa1G478080	Csa1G495290	Csa1G537510	Csa1G568560	Csa1G573710	Csa1G590280	Csa1G650100	Csa1G675040	Csa1G690370	Csa2G000950	Csa2G006120	Csa2G006830	Csa2G010140	Csa2G015350	Csa2G021600	Csa2G022250	Csa2G022260	Csa2G034790	Csa2G074120	Csa2G094380	Csa2G169700	Csa2G173060	Csa2G223730	Csa2G237130	Csa2G250930
GO:0003777
Csa1G004960	Csa1G008410	Csa1G015820	Csa1G025250	Csa1G028070	Csa1G042550	Csa1G045690	Csa1G065980	Csa1G089470	Csa1G169960	Csa1G186650	Csa1G232040	Csa1G240580	Csa1G257870	Csa1G257940	Csa1G373520	Csa1G478080	Csa1G495290	Csa1G568560	Csa1G573710	Csa1G675040	Csa1G690370	Csa2G006120	Csa2G021600	Csa2G022250	Csa2G022260	Csa2G074120	Csa2G173060	Csa2G237130	Csa2G250930	Csa2G277090	Csa2G354040	Csa2G365120	Csa2G368870	Csa2G370520	Csa3G000080	Csa3G062600	Csa3G125560	Csa3G131940	Csa3G146650	Csa3G159460	Csa3G172990	Csa3G182230	Csa3G414070	Csa3G454120	Csa3G710760	Csa3G733350	Csa3G734250	Csa3G736850	Csa3G777560
GO:0003779
Csa1G000610	Csa1G001420	Csa1G002920	Csa1G005660	Csa1G011470	Csa1G011500	Csa1G013220	Csa1G014410	Csa1G015820	Csa1G024940	Csa1G028070	Csa1G031190	Csa1G038900	Csa1G039040	Csa1G042320	Csa1G045630	Csa1G050420	Csa1G073080	Csa1G073870	Csa1G077140	Csa1G084290	Csa1G118890	Csa1G169930	Csa1G172600	Csa1G173190	Csa1G187170	Csa1G228960	Csa1G270920	Csa1G302170	Csa1G423300	Csa1G467110	Csa1G467190	Csa1G475980	Csa1G480180	Csa1G537510	Csa1G569460	Csa1G569470	Csa1G587440	Csa1G589720	Csa1G590250	Csa1G590280	Csa1G597820	Csa1G600850	Csa1G629170	Csa1G700130	Csa1G700660	Csa1G700670	Csa1G700680	Csa2G000760	Csa2G000770
GO:0003785
Csa1G005660	Csa1G050420	Csa1G118890	Csa1G475980	Csa2G000760	Csa2G120920	Csa2G249860	Csa2G354680	Csa3G017050	Csa3G119810	Csa3G122580	Csa3G122620	Csa3G743450	Csa3G782620	Csa4G297540	Csa4G315020	Csa4G371070	Csa4G372620	Csa4G432460	Csa4G643070	Csa5G198170	Csa5G381800	Csa5G435070	Csa5G623850	Csa6G009480	Csa6G014660	Csa6G040580	Csa6G416810	Csa6G416820	Csa6G416840	Csa7G071340	Csa7G206930
GO:0003796
Csa1G001310	Csa1G267220	Csa1G267230	Csa1G267240	Csa2G033960	Csa2G193360	Csa2G193370	Csa2G346580	Csa2G402020	Csa3G120470	Csa3G120480	Csa3G120500	Csa5G139730	Csa5G139740	Csa5G139760	Csa5G139770	Csa7G072200	Csa7G072210
GO:0003810
Csa2G000660	Csa2G011510	Csa6G501260
GO:0003823
Csa4G103350
GO:0003824
Csa1G000020	Csa1G000030	Csa1G000040	Csa1G000570	Csa1G000600	Csa1G000610	Csa1G000650	Csa1G000660	Csa1G000670	Csa1G000690	Csa1G000720	Csa1G000740	Csa1G000750	Csa1G001310	Csa1G001360	Csa1G001380	Csa1G001420	Csa1G001460	Csa1G001490	Csa1G001520	Csa1G002040	Csa1G002050	Csa1G002090	Csa1G002110	Csa1G002120	Csa1G002130	Csa1G002150	Csa1G002160	Csa1G002660	Csa1G002680	Csa1G002710	Csa1G002720	Csa1G002760	Csa1G002770	Csa1G002780	Csa1G002790	Csa1G002810	Csa1G002820	Csa1G002830	Csa1G002840	Csa1G002860	Csa1G002880	Csa1G002900	Csa1G002910	Csa1G002920	Csa1G002940	Csa1G003510	Csa1G003520	Csa1G003540	Csa1G004040
GO:0003825
Csa1G005560	Csa1G467060	Csa3G009420	Csa4G028470	Csa4G622880	Csa5G602180	Csa6G520240	Csa7G049190
GO:0003826
Csa1G599400
GO:0003827
Csa7G024680
GO:0003829
Csa4G637160
GO:0003830
Csa1G351960	Csa5G522970	Csa5G598080
GO:0003831
Csa3G124950	Csa3G873780	Csa6G000660	Csa7G379100
GO:0003835
Csa1G196240	Csa3G599430	Csa6G152940
GO:0003840
Csa2G000660	Csa6G501260
GO:0003841
Csa2G059790	Csa2G361360	Csa2G365140	Csa3G043890	Csa3G077660	Csa3G812760	Csa4G476190	Csa5G182690	Csa7G253210
GO:0003842
Csa6G008780
GO:0003843
Csa1G002710	Csa1G073850	Csa1G605100	Csa1G605110	Csa2G302170	Csa2G302180	Csa2G302250	Csa2G302260	Csa4G621160	Csa5G420330	Csa6G128000	Csa7G036450	Csa7G236800	Csa7G429540	Csa7G429550	Csa7G429560
GO:0003844
Csa3G751970	Csa6G357030	Csa7G213180	Csa7G213190
GO:0003845
Csa1G051650	Csa1G051660	Csa1G051670	Csa1G051680	Csa5G650470
GO:0003848
Csa5G190480
GO:0003849
Csa2G369040	Csa3G073840	Csa3G835820	Csa3G835840	Csa6G499800	Csa7G064020	CsaUNG029140
GO:0003852
Csa3G363180	Csa3G823050
GO:0003854
Csa1G042570	Csa1G277460	Csa1G616860	Csa2G441240	Csa3G174040	Csa3G197950	Csa3G715370	Csa3G716370	Csa3G717870	Csa3G732580	Csa3G837550	Csa4G009870	Csa4G296130	Csa4G664460	Csa5G524780	Csa6G081470	Csa6G361340	Csa6G522790	Csa7G075630	Csa7G450540	CsaUNG027350
GO:0003855
Csa2G297240	Csa6G486810
GO:0003856
Csa3G002680	Csa6G486810
GO:0003857
Csa2G003610	Csa2G348190	Csa3G017300	Csa3G141770	Csa3G141780	Csa3G141810	Csa3G234000	Csa3G598890	Csa3G778290	Csa3G778300	Csa4G011790	Csa4G639790	Csa5G171720	Csa6G306330	Csa6G319770
GO:0003858
Csa1G031820	Csa1G044880	Csa1G168880	Csa1G698530	Csa3G730750	Csa3G733960	Csa3G778280	Csa3G843800	Csa3G848200
GO:0003859
Csa3G017300	Csa4G011790	Csa5G601480	Csa6G330970
GO:0003860
Csa1G629790	Csa2G005320	Csa3G127100	Csa4G608110	Csa4G651940
GO:0003861
Csa5G162650
GO:0003862
Csa4G006270	Csa6G446300	Csa6G509550
GO:0003863
Csa1G599400	Csa6G095870	Csa6G395130	Csa6G483270
GO:0003864
Csa7G338120
GO:0003866
Csa3G126230	Csa6G486810
GO:0003867
Csa3G730200	Csa4G036590	Csa4G056800	Csa4G056830	Csa4G056840	Csa4G326550	Csa4G618430	Csa7G432140
GO:0003868
Csa4G608160
GO:0003871
Csa1G599580	Csa3G213500	Csa3G355040	Csa3G822260	Csa3G842030
GO:0003872
Csa1G575110	Csa1G701210	Csa3G434990	Csa3G435010	Csa4G023010	Csa4G097630	Csa4G664520	Csa6G510350	Csa6G512900	Csa7G447890
GO:0003873
Csa1G532360	Csa6G182690
GO:0003876
Csa4G310720
GO:0003878
Csa1G043130	Csa1G560680	Csa2G348890	Csa6G331010	Csa6G362950
GO:0003879
Csa5G586570
GO:0003880
Csa1G524650	Csa6G074600
GO:0003883
Csa6G538800	Csa7G253200	Csa7G407510
GO:0003885
Csa3G116800	Csa3G901060	Csa4G103350	Csa4G236360
GO:0003886
Csa1G604080	Csa2G380010	Csa3G006640	Csa3G838650	Csa5G002610	Csa6G000130
GO:0003887
Csa1G005660	Csa1G015800	Csa1G039840	Csa1G434690	Csa1G435200	Csa1G569080	Csa1G570150	Csa2G030000	Csa2G030010	Csa2G278160	Csa2G375760	Csa2G402050	Csa3G038730	Csa3G113330	Csa3G116880	Csa3G781550	Csa3G807320	Csa4G361280	Csa4G625010	Csa4G626090	Csa4G637740	Csa4G642520	Csa5G583350	Csa5G603350	Csa6G094750	Csa6G151740	Csa6G151760	Csa6G294440	Csa6G365140	Csa6G382960	Csa6G425700	Csa6G426950	Csa6G426970	Csa6G476130	Csa6G495680	Csa6G502800	Csa6G520280	Csa6G532580	Csa7G051420	Csa7G062760	Csa7G069150	Csa7G071370	Csa7G071660	Csa7G081710	Csa7G387150	CsaUNG012520	CsaUNG033690
GO:0003896
Csa2G278160	Csa3G184000	Csa5G647410	Csa6G094750
GO:0003899
Csa1G043180	Csa1G045530	Csa1G083760	Csa1G084260	Csa1G084270	Csa1G095010	Csa1G527910	Csa1G595870	Csa1G673530	Csa1G690340	Csa1G702030	Csa2G036610	Csa2G074250	Csa2G093850	Csa2G100020	Csa2G193330	Csa2G222080	Csa2G278160	Csa2G345940	Csa2G372830	Csa2G384980	Csa2G403670	Csa3G002510	Csa3G039340	Csa3G043930	Csa3G047880	Csa3G119280	Csa3G143540	Csa3G166240	Csa3G180370	Csa3G182170	Csa3G184000	Csa3G354500	Csa3G642650	Csa3G690810	Csa3G811600	Csa3G815480	Csa3G822200	Csa3G844880	Csa3G866520	Csa3G877600	Csa4G011050	Csa4G022870	Csa4G031020	Csa4G038800	Csa4G651950	Csa5G312340	Csa5G435050	Csa5G600940	Csa5G607420
GO:0003904
Csa3G881660	Csa3G889670	Csa5G158490	Csa7G397570
GO:0003905
Csa2G361440	Csa3G800670	Csa3G855280	Csa3G857070	Csa5G606920	Csa6G134890	Csa6G502690	Csa7G432000
GO:0003906
Csa1G045870	Csa1G050040	Csa1G530120	Csa2G000230	Csa3G748840	Csa3G824160	Csa4G006390	Csa4G015140	Csa5G199310	Csa5G615310	Csa6G150590	Csa6G382890	Csa6G450390	Csa6G505930	Csa7G450550
GO:0003909
Csa1G045530	Csa1G073820	Csa1G303710	Csa1G522530	Csa2G049850	Csa2G061570	Csa2G145900	Csa2G169780	Csa2G354630	Csa3G171190	Csa3G748180	Csa3G842100	Csa4G051390	Csa4G418560	Csa5G396030	Csa5G577400	Csa6G046380	Csa6G148180	Csa6G160700	Csa6G301030	Csa6G358710	Csa6G426950	Csa6G511030	Csa7G115340	CsaUNG029290
GO:0003910
Csa1G045530	Csa1G073820	Csa1G303710	Csa1G522530	Csa2G049850	Csa2G061570	Csa2G145900	Csa2G169780	Csa2G354630	Csa3G171190	Csa3G748180	Csa3G842100	Csa4G051390	Csa4G418560	Csa5G396030	Csa5G577400	Csa6G046380	Csa6G148180	Csa6G160700	Csa6G301030	Csa6G358710	Csa6G511030	Csa7G115340	CsaUNG029290
GO:0003911
Csa6G426950
GO:0003912
Csa5G603350
GO:0003913
Csa3G881660	Csa3G889670	Csa5G158490	Csa5G171170	Csa7G397570	Csa7G433310
GO:0003914
Csa7G433310
GO:0003916
Csa1G011470	Csa1G038900	Csa1G270920	Csa2G00090	Csa2G249850	Csa3G063680	Csa3G104880	Csa3G172970	Csa3G636440	Csa3G690290	Csa3G808390	Csa3G813290	Csa3G850640	Csa4G025080	Csa4G286930	Csa4G293010	Csa4G430890	Csa4G651990	Csa5G152220	Csa6G190420	Csa7G056450	Csa7G232590	CsaUNG028550
GO:0003917
Csa1G011470	Csa1G038900	Csa1G270920	Csa3G063680	Csa3G104880	Csa3G172970	Csa3G636440	Csa3G813290	Csa3G850640	Csa4G025080	Csa4G651990	Csa6G190420	Csa7G056450	CsaUNG028550
GO:0003918
Csa2G00090	Csa3G063680	Csa3G104880	Csa3G690290	Csa3G808390	Csa3G850640	Csa4G025080	Csa4G286930	Csa4G293010	Csa4G430890	Csa5G152220	Csa6G190420	Csa7G232590
GO:0003919
Csa1G071920	Csa3G740810	Csa5G577970	Csa7G048080
GO:0003922
Csa1G275940	Csa3G855280	Csa4G181720	Csa5G153080	Csa5G606920	Csa6G134890	Csa7G066330	Csa7G432000
GO:0003923
Csa1G690290	Csa5G523060
GO:0003924
Csa1G003540	Csa1G005610	Csa1G025010	Csa1G030670	Csa1G042660	Csa1G042770	Csa1G042790	Csa1G153000	Csa1G172570	Csa1G181510	Csa1G304710	Csa1G305790	Csa1G351950	Csa1G467140	Csa1G469730	Csa1G537560	Csa1G629200	Csa1G660130	Csa1G696470	Csa1G705090	Csa2G003580	Csa2G008070	Csa2G009370	Csa2G010170	Csa2G021700	Csa2G035520	Csa2G049970	Csa2G075970	Csa2G094380	Csa2G139820	Csa2G237750	Csa2G270750	Csa2G297130	Csa2G297160	Csa2G297190	Csa2G310390	Csa2G326500	Csa2G334520	Csa2G338870	Csa2G345950	Csa2G351000	Csa2G368830	Csa2G379080	Csa2G379090	Csa2G380000	Csa2G382790	Csa2G401410	Csa2G415550	Csa2G415560	Csa2G418950
GO:0003933
Csa1G597180	Csa4G111580	Csa4G111590	Csa6G029440	Csa7G351870
GO:0003934
Csa1G597180	Csa7G351870
GO:0003935
Csa4G111580	Csa4G111590	Csa6G029440
GO:0003937
Csa1G057010
GO:0003938
Csa1G152500	Csa3G202220	Csa3G732640	Csa7G073520	Csa7G239630
GO:0003939
Csa3G180200	Csa3G180210	Csa3G180220	Csa3G598890	Csa3G778290	Csa3G778300	Csa4G337910	Csa5G171720
GO:0003941
Csa5G154750
GO:0003942
Csa2G236630
GO:0003949
Csa5G649910	Csa7G212660
GO:0003950
Csa3G008310	Csa3G134990	Csa3G203260	Csa3G398930	Csa3G817740	Csa3G823650	Csa3G901000	Csa4G627160	Csa6G152930	Csa7G030000	Csa7G113320	Csa7G397590	Csa7G398140
GO:0003951
Csa1G615160	Csa4G083530	Csa6G381800
GO:0003952
Csa4G181720	Csa5G149340	Csa5G153080	Csa7G066330
GO:0003954
Csa1G001460	Csa1G071890	Csa1G181370	Csa1G538810	Csa2G169710	Csa2G354640	Csa2G432800	Csa3G077630	Csa3G128840	Csa3G128850	Csa3G128860	Csa3G184070	Csa3G189850	Csa3G728010	Csa3G815460	Csa3G845450	Csa4G006380	Csa4G495230	Csa4G645960	Csa5G172840	Csa5G277970	Csa5G321460	Csa5G624440	Csa6G087960	Csa6G124000	Csa6G185240	Csa6G495720	Csa6G517010	Csa6G517020	Csa6G522670	Csa7G029950	Csa7G046710	Csa7G268510	CsaUNG026740	CsaUNG026750
GO:0003955
Csa5G435080	Csa5G623860
GO:0003956
Csa7G113310	Csa7G113320
GO:0003958
Csa2G361620	Csa3G011850	Csa3G011860	Csa3G115620	Csa3G124940	Csa3G124970	Csa3G903530	Csa4G056760	Csa5G606830	Csa5G606840	Csa6G004550	Csa6G448700
GO:0003959
Csa1G595890	Csa4G638340
GO:0003960
Csa1G163130	Csa3G207920	Csa3G236570	Csa5G166990	Csa5G601570	Csa5G630800	Csa5G645100	Csa6G517040	Csa7G351890	Csa7G351910	CsaUNG003110
GO:0003961
Csa3G002890	Csa5G148520
GO:0003962
Csa3G002890	Csa3G824870	Csa5G148520	Csa6G357010
GO:0003963
Csa1G633410
GO:0003964
Csa1G013810	Csa1G024300	Csa1G039120	Csa1G039130	Csa1G039140	Csa1G039230	Csa1G042490	Csa1G042840	Csa1G057030	Csa1G064860	Csa1G070600	Csa1G070610	Csa1G070620	Csa1G071160	Csa1G073890	Csa1G077180	Csa1G181550	Csa1G264580	Csa1G385040	Csa1G434190	Csa1G442340	Csa1G569420	Csa1G587450	Csa1G589130	Csa1G600890	Csa1G600950	Csa1G614140	Csa1G614640	Csa1G629120	Csa1G638490	Csa1G665330	Csa1G673520	Csa1G680100	Csa1G682130	Csa1G701280	Csa1G703590	Csa1G714720	Csa2G000950	Csa2G007410	Csa2G009510	Csa2G010260	Csa2G013230	Csa2G061590	Csa2G062660	Csa2G100020	Csa2G100570	Csa2G150000	Csa2G233010	Csa2G277090	Csa2G350390
GO:0003968
Csa1G005580	Csa1G325370	Csa1G574860	Csa1G703040	Csa2G381730	Csa3G002510	Csa3G039340	Csa3G080330	Csa5G221930	Csa5G239140	Csa5G239640	Csa5G266820	Csa5G266850	Csa5G292250	Csa5G435050	Csa5G544050	Csa5G564290	Csa6G423360	Csa7G276680	Csa7G291120
GO:0003972
Csa1G087430	Csa1G087440
GO:0003973
Csa3G645970	Csa3G645980	Csa3G645990	Csa3G790450	Csa4G044990	Csa6G523470
GO:0003975
Csa4G340000	Csa4G340010
GO:0003978
Csa1G025130	Csa1G277970	Csa1G554540	Csa2G037230	Csa2G146400	Csa3G035870	Csa3G126220	Csa3G735020	Csa4G001800	Csa4G052620	Csa4G500330	Csa5G148720	Csa5G155470	Csa5G182060	Csa5G512920	Csa6G319800	Csa6G526280
GO:0003979
Csa1G012150	Csa4G094000	Csa6G366390
GO:0003980
Csa3G219730
GO:0003983
Csa2G346040	Csa3G307690
GO:0003984
Csa1G001520	Csa1G652230	Csa4G133700
GO:0003985
Csa1G173130	Csa2G129150	Csa3G133140	Csa3G624070	Csa7G031640
GO:0003986
Csa1G478590	Csa6G518370	Csa7G373540
GO:0003987
Csa1G015740	Csa2G238260	Csa3G149320	Csa3G166210	Csa3G253500	Csa3G535120	Csa4G051550	Csa4G280430	Csa4G280450	Csa4G363460	Csa5G150390	Csa7G031600	CsaUNG006260
GO:0003988
Csa1G173130	Csa2G129150	Csa3G133140	Csa3G624070	Csa7G031640
GO:0003989
Csa2G009520	Csa3G122540	Csa4G092990	Csa4G307910	Csa4G438530	Csa5G396020	Csa6G017050	Csa7G071660	Csa7G073600	Csa7G387180	Csa7G433220
GO:0003991
Csa2G379190
GO:0003992
Csa1G025890	Csa1G421880	Csa4G056800	Csa4G056830	Csa4G056840	Csa4G618430	Csa7G432140
GO:0003993
Csa1G025850	Csa1G571810	Csa2G000720	Csa2G000730	Csa2G000740	Csa2G139300	Csa2G424710	Csa3G134700	Csa3G497890	Csa4G335240	Csa5G152870	Csa5G167080	Csa5G211580	Csa5G212090	Csa5G212610	Csa5G635360
GO:0003994
Csa3G002530	Csa3G002540	Csa3G002550	Csa6G507310	Csa7G043630
GO:0003995
Csa2G415540	Csa3G164520	Csa3G731060	Csa4G028450	Csa5G165210	Csa6G291910
GO:0003997
Csa2G415540	Csa3G731060	Csa4G028450	Csa5G165210
GO:0003998
Csa6G446460
GO:0004000
Csa1G425900	Csa1G574840	Csa5G608170	Csa6G002890	Csa6G487680
GO:0004001
Csa2G361810	Csa3G740080	Csa6G405970
GO:0004003
Csa1G015650	Csa1G024810	Csa1G123490	Csa1G325370	Csa1G616310	Csa1G703040	Csa2G00090	Csa2G030620	Csa2G033360	Csa3G126130	Csa3G127240	Csa3G129670	Csa3G129680	Csa3G151390	Csa3G171160	Csa3G221760	Csa3G228360	Csa3G228370	Csa3G228870	Csa3G305660	Csa3G636420	Csa3G734900	Csa3G745020	Csa3G782660	Csa3G812160	Csa3G819830	Csa3G819840	Csa3G819870	Csa3G824890	Csa3G851750	Csa4G017100	Csa4G038720	Csa4G063450	Csa4G378760	Csa4G627270	Csa4G627770	Csa4G642540	Csa4G652080	Csa4G663710	Csa4G663720	Csa5G152930	Csa5G168820	Csa5G172850	Csa5G262240	Csa5G262250	Csa5G266320	Csa5G266820	Csa5G266850	Csa5G266860	Csa5G292250
GO:0004004
Csa1G004090	Csa1G012660	Csa1G024810	Csa1G039130	Csa1G039140	Csa1G042100	Csa1G042950	Csa1G077130	Csa1G325370	Csa1G528500	Csa1G560830	Csa1G688130	Csa1G703040	Csa2G013240	Csa2G068690	Csa2G169760	Csa2G350990	Csa2G381720	Csa3G016940	Csa3G077650	Csa3G122520	Csa3G127240	Csa3G146440	Csa3G149880	Csa3G151370	Csa3G151380	Csa3G168950	Csa3G171780	Csa3G228360	Csa3G228370	Csa3G228870	Csa3G252460	Csa3G257080	Csa3G639040	Csa3G654480	Csa3G736920	Csa3G746560	Csa3G782660	Csa3G812160	Csa3G824890	Csa3G838660	Csa4G063450	Csa4G097700	Csa4G280530	Csa4G378760	Csa4G616790	Csa5G139720	Csa5G154860	Csa5G171750	Csa5G172850
GO:0004008
Csa1G423340	Csa2G060450	Csa2G279210	Csa2G433360	Csa4G107510	Csa4G108510	Csa4G188370	Csa4G648020	Csa5G154210	Csa6G507210	Csa6G526450	Csa7G062830
GO:0004012
Csa1G041570	Csa1G042070	Csa2G116250	Csa3G653450	Csa4G171510	Csa4G171520	Csa4G172020	Csa4G334150	Csa5G604040	Csa5G608160	Csa6G046420	Csa7G049240	Csa7G450730
GO:0004013
Csa2G140370	Csa3G129660
GO:0004014
Csa2G036680	Csa2G036690	Csa3G150200	Csa3G271350	Csa3G271360	Csa6G062290
GO:0004015
Csa1G421880	Csa4G056830	Csa4G056840	Csa4G618430
GO:0004016
Csa1G014480	Csa1G527950	Csa1G696430	Csa2G008660	Csa2G062630	Csa3G180360	Csa3G640610	Csa3G819810	Csa3G889720	Csa4G006350	Csa5G173550	Csa5G286050	Csa5G286060	Csa5G608030	Csa5G610450	Csa6G092590	Csa6G343700	Csa6G397700	Csa6G452070	Csa6G490040	Csa7G045540	Csa7G047990	Csa7G048000	Csa7G057530	Csa7G448780	Csa7G450520
GO:0004017
Csa1G002150	Csa1G050340	Csa2G008770	Csa2G350990	Csa3G127790	Csa3G129670	Csa3G176280	Csa3G588530	Csa4G293030	Csa5G176010	Csa6G052070	Csa6G079760	Csa6G290850
GO:0004018
Csa5G198210
GO:0004019
Csa3G812140	Csa4G570720
GO:0004020
Csa2G215520	Csa3G144230	Csa3G843750	Csa3G872050	Csa4G000720	Csa6G495640
GO:0004021
Csa2G349020	Csa3G646610	Csa4G629470	Csa5G598730	Csa5G598750	Csa7G435520	Csa7G448000
GO:0004022
Csa1G044860	Csa1G044880	Csa1G168880	Csa1G168890	Csa1G326870	Csa2G073010	Csa2G369090	Csa3G566330	Csa3G598890	Csa3G730750	Csa3G733970	Csa3G778250	Csa3G778270	Csa3G778280	Csa3G778290	Csa3G778300	Csa4G314450	Csa4G337910	Csa4G337920	Csa5G002580	Csa5G147470	Csa5G162620	Csa5G171720	Csa5G453160	Csa5G468980	Csa5G601570	Csa5G630800	Csa6G087920	Csa6G361240	Csa6G361250	Csa6G361260	Csa6G366290	Csa6G454360	Csa7G058580	Csa7G058590	Csa7G058600	Csa7G320050	Csa7G321550	Csa7G322060	Csa7G351890	Csa7G351910	Csa7G414460	Csa7G414470	Csa7G414480	Csa7G414490	Csa7G414500	CsaUNG003110
GO:0004024
Csa4G337920
GO:0004026
Csa3G777540	Csa3G777550
GO:0004028
Csa1G005520	Csa1G372010	Csa2G010420	Csa4G043870	Csa4G291370	Csa4G361880	Csa4G361890
GO:0004029
Csa1G005520	Csa1G006270	Csa1G044860	Csa1G372010	Csa2G009470	Csa2G010420	Csa4G043870	Csa4G291370	Csa4G361880	Csa4G361890	Csa6G135470	Csa6G307390	Csa6G361240	Csa6G361250	Csa6G504640	Csa7G448900
GO:0004030
Csa1G005520	Csa1G006270	Csa1G372010	Csa2G010420	Csa4G043870	Csa4G291370	Csa4G361880	Csa4G361890	Csa6G135470	Csa6G504640
GO:0004031
Csa1G613540	Csa4G269120	Csa4G269130	Csa4G337920
GO:0004032
Csa3G221780	Csa4G296810
GO:0004033
Csa1G043150	Csa2G100000	Csa2G222020	Csa2G222030	Csa3G221780	Csa3G716870	Csa3G717370	Csa3G730760	Csa4G012440	Csa4G012460	Csa4G013560	Csa4G013570	Csa4G015100	Csa4G022300	Csa4G022310	Csa4G043870	Csa4G291370	Csa4G296810	Csa4G296820	Csa4G296830	Csa4G296840	Csa4G296850	Csa4G361880	Csa4G361890	Csa4G614230	Csa4G615230	Csa5G139120	Csa5G272920	Csa5G290670	Csa6G439410	Csa7G007810	Csa7G007820	Csa7G007830	CsaUNG026680	CsaUNG027380	CsaUNG027390	CsaUNG027970
GO:0004034
Csa1G009620	Csa1G009630	Csa1G025130	Csa2G037230	Csa2G146400	Csa3G035870	Csa3G827250	Csa4G052620	Csa5G148720
GO:0004035
Csa1G654900	Csa4G665670	Csa6G510920
GO:0004038
Csa1G073760	Csa3G127080
GO:0004040
Csa1G014360	Csa1G014410	Csa3G125020	Csa3G731130	Csa5G215110	Csa5G576610	Csa7G065180
GO:0004042
Csa3G734910	Csa6G495730	Csa6G495740
GO:0004043
Csa7G448900
GO:0004044
Csa2G252070
GO:0004045
Csa1G042230	Csa1G599570	Csa1G600200	Csa2G377990	Csa2G437060	Csa3G257600	Csa3G895670	Csa7G453520
GO:0004046
Csa3G881580
GO:0004047
Csa1G062310	Csa3G036430	Csa6G417880
GO:0004048
Csa1G046170	Csa5G056100
GO:0004049
Csa1G008580	Csa4G563190	Csa5G056100	Csa5G207950	Csa5G623430	Csa6G011620
GO:0004055
Csa1G002130	Csa1G050380	Csa1G050400
GO:0004056
Csa2G370510	Csa3G891650
GO:0004057
Csa3G731790	Csa6G011580
GO:0004058
Csa1G537330	Csa3G611340
GO:0004061
Csa7G072850	Csa7G072860
GO:0004064
Csa3G164490
GO:0004066
Csa3G145760	Csa3G149950	Csa3G855280	Csa4G638320	Csa5G153080	Csa5G606740	Csa5G606920	Csa6G134890	Csa6G154500	Csa6G183190	Csa6G362920	Csa6G500420	Csa6G517220	Csa7G432000
GO:0004067
Csa1G570100	Csa3G122610	Csa4G641670	Csa5G409690	Csa6G176420
GO:0004069
Csa1G096620	Csa2G382520	Csa2G404730	Csa3G177920	Csa3G889160	Csa4G000870	Csa4G179090	Csa4G329570	Csa4G371570	Csa4G629470	Csa5G157380	Csa6G155030	Csa7G405990	Csa7G435520	CsaUNG033780
GO:0004072
Csa1G600930	Csa5G457770	Csa5G649280
GO:0004073
Csa5G021320	Csa5G021330	Csa5G021360	Csa5G021870
GO:0004075
Csa4G438530	Csa5G396020	Csa7G189190	Csa7G387180
GO:0004076
Csa1G421880	Csa6G041720
GO:0004077
Csa3G455640	Csa3G455650
GO:0004078
Csa3G455650
GO:0004079
Csa3G455650
GO:0004080
Csa3G455650
GO:0004081
Csa3G002820	Csa3G038780	Csa3G781040	Csa3G781050	Csa5G002050	Csa5G613530
GO:0004084
Csa2G020990	Csa2G287170	Csa2G352930	Csa3G895790	Csa4G629460	Csa6G496970
GO:0004085
Csa3G731060	Csa6G291910
GO:0004087
Csa7G189190
GO:0004088
Csa5G585380	Csa7G189190
GO:0004089
Csa1G120410	Csa1G120420	Csa1G120450	Csa1G120470	Csa1G123480	Csa3G742870	Csa3G742880	Csa3G743380	Csa3G743390	Csa3G776970	Csa3G836520	Csa4G182270	Csa4G342560	Csa4G342570	Csa5G601560	Csa6G446560	Csa6G497170	Csa7G448730	CsaUNG031600
GO:0004090
Csa1G000030	Csa1G043150	Csa1G524720	Csa1G524730	Csa1G570190	Csa1G570200	Csa1G600920	Csa1G698530	Csa2G099440	Csa3G566330	Csa3G598890	Csa3G717870	Csa3G730750	Csa3G733960	Csa3G733970	Csa3G778270	Csa3G778280	Csa3G778290	Csa4G427280	Csa4G429290	Csa4G614230	Csa4G615230	Csa5G002550	Csa5G002570	Csa5G002580	Csa5G011650	Csa5G054570	Csa5G070680	Csa5G077190	Csa5G184270	Csa5G589270	Csa6G046390	Csa7G414460	CsaUNG027400
GO:0004096
Csa4G286390	Csa4G658590	Csa4G658600	Csa6G356990
GO:0004097
Csa1G073610	Csa1G073620
GO:0004103
Csa5G626030	Csa6G018610	Csa7G291720
GO:0004104
Csa5G626030	Csa6G018610	Csa7G291720
GO:0004105
Csa4G618470
GO:0004106
Csa1G145970	Csa1G145980	Csa2G417830	Csa3G824230	Csa4G651960	Csa5G638330	Csa6G151110	Csa6G289730	Csa6G513690	CsaUNG029110	CsaUNG029130
GO:0004107
Csa6G405290
GO:0004109
Csa1G002760	Csa4G056670
GO:0004112
Csa1G087430	Csa1G087440	Csa1G172600	Csa3G133220	Csa5G139010	Csa5G532970	Csa5G630850	Csa5G643940	Csa6G006840	Csa6G039520	Csa6G052120	Csa6G520400
GO:0004113
Csa1G087430	Csa1G087440
GO:0004114
Csa3G133220	Csa5G139010	Csa5G630850
GO:0004115
Csa5G139010	Csa5G630850
GO:0004121
Csa3G002890	Csa3G824870	Csa5G148520	Csa6G357010
GO:0004122
Csa7G099270
GO:0004123
Csa3G002890	Csa3G824870	Csa5G148520	Csa6G357010
GO:0004124
Csa1G574790	Csa1G574800	Csa1G574810	Csa1G574820	Csa2G012660	Csa3G002890	Csa3G816040	Csa5G148520	Csa5G589260	Csa6G004600	Csa7G099270	Csa7G372940	Csa7G430220
GO:0004126
Csa1G587400
GO:0004127
Csa3G127790	Csa3G176280	Csa6G079760
GO:0004128
Csa2G006110	Csa3G914000	Csa5G059150	Csa5G548140	Csa5G608260	Csa5G643950	Csa7G426500
GO:0004129
Csa1G042880	Csa1G269850	Csa2G000900	Csa2G037250	Csa2G369100	Csa2G415540	Csa3G115610	Csa3G119260	Csa3G127180	Csa3G131950	Csa3G538670	Csa3G627730	Csa3G910720	Csa4G004280	Csa4G028450	Csa5G139160	Csa5G165210	Csa6G107940	Csa6G151650	Csa6G151660	Csa7G407690
GO:0004132
Csa1G050500
GO:0004133
Csa2G296010	Csa3G889910	Csa4G420150	Csa5G622510	Csa7G392380
GO:0004134
Csa2G296010	Csa4G420150
GO:0004137
Csa5G651140
GO:0004138
Csa5G651140
GO:0004140
Csa3G153200	Csa4G001520
GO:0004142
Csa1G108820	Csa1G194700	Csa5G430510	Csa5G608060	Csa6G511760
GO:0004143
Csa1G039060	Csa1G295150	Csa1G385570	Csa2G058110	Csa3G099600	Csa3G211980	Csa5G167040	Csa5G580670	Csa6G006770	Csa6G006780	Csa6G123470	Csa6G517070	Csa7G270580	Csa7G280850
GO:0004144
Csa2G000370	Csa3G00090	Csa7G051300	Csa7G051310	Csa7G051330	Csa7G051340	Csa7G073550
GO:0004146
Csa2G248730	Csa2G369790	Csa2G369800	Csa3G813300
GO:0004148
Csa3G120420	Csa6G308420
GO:0004150
Csa4G026280	Csa5G190480
GO:0004152
Csa1G042970	Csa1G571860	Csa5G352610	Csa5G352620
GO:0004156
Csa5G190480
GO:0004157
Csa6G430660
GO:0004158
Csa1G042970	Csa1G571860	Csa5G352610	Csa5G352620
GO:0004159
Csa1G042970
GO:0004160
Csa3G133100
GO:0004161
Csa2G296070	Csa4G082310	Csa5G031950	Csa6G017060	Csa6G487640	Csa6G524610	Csa7G017680	Csa7G211090	Csa7G278210
GO:0004163
Csa5G615210
GO:0004165
Csa2G003610	Csa3G004510	Csa3G017300	Csa3G141770	Csa3G141780	Csa3G141790	Csa3G141810	Csa3G234000	Csa4G011790	Csa5G139300	Csa5G512900	Csa6G306330	Csa6G319770	Csa6G494950
GO:0004167
Csa1G425910	Csa4G314430	Csa4G314440
GO:0004168
Csa1G097720
GO:0004169
Csa4G652070	Csa4G658550	Csa5G181500	Csa5G517110
GO:0004170
Csa2G361570
GO:0004174
Csa1G169990	Csa3G173020	Csa5G613500
GO:0004175
Csa1G004250	Csa1G014360	Csa1G014400	Csa1G014410	Csa1G015030	Csa1G015060	Csa1G021980	Csa1G022480	Csa1G022490	Csa1G025870	Csa1G039210	Csa1G039320	Csa1G042220	Csa1G042250	Csa1G045910	Csa1G046890	Csa1G050170	Csa1G062290	Csa1G062360	Csa1G064860	Csa1G066510	Csa1G072450	Csa1G084280	Csa1G087940	Csa1G153520	Csa1G163110	Csa1G164670	Csa1G171030	Csa1G171040	Csa1G172620	Csa1G181540	Csa1G181550	Csa1G181560	Csa1G250160	Csa1G276440	Csa1G302180	Csa1G385030	Csa1G385040	Csa1G423250	Csa1G424350	Csa1G434190	Csa1G523040	Csa1G528580	Csa1G560760	Csa1G568570	Csa1G569300	Csa1G573000	Csa1G596520	Csa1G597040	Csa1G599520
GO:0004176
Csa1G000600	Csa1G004250	Csa1G010940	Csa1G046890	Csa1G181540	Csa1G181560	Csa1G502360	Csa1G674040	Csa1G715740	Csa2G033990	Csa2G324450	Csa2G373420	Csa2G425780	Csa2G425790	Csa3G002300	Csa3G016960	Csa3G238110	Csa3G434980	Csa3G740140	Csa3G824760	Csa3G865350	Csa4G056680	Csa4G056690	Csa4G627820	Csa4G646110	Csa4G653470	Csa5G139280	Csa5G139560	Csa5G585450	Csa5G606750	Csa5G643270	Csa5G652270	Csa6G042330	Csa6G446420	Csa6G495790	Csa6G512920	Csa7G074810	Csa7G154990	Csa7G394690	Csa7G440600	Csa7G453510	Csa7G453520	CsaUNG033890
GO:0004177
Csa1G002160	Csa1G002660	Csa1G143280	Csa1G605700	Csa2G008720	Csa2G035460	Csa2G035470	Csa2G035480	Csa3G121050	Csa3G121570	Csa3G126780	Csa3G731010	Csa3G778210	Csa3G790960	Csa3G848170	Csa3G893950	Csa4G047360	Csa4G102350	Csa4G179110	Csa4G312230	Csa4G646300	Csa4G646320	Csa5G139420	Csa5G152990	Csa5G166400	Csa5G310820	Csa5G615200	Csa6G149390	Csa6G149400	Csa6G149410	Csa6G510270	Csa7G069690	Csa7G431360	Csa7G431370	Csa7G431380	Csa7G431390
GO:0004180
Csa1G000650	Csa1G000660	Csa1G073050	Csa1G109330	Csa1G143280	Csa1G145920	Csa1G256750	Csa1G560750	Csa1G586750	Csa1G654920	Csa2G008720	Csa2G036620	Csa2G324420	Csa3G681150	Csa3G681160	Csa3G681660	Csa3G778210	Csa3G790960	Csa3G816000	Csa3G823640	Csa3G823660	Csa3G824180	Csa3G824190	Csa4G008800	Csa4G047360	Csa4G099770	Csa4G643610	Csa4G643620	Csa4G644120	Csa5G000020	Csa5G623490	Csa6G054840	Csa6G149370	Csa6G149390	Csa6G149400	Csa6G149410	Csa6G338160	Csa6G358080	Csa6G407110	Csa7G319000	Csa7G374580	Csa7G420780	Csa7G420830
GO:0004181
Csa1G560750	Csa1G586750	Csa3G790960	Csa6G054840	Csa6G358080
GO:0004185
Csa1G000650	Csa1G000660	Csa1G073050	Csa1G109330	Csa1G143280	Csa1G145920	Csa1G256750	Csa1G654920	Csa2G008720	Csa2G036620	Csa2G324420	Csa3G681150	Csa3G681160	Csa3G681660	Csa3G778210	Csa3G816000	Csa3G823640	Csa3G823660	Csa3G824180	Csa3G824190	Csa4G008800	Csa4G047360	Csa4G099770	Csa4G643610	Csa4G643620	Csa4G644120	Csa5G000020	Csa5G623490	Csa6G054840	Csa6G149370	Csa6G149390	Csa6G149400	Csa6G149410	Csa6G338160	Csa6G407110	Csa7G319000	Csa7G374580	Csa7G420780	Csa7G420830
GO:0004190
Csa1G021980	Csa1G022480	Csa1G022490	Csa1G042220	Csa1G042250	Csa1G062290	Csa1G064860	Csa1G172620	Csa1G276440	Csa1G385030	Csa1G385040	Csa1G424350	Csa1G434190	Csa1G568570	Csa1G614140	Csa1G614640	Csa1G651140	Csa1G704590	Csa2G007980	Csa2G068180	Csa2G099480	Csa2G100570	Csa2G277070	Csa2G338820	Csa2G350390	Csa2G351010	Csa2G371100	Csa2G403660	Csa2G439150	Csa2G439180	Csa2G439210	Csa2G439220	Csa3G002590	Csa3G009470	Csa3G017060	Csa3G020060	Csa3G036520	Csa3G066750	Csa3G115060	Csa3G115090	Csa3G119540	Csa3G126880	Csa3G130870	Csa3G134860	Csa3G149980	Csa3G149990	Csa3G150000	Csa3G151520	Csa3G182210	Csa3G188340
GO:0004197
Csa1G062360	Csa1G084280	Csa1G087940	Csa1G164670	Csa1G596520	Csa1G599520	Csa1G690290	Csa2G013270	Csa2G249900	Csa2G292830	Csa2G298270	Csa2G349680	Csa2G351820	Csa2G362510	Csa2G363570	Csa3G126870	Csa3G129470	Csa3G130860	Csa3G131900	Csa3G131910	Csa3G782780	Csa3G844870	Csa4G000940	Csa4G013580	Csa4G014080	Csa4G015090	Csa4G015170	Csa4G015180	Csa4G015690	Csa4G025190	Csa4G341560	Csa4G416430	Csa4G641600	Csa4G651830	Csa4G664420	Csa5G051030	Csa5G146970	Csa5G160170	Csa5G622590	Csa6G124220	Csa6G168250	Csa6G426930	Csa6G491600	Csa7G004120	Csa7G027790	Csa7G062910	Csa7G073400
GO:0004198
Csa1G062360	Csa1G164670	Csa1G599520	Csa4G341560	Csa5G051030
GO:0004221
Csa1G008490	Csa1G014400	Csa1G042390	Csa1G087940	Csa1G166830	Csa2G008080	Csa2G035420	Csa2G061550	Csa2G263910	Csa2G298270	Csa2G351790	Csa2G370590	Csa2G379160	Csa3G011100	Csa3G017310	Csa3G130860	Csa3G732570	Csa3G782780	Csa3G790980	Csa3G851190	Csa3G851690	Csa3G876060	Csa3G890110	Csa4G000940	Csa4G004830	Csa4G023030	Csa4G064660	Csa4G095590	Csa4G279880	Csa4G639140	Csa4G639150	Csa4G650200	Csa4G651830	Csa5G146970	Csa5G175860	Csa5G621940	Csa5G649320	Csa5G652300	Csa6G000670	Csa6G311020	Csa6G426930	Csa6G505920	Csa7G074890	Csa7G451940
GO:0004222
Csa1G528580	Csa1G573000	Csa1G654840	Csa1G654860	Csa1G668010	Csa1G673510	Csa1G673530	Csa1G673540	Csa1G674040	Csa1G674540	Csa2G000590	Csa2G000680	Csa2G072490	Csa2G232480	Csa2G350370	Csa2G361380	Csa2G417840	Csa2G432810	Csa3G036520	Csa3G117950	Csa3G121680	Csa3G126750	Csa3G130310	Csa3G171070	Csa3G176300	Csa3G177990	Csa3G435020	Csa3G585870	Csa4G052650	Csa4G052670	Csa4G090290	Csa4G090300	Csa4G093000	Csa4G187860	Csa4G296150	Csa4G646110	Csa4G653470	Csa5G139060	Csa5G139560	Csa5G162050	Csa5G312330	Csa5G484630	Csa5G517870	Csa5G522910	Csa5G631560	Csa5G632060	Csa5G632070	Csa5G632080	Csa5G632090	Csa5G632100
GO:0004252
Csa1G004250	Csa1G014360	Csa1G014400	Csa1G014410	Csa1G015030	Csa1G015060	Csa1G025870	Csa1G039320	Csa1G045910	Csa1G046890	Csa1G066510	Csa1G072450	Csa1G153520	Csa1G163110	Csa1G171030	Csa1G171040	Csa1G181540	Csa1G181550	Csa1G181560	Csa1G250160	Csa1G423250	Csa1G523040	Csa1G560760	Csa1G597040	Csa1G657480	Csa1G673520	Csa1G674040	Csa1G701240	Csa1G701250	Csa1G701260	Csa1G715740	Csa2G009530	Csa2G030600	Csa2G031150	Csa2G033990	Csa2G060530	Csa2G072480	Csa2G200940	Csa2G245460	Csa2G270180	Csa2G315900	Csa2G324450	Csa2G354760	Csa2G354860	Csa2G402130	Csa3G002300	Csa3G005040	Csa3G016960	Csa3G017170	Csa3G038720
GO:0004298
Csa1G701930	Csa1G701940	Csa2G361820	Csa2G377360	Csa3G002700	Csa3G126120	Csa3G146470	Csa4G297510	Csa4G594470	Csa4G620630	Csa5G374720	Csa5G590010	Csa5G630760	Csa6G290910	Csa6G365720	Csa6G382910	Csa6G507070	Csa7G010300	Csa7G325720	Csa7G448880
GO:0004300
Csa1G629790	Csa2G003610	Csa2G005320	Csa2G348190	Csa3G017300	Csa3G114430	Csa3G127100	Csa3G141770	Csa3G141780	Csa3G141810	Csa3G234000	Csa4G011790	Csa4G608110	Csa4G651940	Csa5G601480	Csa6G306330	Csa6G319770	Csa6G330970
GO:0004301
Csa1G569240	Csa3G164490	Csa4G001830	Csa4G001870	Csa4G001890	Csa4G001900	Csa4G001910	Csa4G001920	Csa5G139370	Csa5G497060	Csa5G503560	Csa6G517170	Csa6G517180
GO:0004303
Csa1G051650	Csa1G051670	Csa1G051680	Csa1G168880	Csa1G570090	Csa2G099440	Csa2G248710	Csa2G348190	Csa2G350250	Csa3G176290	Csa3G778290	Csa3G778300	Csa4G296810	Csa4G296820	Csa4G427270	Csa4G639790	Csa5G054570	Csa5G171720	Csa5G591790	Csa5G650470	Csa6G490250	Csa6G500710	Csa7G414460	Csa7G414500
GO:0004305
Csa5G626030	Csa6G018610	Csa7G291720
GO:0004306
Csa1G434170	Csa3G727900	Csa4G618470
GO:0004307
Csa1G108820	Csa5G430510	Csa5G608060
GO:0004310
Csa2G251460	Csa3G836510
GO:0004311
Csa2G251460	Csa2G296070	Csa3G127180	Csa3G836510	Csa4G082310	Csa6G017060	Csa6G487640	Csa7G017680	Csa7G044960	Csa7G211090	Csa7G278210	Csa7G433280
GO:0004312
Csa1G044880	Csa1G051650	Csa1G051660	Csa1G051670	Csa1G051680	Csa1G077240	Csa1G163130	Csa1G168880	Csa1G168890	Csa1G418240	Csa1G447400	Csa1G501840	Csa1G501850	Csa1G533500	Csa1G570090	Csa1G570190	Csa1G570200	Csa1G597750	Csa1G600920	Csa1G605670	Csa1G698530	Csa2G248710	Csa2G350440	Csa2G361630	Csa3G144140	Csa3G176290	Csa3G178490	Csa3G178500	Csa3G178510	Csa3G566330	Csa3G598890	Csa3G730750	Csa3G733960	Csa3G778250	Csa3G778270	Csa3G778280	Csa3G778290	Csa3G778300	Csa3G824880	Csa3G842660	Csa3G843800	Csa3G843810	Csa4G192180	Csa4G286380	Csa4G427270	Csa4G427280	Csa4G429290	Csa4G429300	Csa4G649640	Csa5G002550
GO:0004313
Csa1G163130	Csa6G517040
GO:0004314
Csa1G163130	Csa1G533500	Csa6G517040
GO:0004315
Csa1G163130	Csa1G447400	Csa1G597750	Csa5G160250	Csa6G169290	Csa6G517040	CsaUNG012510
GO:0004316
Csa1G044880	Csa1G051650	Csa1G051660	Csa1G051670	Csa1G051680	Csa1G163130	Csa1G168880	Csa1G168890	Csa1G570090	Csa1G570190	Csa1G570200	Csa1G600920	Csa1G698530	Csa2G248710	Csa2G350440	Csa3G176290	Csa3G566330	Csa3G598890	Csa3G730750	Csa3G733960	Csa3G778250	Csa3G778270	Csa3G778280	Csa3G778290	Csa3G778300	Csa3G824880	Csa3G843800	Csa3G843810	Csa4G192180	Csa4G427270	Csa4G427280	Csa4G429290	Csa4G429300	Csa5G002550	Csa5G002560	Csa5G002570	Csa5G002580	Csa5G011650	Csa5G054570	Csa5G070680	Csa5G072680	Csa5G077190	Csa5G171720	Csa5G453160	Csa5G589270	Csa6G454360	Csa6G500710	Csa6G517040
GO:0004317
Csa1G163130	Csa6G517040
GO:0004318
Csa1G605670	Csa4G286380
GO:0004319
Csa1G077240	Csa1G163130	Csa5G184270	Csa6G517040
GO:0004320
Csa1G163130	Csa6G517040	Csa7G343320
GO:0004321
Csa1G050280	Csa1G050290	Csa1G050300	Csa1G108800	Csa1G423020	Csa2G048330	Csa2G238260	Csa2G361690	Csa3G535120	Csa3G638510	Csa3G710200	Csa3G740270	Csa4G051550	Csa4G363460	Csa4G653450	Csa5G319910	Csa5G589320	Csa5G622450	Csa7G031600	Csa7G430240	Csa7G430250
GO:0004322
Csa5G215130
GO:0004324
Csa3G129560
GO:0004325
Csa2G351800	Csa6G135440	Csa7G428980
GO:0004326
Csa3G354540	Csa3G823100	Csa5G153040	Csa5G630860
GO:0004329
Csa1G604600	Csa3G122600	Csa4G001540	Csa4G197810
GO:0004331
Csa1G073840	Csa6G042490	Csa6G182690
GO:0004332
Csa1G024810	Csa1G025160	Csa2G252020	Csa3G750920	Csa3G782660	Csa5G576660	Csa5G611030	Csa5G612290	Csa6G450410	Csa7G195260	Csa7G200830
GO:0004333
Csa4G001990
GO:0004334
Csa6G511740
GO:0004335
Csa1G434140	Csa3G168910	Csa3G883000	Csa4G098720
GO:0004337
Csa2G296070	Csa4G082310	Csa5G031950	Csa5G320430	Csa6G017060	Csa6G487640	Csa6G524610	Csa7G017680	Csa7G211090	Csa7G278210
GO:0004338
Csa1G042700	Csa1G064150	Csa1G611270	Csa1G611280	Csa1G611290	Csa1G611300	Csa1G611820	Csa1G612320	Csa1G612330	Csa1G612830	Csa1G612840	Csa1G612850	Csa1G612860	Csa1G612880	Csa2G095930	Csa3G185120	Csa3G402970	Csa3G822330	Csa4G031070	Csa4G377200	Csa4G377700	Csa6G366400	Csa6G499210	Csa7G428990
GO:0004339
Csa1G716250	Csa2G338840	Csa3G003980	Csa4G430880	Csa5G609610	Csa6G039020	CsaUNG030530	CsaUNG030540
GO:0004340
Csa1G574970	Csa1G615730	Csa2G000830	Csa2G000850	Csa2G000870	Csa3G363190	Csa3G379750	Csa3G872140	Csa4G171510	Csa6G434340	Csa6G497090
GO:0004345
Csa2G034760	Csa4G443140
GO:0004347
Csa2G361580	Csa2G372130
GO:0004348
Csa2G130670	Csa5G011660	Csa5G649350
GO:0004349
Csa2G359990	Csa2G379190	Csa3G733920	Csa6G008780
GO:0004350
Csa3G733920	Csa6G008780
GO:0004351
Csa1G031730	Csa5G100000	Csa5G106010	Csa5G348050
GO:0004352
Csa3G849950	Csa4G025140	Csa4G192110	Csa5G168800
GO:0004353
Csa3G849950	Csa4G025140	Csa4G192110	Csa5G168800
GO:0004354
Csa3G849950	Csa4G025140	Csa4G192110	Csa5G168800
GO:0004355
Csa3G603580	Csa3G821030
GO:0004356
Csa3G150160	Csa3G304140	Csa5G410730	Csa6G448130	Csa6G448140	Csa6G448150	Csa7G420690
GO:0004357
Csa5G153150
GO:0004358
Csa2G292210	Csa3G734910	Csa4G309160
GO:0004359
Csa6G139790	Csa7G071380
GO:0004360
Csa2G099490
GO:0004361
Csa3G731060
GO:0004363
Csa1G571280
GO:0004364
Csa1G024860	Csa1G033120	Csa1G033170	Csa1G701990	Csa2G336090	Csa2G336130	Csa2G348150	Csa3G126140	Csa3G126940	Csa3G133350	Csa3G133370	Csa3G133380	Csa3G133880	Csa3G133890	Csa3G609270	Csa3G736660	Csa3G736670	Csa4G048540	Csa4G064110	Csa4G064120	Csa4G064630	Csa4G064640	Csa4G064650	Csa4G303130	Csa4G303140	Csa4G303150	Csa4G303160	Csa4G303170	Csa4G303680	Csa4G303690	Csa4G304240	Csa4G304250	Csa4G304750	Csa4G304760	Csa5G177050	Csa5G409710	Csa7G395800	Csa7G395810	Csa7G395820
GO:0004365
Csa1G050240	Csa1G050250	Csa1G073870	Csa1G590250	Csa1G699620	Csa2G271480	Csa3G125020	Csa3G252490	Csa3G597340	Csa4G642480	Csa4G664300	Csa6G008590	Csa6G136010	Csa6G507110	Csa6G514950	Csa7G065180	Csa7G239050
GO:0004366
Csa2G361470	Csa3G732400	Csa3G828950	Csa5G182690	Csa6G004540	Csa6G423450	Csa7G024000	Csa7G412840
GO:0004367
Csa4G340510	Csa5G223030	Csa5G457740
GO:0004368
Csa5G457740	Csa6G406540
GO:0004369
Csa6G406540
GO:0004370
Csa2G049860	Csa7G432280
GO:0004371
Csa1G030620	Csa3G305640
GO:0004372
Csa2G145880	Csa2G372170	Csa3G221750	Csa4G062380	Csa4G377740	Csa6G497310
GO:0004375
Csa2G351700
GO:0004376
Csa1G270410
GO:0004379
Csa1G589690	Csa2G380010
GO:0004381
Csa1G031880	Csa2G140360	Csa3G129590
GO:0004382
Csa1G046230	Csa4G056630	Csa4G192220
GO:0004385
Csa3G150130	Csa3G150140	Csa4G161850	Csa7G073640
GO:0004386
Csa1G001380	Csa1G001420	Csa1G004080	Csa1G004090	Csa1G008440	Csa1G011550	Csa1G012660	Csa1G013230	Csa1G013800	Csa1G015650	Csa1G024810	Csa1G025140	Csa1G039130	Csa1G039140	Csa1G039990	Csa1G042100	Csa1G042950	Csa1G045530	Csa1G045770	Csa1G062340	Csa1G071800	Csa1G071900	Csa1G076610	Csa1G077130	Csa1G123490	Csa1G123500	Csa1G145940	Csa1G181550	Csa1G267180	Csa1G268310	Csa1G287000	Csa1G325370	Csa1G359460	Csa1G384020	Csa1G423230	Csa1G435200	Csa1G472480	Csa1G478080	Csa1G528500	Csa1G538270	Csa1G541890	Csa1G541900	Csa1G541910	Csa1G542410	Csa1G542430	Csa1G560830	Csa1G569230	Csa1G589670	Csa1G612960	Csa1G616310
GO:0004392
Csa1G328400	Csa4G639120
GO:0004396
Csa1G574970	Csa1G615730	Csa2G000830	Csa2G000850	Csa2G000870	Csa3G345390	Csa3G363190	Csa3G379750	Csa3G732620	Csa3G872140	Csa4G171510	Csa4G571770	Csa5G172290	Csa6G080910	Csa6G434340	Csa6G497090	Csa7G378400
GO:0004398
Csa6G057160
GO:0004399
Csa1G537580
GO:0004400
Csa1G537580	Csa7G282400	Csa7G435520
GO:0004402
Csa1G002770	Csa1G032450	Csa1G049460	Csa1G050050	Csa1G173200	Csa1G554580	Csa1G616340	Csa2G000580	Csa2G004720	Csa2G008080	Csa2G074790	Csa2G232480	Csa2G249850	Csa2G302110	Csa2G354740	Csa2G383360	Csa2G385060	Csa3G000050	Csa3G008830	Csa3G061010	Csa3G064190	Csa3G166260	Csa3G375720	Csa3G748240	Csa3G808390	Csa3G835880	Csa3G901020	Csa4G179160	Csa4G364010	Csa4G378260	Csa4G651830	Csa4G652030	Csa5G139190	Csa5G153670	Csa5G272400	Csa5G387970	Csa5G494370	Csa5G576610	Csa5G586030	Csa6G043490	Csa6G157120	Csa6G404170	Csa6G405990	Csa6G418910	Csa6G495100	Csa6G519610	Csa6G527060	Csa7G037630	Csa7G065180	Csa7G069140
GO:0004407
Csa1G004130	Csa1G013220	Csa1G169930	Csa1G629170	Csa2G007410	Csa3G133330	Csa4G000940	Csa4G645990	Csa6G116140	Csa6G151680	Csa6G483260	Csa7G029990	Csa7G113310	Csa7G113320
GO:0004411
Csa4G088750
GO:0004412
Csa1G600930	Csa5G457770	Csa5G649280
GO:0004413
Csa7G025730
GO:0004416
Csa3G174040	Csa4G009870	Csa4G621190	Csa5G223120
GO:0004417
Csa3G133300	Csa5G262270
GO:0004419
Csa3G823050	Csa6G429100
GO:0004420
Csa6G117710	Csa6G401490	Csa7G029390
GO:0004421
Csa3G038200	Csa7G235230
GO:0004422
Csa6G052780
GO:0004424
Csa7G234700
GO:0004425
Csa3G048430	Csa5G056100	Csa5G207950	Csa7G031620
GO:0004427
Csa1G212840	Csa2G033950	Csa3G016920	Csa3G016930	Csa3G821560	Csa4G048030	Csa4G293860	Csa5G606790	Csa6G079780	Csa6G095940	Csa6G366580	Csa6G502810	Csa6G538610	Csa7G067480	Csa7G447180
GO:0004430
Csa2G245420	Csa2G245430	Csa6G483370	Csa7G070760	Csa7G258340	Csa7G258840	Csa7G258850
GO:0004435
Csa1G042290	Csa4G001970
GO:0004438
Csa1G201260	Csa3G824810	Csa5G091890	Csa5G538040	Csa5G583340	Csa6G491620	Csa6G509640	Csa7G073390	Csa7G448650
GO:0004439
Csa1G201260	Csa1G652290	Csa2G223150	Csa2G223710	Csa3G015890	Csa3G146450	Csa3G734960	Csa3G829010	Csa5G091890	Csa5G537540	Csa5G538040	Csa5G583340	Csa6G051500	Csa6G054330	Csa6G500570	Csa6G509640	Csa7G448650
GO:0004441
Csa1G072460	Csa3G851880	Csa3G851890	Csa4G090870	Csa6G483280	Csa6G516860
GO:0004445
Csa1G201260	Csa1G652290	Csa2G223150	Csa2G223710	Csa3G015890	Csa3G146450	Csa3G734960	Csa3G829010	Csa5G091890	Csa5G537540	Csa5G538040	Csa5G583340	Csa6G051500	Csa6G054330	Csa6G500570
GO:0004446
Csa5G211580	Csa5G211590	Csa5G212090	Csa5G212610
GO:0004448
Csa5G346550	Csa5G523180	Csa6G119390	Csa6G446300	Csa6G509550
GO:0004449
Csa5G523180	Csa6G119390	Csa6G446300	Csa6G509550
GO:0004450
Csa5G346550	Csa5G523180
GO:0004451
Csa1G050360	Csa2G420990
GO:0004452
Csa1G066530	Csa1G656460	Csa2G074290	Csa7G431380	Csa7G431390
GO:0004455
Csa7G051370
GO:0004457
Csa3G121620	Csa3G645970	Csa3G645980	Csa3G645990	Csa3G790450	Csa4G044990	Csa5G161910	Csa5G161920	Csa5G161930	Csa5G161940	Csa6G523470	Csa7G446960
GO:0004458
Csa3G790450	Csa4G044990
GO:0004459
Csa5G161910	Csa5G161920	Csa5G161930	Csa5G161940
GO:0004460
Csa3G645970	Csa3G645980	Csa3G645990	Csa6G523470
GO:0004462
Csa1G033130	Csa1G033140	Csa1G033160	Csa1G062880	Csa1G108810	Csa2G002540	Csa3G076000	Csa3G076020	Csa4G304240	Csa4G608160	Csa5G331010	Csa5G331020	Csa6G513680	CsaUNG003130
GO:0004463
Csa5G175740	Csa5G497060	Csa5G503560
GO:0004467
Csa2G238260	Csa3G002400	Csa3G149320	Csa3G535120	Csa4G051550	Csa4G363460	Csa5G150390	Csa5G319910	Csa5G589320	Csa5G622450	Csa6G007970	Csa7G031600
GO:0004468
Csa5G387970	Csa6G527060
GO:0004470
Csa1G574870	Csa2G174150	Csa2G373430	Csa3G117980	Csa3G127830	Csa3G444620	Csa5G454720	Csa6G073990	Csa7G452890
GO:0004471
Csa1G574870	Csa2G373430	Csa3G127830	Csa3G444620	Csa5G454720	Csa6G073990	Csa7G452890
GO:0004473
Csa1G574870	Csa2G373430	Csa3G127830	Csa3G444620	Csa5G454720	Csa6G073990	Csa7G452890
GO:0004474
Csa1G050360
GO:0004475
Csa1G006280	Csa3G829100	Csa6G008750
GO:0004476
Csa3G300600	Csa5G167200	Csa7G394680
GO:0004477
Csa1G604600	Csa3G122600	Csa4G001540	Csa4G197810
GO:0004478
Csa6G446510	Csa7G413390	Csa7G419610	Csa7G419650	CsaUNG024770
GO:0004479
Csa1G604600	Csa3G122600	Csa3G185160	Csa4G001540	Csa4G197810	Csa6G150460
GO:0004482
Csa1G423230	Csa3G402470	Csa5G616340	Csa7G103790	Csa7G104800
GO:0004484
Csa1G002050	Csa4G307930
GO:0004485
Csa4G438530	Csa7G073600	Csa7G387180
GO:0004486
Csa1G604600	Csa3G122600	Csa4G001540
GO:0004488
Csa1G604600	Csa3G122600	Csa4G001540	Csa4G197810
GO:0004489
Csa2G149470
GO:0004490
Csa3G017300	Csa4G011790
GO:0004491
Csa6G497380	Csa7G066830
GO:0004496
Csa2G021630
GO:0004497
Csa1G002090	Csa1G004040	Csa1G009770	Csa1G013190	Csa1G038950	Csa1G039830	Csa1G044890	Csa1G050280	Csa1G050290	Csa1G050300	Csa1G073090	Csa1G073100	Csa1G073110	Csa1G073610	Csa1G073620	Csa1G073640	Csa1G108800	Csa1G132140	Csa1G132160	Csa1G132690	Csa1G132700	Csa1G154090	Csa1G242600	Csa1G264540	Csa1G264550	Csa1G305710	Csa1G423020	Csa1G524640	Csa1G524750	Csa1G528600	Csa1G574240	Csa1G574250	Csa1G595860	Csa1G597790	Csa1G600130	Csa1G600140	Csa1G600150	Csa1G600160	Csa1G600170	Csa1G600180	Csa1G605710	Csa1G617390	Csa1G617890	Csa1G618390	Csa1G618890	Csa1G619390	Csa1G620390	Csa1G629010	Csa1G641020	Csa1G649550
GO:0004498
Csa1G154090	Csa5G166390
GO:0004499
Csa1G038950	Csa1G242600	Csa1G264540	Csa1G264550	Csa1G597790	Csa2G302210	Csa2G302220	Csa2G375750	Csa2G379350	Csa3G033750	Csa3G033760	Csa3G033770	Csa3G033780	Csa3G133910	Csa3G190380	Csa3G619930	Csa5G487720	Csa6G087870	Csa6G120420	Csa6G124040	Csa6G125250	Csa6G133660	Csa6G361310	Csa6G361320	Csa6G396640	Csa7G390100
GO:0004500
Csa3G073280	Csa3G119580	Csa4G652040	Csa5G148730	Csa6G513490	Csa7G374540
GO:0004502
Csa3G912970
GO:0004503
Csa1G073090	Csa1G073100	Csa1G073110	Csa1G073610	Csa1G073620	Csa1G073640
GO:0004506
Csa2G353480	Csa4G645290	Csa5G116170	Csa7G069710
GO:0004507
Csa2G361840	Csa5G583370
GO:0004508
Csa5G166390	Csa6G487020
GO:0004509
Csa2G432220	Csa6G088170
GO:0004512
Csa4G031000	Csa6G500600
GO:0004514
CsaUNG019160
GO:0004516
Csa2G279170
GO:0004517
Csa5G168870
GO:0004518
Csa1G000020	Csa1G000600	Csa1G002120	Csa1G002780	Csa1G003520	Csa1G004330	Csa1G004950	Csa1G004980	Csa1G009800	Csa1G009910	Csa1G011480	Csa1G011550	Csa1G013810	Csa1G021960	Csa1G023040	Csa1G028070	Csa1G031900	Csa1G032450	Csa1G039130	Csa1G039140	Csa1G042690	Csa1G042980	Csa1G045870	Csa1G046130	Csa1G049460	Csa1G050040	Csa1G050060	Csa1G062360	Csa1G063520	Csa1G063610	Csa1G071820	Csa1G072450	Csa1G073760	Csa1G074930	Csa1G083760	Csa1G084270	Csa1G089500	Csa1G163110	Csa1G168920	Csa1G170010	Csa1G171070	Csa1G181550	Csa1G192690	Csa1G192700	Csa1G256710	Csa1G267180	Csa1G325370	Csa1G408700	Csa1G408710	Csa1G442340
GO:0004519
Csa1G002120	Csa1G003520	Csa1G009800	Csa1G011480	Csa1G011550	Csa1G028070	Csa1G031900	Csa1G032450	Csa1G039130	Csa1G039140	Csa1G042690	Csa1G045870	Csa1G049460	Csa1G050040	Csa1G063520	Csa1G071820	Csa1G072450	Csa1G073760	Csa1G074930	Csa1G083760	Csa1G084270	Csa1G163110	Csa1G170010	Csa1G181550	Csa1G192690	Csa1G192700	Csa1G256710	Csa1G267180	Csa1G408700	Csa1G408710	Csa1G442340	Csa1G464550	Csa1G525290	Csa1G530120	Csa1G533630	Csa1G553510	Csa1G555630	Csa1G561390	Csa1G629070	Csa1G629110	Csa1G638490	Csa1G650050	Csa1G654870	Csa1G673520	Csa1G690260	Csa1G714720	Csa2G000230	Csa2G022780	Csa2G035540	Csa2G060420
GO:0004520
Csa1G042690	Csa1G045870	Csa1G050040	Csa1G073760	Csa1G163110	Csa1G464550	Csa1G530120	Csa1G533630	Csa1G561390	Csa2G000230	Csa3G126250	Csa3G127010	Csa3G127080	Csa3G127240	Csa3G172970	Csa3G182000	Csa3G748840	Csa3G813290	Csa3G824160	Csa3G835790	Csa3G851750	Csa3G912890	Csa4G006390	Csa4G015140	Csa4G378760	Csa5G199310	Csa5G467900	Csa5G615310	Csa5G623550	Csa5G630730	Csa6G074590	Csa6G150590	Csa6G382890	Csa6G429140	Csa6G450390	Csa6G505930	Csa7G378480	Csa7G450550
GO:0004521
Csa1G031900	Csa1G032450	Csa1G042690	Csa1G049460	Csa1G050040	Csa1G071820	Csa1G072450	Csa1G192690	Csa1G192700	Csa1G267180	Csa1G408700	Csa1G408710	Csa1G464550	Csa1G525290	Csa1G561390	Csa1G629110	Csa1G654870	Csa2G022780	Csa2G035540	Csa2G079650	Csa2G084270	Csa2G093820	Csa2G382800	Csa2G427330	Csa3G074990	Csa3G080330	Csa3G089000	Csa3G116650	Csa3G144740	Csa3G625080	Csa3G625120	Csa3G736680	Csa3G736870	Csa3G743990	Csa3G745530	Csa3G822220	Csa3G824160	Csa3G825050	Csa3G825060	Csa3G829210	Csa3G848810	Csa3G874340	Csa4G006230	Csa4G015800	Csa4G050800	Csa4G109040	Csa4G109540	Csa4G192230	Csa4G192730	Csa4G228360
GO:0004523
Csa1G032450	Csa1G042690	Csa1G049460	Csa1G050040	Csa1G071820	Csa1G192690	Csa1G192700	Csa1G464550	Csa1G561390	Csa2G022780	Csa2G035540	Csa2G427330	Csa3G824160	Csa3G829210	Csa4G015800	Csa5G150450	Csa5G175780	Csa5G175790	Csa5G489310	Csa5G603330	Csa6G074590	Csa6G499140
GO:0004525
Csa1G267180	Csa1G654870	Csa2G084270	Csa3G074990	Csa3G116650	Csa3G848810	Csa4G006230	Csa4G192230	Csa4G192730	Csa5G011670	Csa6G361370	Csa6G494980	Csa7G041940	Csa7G041950
GO:0004526
Csa3G625080	Csa3G625120	Csa3G736870	Csa3G874340	Csa4G050800	Csa5G604910	Csa6G301620	Csa6G486720
GO:0004527
Csa1G004330	Csa1G004950	Csa1G009910	Csa1G013810	Csa1G021960	Csa1G023040	Csa1G028070	Csa1G042690	Csa1G050040	Csa1G062360	Csa1G063610	Csa1G089500	Csa1G168920	Csa1G256710	Csa1G464550	Csa1G561390	Csa1G561980	Csa1G569080	Csa1G615210	Csa1G633390	Csa1G633400	Csa1G666990	Csa2G000490	Csa2G00090	Csa2G012150	Csa2G030010	Csa2G030620	Csa2G031130	Csa2G078050	Csa2G078080	Csa2G270190	Csa2G277090	Csa2G336120	Csa2G345940	Csa2G352390	Csa2G374620	Csa2G375760	Csa2G382590	Csa2G382610	Csa2G402050	Csa3G009480	Csa3G048430	Csa3G089000	Csa3G117930	Csa3G127240	Csa3G129670	Csa3G129680	Csa3G150770	Csa3G182000	Csa3G238160
GO:0004528
Csa1G050040	Csa2G000490	Csa3G824160
GO:0004529
Csa1G042690	Csa1G050040	Csa1G464550	Csa1G561390	Csa2G030010	Csa2G031130	Csa3G182000	Csa3G730970	Csa3G782690	Csa3G807320	Csa3G824160	Csa3G851750	Csa4G188390	Csa6G074590	Csa6G476130	Csa6G505930
GO:0004532
Csa1G004330	Csa1G013810	Csa1G021960	Csa1G023040	Csa1G063610	Csa1G168920	Csa1G615210	Csa1G633390	Csa1G633400	Csa2G012150	Csa2G270190	Csa2G345940	Csa2G374620	Csa2G382590	Csa2G382610	Csa3G048430	Csa3G089000	Csa3G117930	Csa3G797590	Csa3G822370	Csa3G838680	Csa3G878860	Csa4G011090	Csa4G165870	Csa4G165880	Csa4G165890	Csa4G296110	Csa4G508480	Csa4G628920	Csa4G669220	Csa5G175730	Csa5G471090	Csa6G040560	Csa6G146430	Csa6G397180	Csa6G397190	Csa6G425790	Csa7G037590	Csa7G037600	Csa7G074840	CsaUNG003720
GO:0004534
Csa1G013810	Csa2G012150	Csa5G471090	Csa7G037590	Csa7G037600
GO:0004535
Csa1G021960	Csa1G023040	Csa1G063610	Csa1G168920	Csa1G633390	Csa1G633400	Csa2G270190	Csa2G382590	Csa2G382610	Csa3G048430	Csa3G797590	Csa3G878860	Csa4G011090	Csa4G508480	Csa4G669220	Csa6G425790	CsaUNG003720
GO:0004536
Csa1G042690	Csa1G045870	Csa1G050040	Csa1G073760	Csa1G163110	Csa1G464550	Csa1G530120	Csa1G533630	Csa1G561390	Csa2G000230	Csa2G030010	Csa2G031130	Csa3G126250	Csa3G127010	Csa3G127080	Csa3G127240	Csa3G172970	Csa3G182000	Csa3G730970	Csa3G748840	Csa3G782690	Csa3G807320	Csa3G813290	Csa3G824160	Csa3G835790	Csa3G851750	Csa3G912890	Csa4G006390	Csa4G015140	Csa4G052590	Csa4G188390	Csa4G378760	Csa5G199310	Csa5G467900	Csa5G615310	Csa5G623550	Csa5G630730	Csa6G074590	Csa6G150590	Csa6G382890	Csa6G429140	Csa6G450390	Csa6G476130	Csa6G505930	Csa7G378480	Csa7G450550
GO:0004540
Csa1G004330	Csa1G013810	Csa1G021960	Csa1G023040	Csa1G031900	Csa1G032450	Csa1G042690	Csa1G049460	Csa1G050040	Csa1G063610	Csa1G071820	Csa1G072450	Csa1G168920	Csa1G170010	Csa1G192690	Csa1G192700	Csa1G267180	Csa1G408700	Csa1G408710	Csa1G464550	Csa1G525290	Csa1G561390	Csa1G615210	Csa1G629110	Csa1G633390	Csa1G633400	Csa1G654870	Csa2G012150	Csa2G022780	Csa2G035540	Csa2G079650	Csa2G084270	Csa2G093820	Csa2G270190	Csa2G345940	Csa2G374620	Csa2G382590	Csa2G382610	Csa2G382800	Csa2G427330	Csa3G048430	Csa3G074990	Csa3G080330	Csa3G089000	Csa3G116650	Csa3G117930	Csa3G144740	Csa3G210480	Csa3G625080	Csa3G625120
GO:0004549
Csa3G625080	Csa3G625120	Csa3G736870	Csa3G874340	Csa4G050800	Csa5G604910	Csa6G290260	Csa6G301620	Csa6G486720
GO:0004550
Csa1G050200	Csa3G116710	Csa4G052590	Csa7G448850
GO:0004551
Csa1G046230	Csa2G000490	Csa3G002820	Csa3G038780	Csa3G601030	Csa3G781040	Csa3G781050	Csa4G056630	Csa4G192220	Csa5G002050	Csa5G412760	Csa5G547610	Csa5G613530	Csa6G401320
GO:0004553
Csa1G001310	Csa1G005710	Csa1G005720	Csa1G005740	Csa1G005750	Csa1G013210	Csa1G025780	Csa1G031850	Csa1G039150	Csa1G042700	Csa1G045880	Csa1G057030	Csa1G062370	Csa1G064150	Csa1G064700	Csa1G066500	Csa1G077120	Csa1G085360	Csa1G109370	Csa1G164660	Csa1G171050	Csa1G181450	Csa1G188670	Csa1G188680	Csa1G202280	Csa1G202300	Csa1G267220	Csa1G267230	Csa1G267240	Csa1G269340	Csa1G278500	Csa1G422450	Csa1G422470	Csa1G422480	Csa1G422980	Csa1G422990	Csa1G423000	Csa1G423050	Csa1G436330	Csa1G459490	Csa1G467160	Csa1G467170	Csa1G467200	Csa1G496300	Csa1G522000	Csa1G528540	Csa1G528550	Csa1G533610	Csa1G534750	Csa1G537410
GO:0004555
Csa5G149880
GO:0004556
Csa4G103850	Csa4G105350	Csa4G652880	Csa5G604330	Csa6G003450	Csa6G510930	Csa7G044880
GO:0004557
Csa2G349640	Csa5G220910	Csa5G580620	Csa5G580630
GO:0004558
Csa1G716250	Csa2G338840	Csa3G003980	Csa4G268010	Csa4G430880	Csa5G589980	Csa5G609610	Csa6G039020	Csa7G041350	CsaUNG030530	CsaUNG030540
GO:0004559
Csa1G005710	Csa3G143590	Csa3G829090	Csa5G458290	Csa6G507060	Csa6G523340	Csa7G447810
GO:0004560
Csa3G199050	Csa5G146320	Csa6G147630
GO:0004561
Csa1G005740	Csa1G005750	Csa7G425950
GO:0004563
Csa2G008760	Csa2G073000	Csa5G180280	Csa6G358070	CsaUNG024800
GO:0004564
Csa2G034660	Csa2G338840	Csa2G351670	Csa3G168930	Csa3G777580	Csa4G646140	Csa5G160230	Csa5G174590	Csa5G615240	Csa7G009210	Csa7G308910	Csa7G450770	Csa7G450780	Csa7G450790	CsaUNG030530	CsaUNG030540
GO:0004565
Csa1G042700	Csa1G064150	Csa1G085360	Csa1G569550	Csa1G587980	Csa1G587990	Csa1G588000	Csa1G588500	Csa1G590800	Csa1G597710	Csa1G611270	Csa1G611280	Csa1G611290	Csa1G611300	Csa1G611820	Csa1G612320	Csa1G612330	Csa1G612830	Csa1G612840	Csa1G612850	Csa1G612860	Csa1G612880	Csa1G643050	Csa1G650110	Csa2G095930	Csa2G249880	Csa2G337760	Csa3G130270	Csa3G147790	Csa3G185120	Csa3G402970	Csa3G550690	Csa3G822330	Csa3G848260	Csa3G848310	Csa3G865330	Csa4G001720	Csa4G031070	Csa4G044980	Csa5G136360	Csa5G168840	Csa5G168850	Csa5G169120	Csa5G289600	Csa5G623820	Csa6G324840	Csa6G366400	Csa6G382900	Csa6G449270	Csa6G504610
GO:0004566
Csa2G095930	Csa3G852490	Csa5G390000
GO:0004567
Csa1G042700	Csa1G064150	Csa1G570070	Csa1G612830	Csa1G612850	Csa1G612860	Csa2G095930	Csa3G185120	Csa3G402970	Csa3G852480	Csa3G852490	Csa3G859700	Csa4G001720	Csa4G031070	Csa4G638400	Csa5G648710	Csa5G648720	Csa5G648730	Csa6G127990	Csa6G366400	Csa6G405340	Csa6G502850	Csa6G507210	Csa7G428990
GO:0004568
Csa1G267220	Csa1G267230	Csa1G267240	Csa1G496300	Csa1G534750	Csa2G008760	Csa2G193360	Csa2G193370	Csa2G302200	Csa3G002420	Csa3G119680	Csa3G120470	Csa3G120480	Csa3G120500	Csa3G166220	Csa3G592670	Csa4G017110	Csa4G637770	Csa5G128240	Csa5G139730	Csa5G139740	Csa5G139760	Csa5G139770	Csa6G301040	Csa6G507520	Csa6G508020	Csa6G508520	Csa6G509020	Csa6G509030	Csa6G509040	Csa7G064070	Csa7G446780
GO:0004571
Csa1G005710	Csa3G143590	Csa6G523340	Csa7G447810
GO:0004572
Csa3G829090	Csa5G458290	Csa6G507060
GO:0004573
Csa5G589980
GO:0004574
Csa2G338840	CsaUNG030530	CsaUNG030540
GO:0004575
Csa2G338840	CsaUNG030530	CsaUNG030540
GO:0004576
Csa1G043120	Csa1G181440	Csa1G237040	Csa1G237050	Csa1G237060	Csa2G238800	Csa3G008280	Csa4G664330	Csa5G622820	Csa6G355420	Csa6G381810
GO:0004578
Csa5G387400
GO:0004579
Csa1G043120	Csa1G181440	Csa1G237040	Csa1G237050	Csa1G237060	Csa2G238800	Csa3G008280	Csa4G664330	Csa5G622820	Csa6G355420	Csa6G381810
GO:0004581
Csa4G658550	Csa5G181500	Csa5G517110
GO:0004582
Csa4G658550	Csa5G181500	Csa5G517110
GO:0004584
Csa7G396360
GO:0004586
Csa2G348140
GO:0004587
Csa1G025890	Csa4G056840
GO:0004588
Csa5G456730
GO:0004590
Csa5G456730
GO:0004591
Csa5G181450	Csa5G512860
GO:0004592
Csa3G223300	Csa3G625640	Csa6G409330	Csa7G061730
GO:0004594
Csa3G455650	Csa5G149860	Csa5G601510	Csa7G027800
GO:0004595
Csa3G153200
GO:0004596
Csa1G574230	Csa3G146510	Csa3G146520	Csa5G311820	Csa6G128560	Csa7G388430	Csa7G420850
GO:0004601
Csa1G005720	Csa1G013250	Csa1G024920	Csa1G045880	Csa1G051840	Csa1G062960	Csa1G077120	Csa1G166260	Csa1G225410	Csa1G257860	Csa1G334910	Csa1G338920	Csa1G385550	Csa1G427520	Csa1G427530	Csa1G479610	Csa1G495280	Csa1G533650	Csa1G569450	Csa1G586250	Csa2G139300	Csa2G235100	Csa2G235600	Csa2G235610	Csa2G271470	Csa2G336090	Csa2G336130	Csa2G346020	Csa2G360640	Csa2G363020	Csa2G381780	Csa2G406630	Csa2G406640	Csa2G406650	Csa2G421020	Csa3G113400	Csa3G119570	Csa3G126140	Csa3G133170	Csa3G164490	Csa3G171050	Csa3G179180	Csa3G417690	Csa3G497890	Csa3G653430	Csa3G701560	Csa3G705670	Csa3G736970	Csa3G778410	Csa3G809980
GO:0004602
Csa1G257860	Csa1G427520	Csa1G427530	Csa2G336090	Csa2G336130	Csa3G126140	Csa3G171050	Csa3G653430	Csa3G809980	Csa4G013040	Csa4G651840	Csa5G154190	Csa5G154200	Csa6G087860	Csa6G408810	Csa6G504670	Csa7G392400	Csa7G392410
GO:0004604
Csa1G062380	Csa6G513670
GO:0004605
Csa1G194700	Csa6G511760
GO:0004607
Csa1G702040	Csa2G000370	Csa2G002000	Csa2G093800	Csa3G607640	Csa3G607650	Csa3G627710	Csa6G014730	Csa6G149960	Csa7G339120	Csa7G450610
GO:0004609
Csa3G889160	Csa4G329570	Csa5G162610	Csa7G058530	Csa7G058540
GO:0004610
Csa1G569350
GO:0004611
Csa1G537520	Csa2G441240	Csa2G441750	Csa3G893410	Csa4G627210	Csa5G577360	Csa6G497180	Csa7G048110
GO:0004612
Csa1G537520	Csa2G441240	Csa2G441750	Csa3G893410	Csa6G497180
GO:0004614
Csa1G569350	Csa5G031450	Csa5G172280	Csa5G568310	Csa6G405870
GO:0004615
Csa5G011690	Csa5G031450	Csa6G405870
GO:0004616
Csa1G025160	Csa1G084330	Csa1G538180	Csa1G538190	Csa1G616340	Csa2G000840	Csa2G000880	Csa2G030070	Csa3G214010	Csa3G217150	Csa3G738990	Csa3G848200	Csa3G848210	Csa3G850550	Csa4G050830	Csa4G617310	Csa4G617320	Csa5G169040	Csa5G642720	Csa6G067930	Csa6G140830
GO:0004617
Csa3G121620	Csa3G124900	Csa3G124910	Csa3G124920	Csa3G199630	Csa3G651740	Csa3G836500	Csa7G302340	Csa7G446950	Csa7G446960	Csa7G446970
GO:0004618
Csa3G740160	Csa6G136020	Csa7G239010
GO:0004619
Csa1G073840	Csa1G571810	Csa2G223150	Csa2G292790	Csa2G308370	Csa4G197830	Csa5G152870	Csa5G643310	Csa6G151120	Csa6G500580
GO:0004620
Csa1G042200	Csa1G042290	Csa1G043010	Csa1G058140	Csa1G063610	Csa1G073040	Csa1G084280	Csa1G267180	Csa1G269870	Csa1G433610	Csa1G434170	Csa1G531180	Csa1G531190	Csa1G696470	Csa2G000560	Csa2G003580	Csa2G008060	Csa2G032750	Csa2G264560	Csa2G270750	Csa2G278170	Csa2G279190	Csa2G326500	Csa2G334520	Csa2G345950	Csa2G347140	Csa2G373470	Csa2G381740	Csa2G401290	Csa2G415560	Csa3G002670	Csa3G038190	Csa3G116650	Csa3G116760	Csa3G129580	Csa3G171050	Csa3G174570	Csa3G205280	Csa3G539670	Csa3G556210	Csa3G560230	Csa3G588470	Csa3G727900	Csa3G743430	Csa3G809980	Csa3G848850	Csa3G876030	Csa4G001810	Csa4G001970	Csa4G004970
GO:0004622
Csa1G043010	Csa1G058140	Csa1G073040	Csa2G008060	Csa2G373470	Csa3G539670	Csa3G809980	Csa4G001810	Csa4G567200	Csa5G179220	Csa5G365670	Csa5G409690	Csa5G622780	Csa5G623380	Csa6G003400	Csa6G014730	Csa6G076760	Csa6G176420	Csa6G405950	Csa6G525500
GO:0004623
Csa1G063610	Csa1G433610	Csa2G000560	Csa2G008060	Csa3G171050	Csa3G809980	Csa3G876030	Csa4G567200	Csa5G622780	Csa6G003400	Csa6G014730	Csa6G076760	Csa6G405950	Csa6G430730
GO:0004629
Csa1G042290	Csa1G084280	Csa1G267180	Csa1G269870	Csa1G434170	Csa1G531180	Csa1G531190	Csa2G264560	Csa2G278170	Csa2G279190	Csa3G116650	Csa3G205280	Csa3G556210	Csa3G560230	Csa3G727900	Csa4G001970	Csa4G011780	Csa4G453640	Csa5G141130	Csa5G203390	Csa5G640590	Csa6G011650	Csa6G168250	Csa6G490950	Csa6G490980
GO:0004630
Csa2G032750	Csa2G347140	Csa2G381740	Csa3G038190	Csa3G848850	Csa4G004970	Csa4G651930	Csa6G075190	Csa6G318140	Csa6G507330	Csa7G432600
GO:0004631
Csa3G895920
GO:0004632
Csa1G002720	Csa1G050090	Csa6G399760
GO:0004633
Csa1G002720	Csa1G050090
GO:0004634
Csa1G014400	Csa1G528460	Csa6G450370
GO:0004635
Csa1G537580	Csa5G466370
GO:0004636
Csa1G537580	Csa5G466370
GO:0004637
Csa2G369770	Csa3G019900	Csa3G110660	Csa7G450470
GO:0004638
Csa2G401310
GO:0004639
Csa2G369770
GO:0004640
Csa5G056100	Csa5G207950
GO:0004641
Csa3G019900	Csa5G148580	Csa7G450470
GO:0004643
Csa1G057010
GO:0004644
Csa3G019900	Csa7G450470
GO:0004645
Csa1G075580	Csa4G095050	Csa5G606600	Csa6G188010
GO:0004647
Csa1G009640	Csa1G013750	Csa4G308610	Csa5G606680	Csa6G517200	Csa7G343330
GO:0004648
Csa3G002370
GO:0004649
Csa2G123070	Csa2G123570
GO:0004650
Csa1G066500	Csa1G269340	Csa1G533610	Csa1G597170	Csa1G627460	Csa1G627470	Csa1G662770	Csa1G689640	Csa2G006210	Csa2G073010	Csa2G222070	Csa2G334510	Csa2G348790	Csa3G063610	Csa3G063620	Csa3G110070	Csa3G110080	Csa3G121720	Csa3G146310	Csa3G164550	Csa3G164560	Csa3G165090	Csa3G629740	Csa3G634290	Csa3G664600	Csa3G690840	Csa3G810540	Csa3G837050	Csa3G838140	Csa4G004940	Csa4G025750	Csa4G076240	Csa4G153300	Csa4G650170	Csa5G140480	Csa5G150430	Csa5G222970	Csa5G266870	Csa5G409610	Csa5G467920	Csa5G467930	Csa5G472110	Csa5G599870	Csa5G600960	Csa5G601470	Csa5G635400	Csa5G645170	Csa5G646670	Csa6G000120	Csa6G434410
GO:0004651
Csa4G307930
GO:0004652
Csa1G000690	Csa1G042640	Csa2G373380	Csa3G002350	Csa3G116880	Csa3G836450	Csa4G008810	Csa4G637740	Csa5G184290	Csa6G052120	Csa6G076730	Csa7G452330
GO:0004654
Csa3G822370	Csa3G838680	Csa4G430840	Csa6G053320
GO:0004655
Csa2G401270
GO:0004656
Csa1G084280	Csa2G403150	Csa3G483810
GO:0004657
Csa5G643300
GO:0004658
Csa4G438530	Csa7G073600	Csa7G387180
GO:0004659
Csa2G059830	Csa2G075320	Csa2G251460	Csa2G296070	Csa3G001770	Csa3G127180	Csa3G653960	Csa3G791510	Csa3G791520	Csa3G836510	Csa3G892190	Csa4G015150	Csa4G082310	Csa4G311220	Csa5G031950	Csa5G320430	Csa5G514460	Csa6G017060	Csa6G185830	Csa6G487640	Csa6G524610	Csa6G525330	Csa7G017680	Csa7G044960	Csa7G044970	Csa7G064030	Csa7G064570	Csa7G211090	Csa7G278210	Csa7G433280
GO:0004660
Csa3G836510	Csa4G015150	Csa5G514460	Csa7G044960	Csa7G433280
GO:0004661
Csa3G001770	Csa3G836510	Csa3G892190	Csa4G015150	Csa5G514460	Csa6G525330	Csa7G044960	Csa7G044970	Csa7G433280
GO:0004662
Csa4G015150	Csa5G514460	Csa7G433280
GO:0004663
Csa3G001770	Csa3G836510	Csa3G892190	Csa4G015150	Csa5G514460	Csa6G525330	Csa7G044960	Csa7G044970	Csa7G433280
GO:0004664
Csa1G145970	Csa1G145980	Csa2G417830	Csa6G151110	Csa6G289730	Csa6G513690	CsaUNG029110
GO:0004665
Csa2G008130	CsaUNG029130
GO:0004666
Csa1G024920	Csa3G829250	Csa3G829260	Csa3G829270
GO:0004671
Csa1G524650	Csa6G074600
GO:0004672
Csa1G000750	Csa1G002680	Csa1G002820	Csa1G002840	Csa1G002860	Csa1G002940	Csa1G003510	Csa1G004050	Csa1G004060	Csa1G004240	Csa1G004970	Csa1G005500	Csa1G005510	Csa1G007860	Csa1G008550	Csa1G009920	Csa1G010940	Csa1G011440	Csa1G011510	Csa1G014370	Csa1G014500	Csa1G024230	Csa1G024870	Csa1G024990	Csa1G025000	Csa1G025770	Csa1G025840	Csa1G027520	Csa1G028020	Csa1G028040	Csa1G029580	Csa1G030690	Csa1G031190	Csa1G031200	Csa1G038910	Csa1G039060	Csa1G039990	Csa1G041540	Csa1G042110	Csa1G042240	Csa1G042370	Csa1G042380	Csa1G042480	Csa1G042490	Csa1G042500	Csa1G042510	Csa1G042520	Csa1G042530	Csa1G042720	Csa1G042730
GO:0004673
Csa1G097720	Csa1G132120	Csa1G159090	Csa1G408730	Csa1G461000	Csa1G461010	Csa1G527950	Csa2G034540	Csa2G059770	Csa2G070880	Csa2G336080	Csa3G002710	Csa3G131940	Csa3G141850	Csa3G166340	Csa3G171100	Csa3G180360	Csa3G640610	Csa4G012480	Csa4G304770	Csa4G650210	Csa4G650220	Csa5G173550	Csa5G256680	Csa5G549170	Csa5G586040	Csa5G598040	Csa5G599830	Csa5G604290	Csa5G610450	Csa6G092590	Csa6G095330	Csa6G110860	Csa6G343700	Csa6G397700	Csa6G403050	Csa6G403570	Csa6G452070	Csa6G490040	Csa6G497170	Csa7G031720	Csa7G047990	Csa7G048000	Csa7G057530	Csa7G234150	Csa7G388340	Csa7G405830	Csa7G448780	Csa7G450520	CsaUNG027950
GO:0004674
Csa1G000750	Csa1G002680	Csa1G002820	Csa1G002840	Csa1G002860	Csa1G002940	Csa1G003510	Csa1G004050	Csa1G004060	Csa1G004240	Csa1G004970	Csa1G005500	Csa1G005510	Csa1G007860	Csa1G008550	Csa1G010940	Csa1G011440	Csa1G011510	Csa1G014370	Csa1G014500	Csa1G024230	Csa1G024870	Csa1G024990	Csa1G025770	Csa1G025840	Csa1G027520	Csa1G028020	Csa1G028040	Csa1G029580	Csa1G030690	Csa1G031190	Csa1G031200	Csa1G038910	Csa1G039060	Csa1G039990	Csa1G041540	Csa1G042110	Csa1G042240	Csa1G042370	Csa1G042380	Csa1G042480	Csa1G042490	Csa1G042500	Csa1G042510	Csa1G042520	Csa1G042530	Csa1G042720	Csa1G042730	Csa1G042890	Csa1G042930
GO:0004675
Csa1G004240	Csa1G011510	Csa1G045570	Csa1G046210	Csa1G051850	Csa1G073700	Csa1G073890	Csa1G075020	Csa1G075600	Csa1G276450	Csa1G305750	Csa1G419310	Csa1G435740	Csa1G467120	Csa1G467150	Csa1G470280	Csa1G470360	Csa1G470440	Csa1G542460	Csa1G574950	Csa1G574960	Csa1G586830	Csa1G599480	Csa1G601010	Csa1G601530	Csa1G605750	Csa2G004170	Csa2G034780	Csa2G245510	Csa2G338880	Csa2G348900	Csa2G354930	Csa2G354960	Csa2G356650	Csa2G373400	Csa2G377880	Csa2G404910	Csa2G406790	Csa2G427340	Csa2G439180	Csa2G439210	Csa2G439220	Csa3G036410	Csa3G048440	Csa3G115060	Csa3G115100	Csa3G121690	Csa3G126190	Csa3G181440	Csa3G199620
GO:0004676
Csa5G616380
GO:0004679
Csa5G604200	Csa6G077450
GO:0004683
Csa1G002820	Csa1G002840	Csa1G002860	Csa1G004050	Csa1G042240	Csa1G045620	Csa1G181480	Csa1G269880	Csa1G403660	Csa1G467110	Csa1G467210	Csa1G470420	Csa1G534790	Csa1G537520	Csa1G614120	Csa1G690150	Csa2G009490	Csa2G012680	Csa2G205940	Csa2G249910	Csa2G249920	Csa2G250420	Csa2G270770	Csa2G292800	Csa2G336150	Csa2G336720	Csa2G360750	Csa2G372190	Csa3G077600	Csa3G118190	Csa3G135070	Csa3G144130	Csa3G171200	Csa3G464690	Csa3G464700	Csa3G516570	Csa3G731150	Csa3G733200	Csa3G733890	Csa3G782840	Csa3G785400	Csa3G840980	Csa3G842110	Csa3G874390	Csa3G889970	Csa4G004810	Csa4G011740	Csa4G050200	Csa4G172540	Csa4G269780
GO:0004686
Csa4G334670
GO:0004687
Csa1G690150	Csa3G654990	Csa3G881740	Csa3G881750	Csa3G881760	Csa6G095920
GO:0004689
Csa2G270770	Csa2G336150	Csa5G420310	Csa6G376270	Csa6G486970
GO:0004690
Csa1G007860	Csa2G035490	Csa2G360770	Csa2G416770	Csa3G122430	Csa3G150210	Csa3G151400	Csa3G607130	Csa3G640610	Csa3G654990	Csa3G829040	Csa3G829110	Csa5G616380	Csa6G062300	Csa6G077450	Csa6G198240	Csa6G488880	Csa7G430790	Csa7G430800	CsaUNG026830
GO:0004691
Csa2G360770	Csa2G416770	Csa3G640610	Csa3G654990	Csa5G616380	Csa6G077450	Csa6G198240	Csa6G488880	CsaUNG026830
GO:0004692
Csa1G007860	Csa2G035490	Csa3G122430	Csa3G150210	Csa3G151400	Csa3G607130	Csa3G829040	Csa3G829110	Csa6G062300	Csa7G430790	Csa7G430800	CsaUNG026830
GO:0004693
Csa1G003510	Csa1G004050	Csa1G007860	Csa1G024870	Csa1G038910	Csa1G042890	Csa1G051730	Csa1G073890	Csa1G467210	Csa1G527950	Csa1G573620	Csa2G003590	Csa2G012720	Csa2G264000	Csa2G278170	Csa2G350480	Csa2G439190	Csa3G005580	Csa3G115090	Csa3G120430	Csa3G180360	Csa3G232950	Csa3G628230	Csa3G640610	Csa3G730700	Csa3G730860	Csa3G730910	Csa3G730920	Csa3G734030	Csa3G734040	Csa3G734050	Csa3G748240	Csa3G837620	Csa3G840390	Csa3G857620	Csa4G099760	Csa4G182280	Csa4G182290	Csa4G198330	Csa4G269760	Csa4G296230	Csa4G296250	Csa4G334670	Csa4G561190	Csa4G664480	Csa5G151000	Csa5G218200	Csa5G247660	Csa5G375770	Csa5G464830
GO:0004694
Csa4G637680	Csa5G150990	Csa5G151000	Csa6G042400	Csa6G502000	Csa7G395770
GO:0004697
Csa1G007860	Csa1G030690	Csa1G031190	Csa1G045620	Csa1G537400	Csa1G589720	Csa1G614120	Csa2G006100	Csa2G174110	Csa2G278170	Csa2G357270	Csa3G146410	Csa3G151400	Csa3G731150	Csa3G733890	Csa3G840980	Csa3G877620	Csa4G011740	Csa4G064100	Csa4G129560	Csa4G129570	Csa4G172540	Csa4G290790	Csa4G621170	Csa4G646280	Csa4G646290	Csa5G155610	Csa5G171670	Csa5G616380	Csa5G640540	Csa5G640550	Csa5G640560	Csa6G106790	Csa6G116680	Csa6G301020	Csa6G439940	Csa6G505910	Csa6G526240	Csa7G029980	Csa7G074310	Csa7G354520	Csa7G373510	CsaUNG026830
GO:0004698
Csa1G045620	Csa1G614120	Csa3G731150	Csa3G840980	Csa4G011740	Csa4G172540	Csa5G155610	Csa6G106790	Csa6G439940	Csa6G505910	Csa7G074310
GO:0004699
Csa2G278170
GO:0004702
Csa1G002860	Csa1G003510	Csa1G005500	Csa1G005510	Csa1G008550	Csa1G024990	Csa1G027520	Csa1G028020	Csa1G028040	Csa1G038910	Csa1G042370	Csa1G042380	Csa1G042720	Csa1G042730	Csa1G042890	Csa1G042980	Csa1G045570	Csa1G046040	Csa1G046910	Csa1G051730	Csa1G057040	Csa1G064790	Csa1G064800	Csa1G064820	Csa1G064830	Csa1G064840	Csa1G064850	Csa1G064870	Csa1G065380	Csa1G065390	Csa1G065400	Csa1G065420	Csa1G065920	Csa1G065930	Csa1G065950	Csa1G070600	Csa1G071180	Csa1G074900	Csa1G075600	Csa1G077220	Csa1G433070	Csa1G467120	Csa1G467210	Csa1G479630	Csa1G532310	Csa1G573620	Csa1G574260	Csa1G574950	Csa1G574960	Csa1G589750
GO:0004703
Csa1G074900	Csa1G250150	Csa1G701280	Csa2G245510	Csa2G338880	Csa3G728030	Csa3G809940	Csa4G026780	Csa4G026800	Csa4G038730	Csa5G222990	Csa6G014590	Csa6G024930	Csa6G181580	Csa6G502000	Csa7G430790	Csa7G430800	Csa7G447950	CsaUNG024980
GO:0004704
Csa3G001760	Csa5G579580	Csa6G376270	Csa7G083210
GO:0004706
Csa1G005500	Csa1G005510	Csa1G046040	Csa1G057040	Csa1G074900	Csa2G021750	Csa2G049880	Csa2G070870	Csa3G002480	Csa3G133150	Csa3G146410	Csa3G182770	Csa3G728150	Csa3G749850	Csa3G836460	Csa3G892210	Csa5G166980	Csa5G606410	Csa6G136540	Csa6G425140	Csa6G483320	Csa6G490950	Csa6G502000	Csa6G511830	Csa6G513560	Csa6G517390	Csa7G043040	Csa7G387170
GO:0004707
Csa1G024990	Csa1G038910	Csa1G042720	Csa1G042890	Csa1G051730	Csa1G077220	Csa1G479630	Csa1G573620	Csa2G009290	Csa2G012720	Csa2G278170	Csa2G361890	Csa3G232950	Csa3G610810	Csa3G895620	Csa4G022350	Csa4G045070	Csa4G082320	Csa4G334670	Csa5G002030	Csa5G152810	Csa5G247660	Csa5G359150	Csa5G637790	Csa5G648740	Csa5G650500	Csa6G006730	Csa6G018600	Csa6G061230	Csa6G127480	Csa6G179480	Csa6G365750	Csa6G423420
GO:0004708
Csa1G042980	Csa1G057040	Csa1G589750	Csa2G000340	Csa2G000780	Csa2G021750	Csa2G049880	Csa2G070870	Csa3G120430	Csa3G133150	Csa3G182770	Csa3G651720	Csa3G728150	Csa3G839800	Csa3G892210	Csa4G647410	Csa5G166980	Csa5G606410	Csa6G136540	Csa6G425140	Csa6G483320	Csa6G490950	Csa6G513560	Csa7G043040
GO:0004709
Csa1G002860	Csa1G003510	Csa1G005500	Csa1G005510	Csa1G008550	Csa1G027520	Csa1G028020	Csa1G028040	Csa1G042370	Csa1G042380	Csa1G042730	Csa1G045570	Csa1G046040	Csa1G046910	Csa1G057040	Csa1G064790	Csa1G064800	Csa1G064820	Csa1G064830	Csa1G064840	Csa1G064850	Csa1G064870	Csa1G065380	Csa1G065390	Csa1G065400	Csa1G065420	Csa1G065920	Csa1G065930	Csa1G065950	Csa1G070600	Csa1G071180	Csa1G074900	Csa1G075600	Csa1G433070	Csa1G467120	Csa1G467210	Csa1G532310	Csa1G574260	Csa1G574950	Csa1G574960	Csa1G605750	Csa1G695390	Csa2G010280	Csa2G011560	Csa2G012110	Csa2G021750	Csa2G033280	Csa2G034780	Csa2G049880	Csa2G070870
GO:0004711
Csa1G007860	Csa4G647410
GO:0004712
Csa1G003510	Csa1G042980	Csa1G057040	Csa1G589750	Csa2G000340	Csa2G000780	Csa2G021750	Csa2G049880	Csa2G070870	Csa2G174100	Csa3G120430	Csa3G133150	Csa3G134960	Csa3G171100	Csa3G182770	Csa3G374210	Csa3G651720	Csa3G728150	Csa3G839800	Csa3G892210	Csa4G304770	Csa4G647410	Csa5G166980	Csa5G375770	Csa5G606410	Csa6G136540	Csa6G425140	Csa6G483320	Csa6G490950	Csa6G513560	Csa7G043040	Csa7G395770
GO:0004713
Csa1G002860	Csa1G002940	Csa1G003510	Csa1G004050	Csa1G004060	Csa1G004240	Csa1G004970	Csa1G005500	Csa1G005510	Csa1G008550	Csa1G009920	Csa1G010940	Csa1G011440	Csa1G011510	Csa1G024230	Csa1G025000	Csa1G025840	Csa1G027520	Csa1G028020	Csa1G028040	Csa1G029580	Csa1G031200	Csa1G039990	Csa1G042370	Csa1G042380	Csa1G042480	Csa1G042490	Csa1G042500	Csa1G042510	Csa1G042520	Csa1G042530	Csa1G042730	Csa1G042930	Csa1G043280	Csa1G045440	Csa1G045450	Csa1G045570	Csa1G046040	Csa1G046210	Csa1G046270	Csa1G048950	Csa1G050370	Csa1G051820	Csa1G051850	Csa1G051860	Csa1G051870	Csa1G051880	Csa1G056960	Csa1G057040	Csa1G063610
GO:0004714
Csa1G002860	Csa1G004240	Csa1G008550	Csa1G011510	Csa1G042500	Csa1G045570	Csa1G046210	Csa1G046270	Csa1G051860	Csa1G051870	Csa1G051880	Csa1G056960	Csa1G065380	Csa1G071180	Csa1G071790	Csa1G073700	Csa1G073890	Csa1G075020	Csa1G075600	Csa1G077740	Csa1G086390	Csa1G256170	Csa1G276450	Csa1G305750	Csa1G419310	Csa1G423240	Csa1G433070	Csa1G435740	Csa1G435800	Csa1G467120	Csa1G467150	Csa1G470280	Csa1G470370	Csa1G470410	Csa1G470440	Csa1G531690	Csa1G574960	Csa1G575090	Csa1G599490	Csa1G601010	Csa1G601530	Csa1G605750	Csa1G659090	Csa1G662820	Csa1G701280	Csa2G004170	Csa2G015850	Csa2G034780	Csa2G057590	Csa2G070290
GO:0004715
Csa1G002940	Csa1G003510	Csa1G004050	Csa1G005500	Csa1G005510	Csa1G010940	Csa1G011440	Csa1G024230	Csa1G042480	Csa1G042500	Csa1G042510	Csa1G042520	Csa1G042530	Csa1G045440	Csa1G045450	Csa1G046040	Csa1G048950	Csa1G057040	Csa1G064800	Csa1G064820	Csa1G064840	Csa1G064850	Csa1G064870	Csa1G065370	Csa1G065380	Csa1G065390	Csa1G065400	Csa1G065420	Csa1G065920	Csa1G065950	Csa1G070600	Csa1G070610	Csa1G070620	Csa1G071130	Csa1G071140	Csa1G071160	Csa1G071170	Csa1G071180	Csa1G071190	Csa1G071200	Csa1G071220	Csa1G071230	Csa1G071240	Csa1G071260	Csa1G071790	Csa1G073680	Csa1G073700	Csa1G073890	Csa1G077740	Csa1G084850
GO:0004719
Csa1G002880
GO:0004721
Csa1G000610	Csa1G002860	Csa1G004370	Csa1G011470	Csa1G011510	Csa1G014360	Csa1G014410	Csa1G024300	Csa1G025930	Csa1G030640	Csa1G030660	Csa1G038900	Csa1G042320	Csa1G045630	Csa1G050140	Csa1G050170	Csa1G064740	Csa1G073080	Csa1G073870	Csa1G084290	Csa1G132060	Csa1G201770	Csa1G256170	Csa1G270920	Csa1G426440	Csa1G470410	Csa1G477530	Csa1G524760	Csa1G532300	Csa1G533520	Csa1G535800	Csa1G538180	Csa1G568520	Csa1G568550	Csa1G569470	Csa1G572370	Csa1G572380	Csa1G574880	Csa1G589750	Csa1G590250	Csa1G638460	Csa1G638500	Csa1G654900	Csa1G658010	Csa1G690300	Csa1G699630	Csa2G000340	Csa2G000700	Csa2G000780	Csa2G000910
GO:0004722
Csa1G004370	Csa1G024300	Csa1G050140	Csa1G050170	Csa1G524760	Csa1G532300	Csa1G533520	Csa1G568550	Csa1G574880	Csa1G638460	Csa1G690300	Csa1G699630	Csa2G009380	Csa2G031170	Csa2G034580	Csa2G036720	Csa2G075340	Csa2G173570	Csa2G174090	Csa2G223130	Csa2G229920	Csa2G271380	Csa2G326500	Csa2G334520	Csa2G349600	Csa2G349610	Csa2G351580	Csa2G386110	Csa2G401340	Csa3G000120	Csa3G002570	Csa3G011790	Csa3G011830	Csa3G135070	Csa3G135110	Csa3G150210	Csa3G154270	Csa3G169490	Csa3G178550	Csa3G184080	Csa3G238190	Csa3G353960	Csa3G604110	Csa3G611360	Csa3G727950	Csa3G731190	Csa3G736630	Csa3G743430	Csa3G806810	Csa3G819810
GO:0004723
Csa3G135070
GO:0004725
Csa1G000610	Csa1G025930	Csa1G030640	Csa1G477530	Csa1G535800	Csa1G589750	Csa1G658010	Csa2G000340	Csa2G000700	Csa2G000780	Csa2G377990	Csa2G386100	Csa2G386110	Csa3G011790	Csa3G019350	Csa3G019360	Csa3G731190	Csa3G824810	Csa3G839800	Csa3G842000	Csa3G855300	Csa3G859680	Csa4G307930	Csa5G180300	Csa5G218830	Csa5G597510	Csa6G103540	Csa6G151690	Csa6G160680	Csa6G237610	Csa6G363610	Csa6G381800	Csa6G421640	Csa6G421700	Csa6G448090	Csa6G491620	Csa6G502820	Csa6G516680	Csa6G524620	Csa7G065140	Csa7G073390	Csa7G162560	Csa7G290510	Csa7G290530
GO:0004726
Csa1G000610	Csa5G180300	Csa5G597510	Csa6G151690	Csa7G290530
GO:0004727
Csa3G824810
GO:0004728
Csa1G589750	Csa2G000340	Csa2G000780	Csa3G839800
GO:0004729
Csa3G822340	Csa4G064030	Csa5G128250	Csa6G007980
GO:0004730
Csa1G039120	Csa4G652870	Csa6G358070
GO:0004735
Csa4G354630
GO:0004736
Csa4G438530	Csa7G387180
GO:0004737
Csa1G532350	Csa3G730980	Csa4G312240	Csa4G312250	Csa4G312260	Csa4G312270	Csa6G518930
GO:0004738
Csa1G435750	Csa1G599400	Csa5G603950	Csa6G091990	Csa6G095890	Csa6G404280
GO:0004739
Csa1G435750	Csa1G599400	Csa5G603950	Csa6G091990	Csa6G095890	Csa6G404280
GO:0004740
Csa3G171100	Csa4G304770
GO:0004742
Csa2G385080	Csa3G848140	Csa5G608580	Csa7G284430
GO:0004743
Csa2G215480	Csa3G127150	Csa3G359130	Csa3G904080	Csa4G000560	Csa4G268000	Csa4G640990	Csa5G580610	Csa6G449820	Csa6G449830
GO:0004745
Csa1G004220	Csa1G031820	Csa1G051650	Csa1G051660	Csa1G570190	Csa1G570200	Csa3G003470	Csa3G734860	Csa4G047990	Csa4G337920	Csa5G002580	Csa5G129320	Csa5G141100	Csa5G141110	Csa5G149870	Csa6G500710	Csa7G291710
GO:0004746
Csa6G128010	Csa6G128550	Csa6G366300
GO:0004747
Csa1G530670	Csa3G345390	Csa3G613430	Csa3G732620	Csa3G915160	Csa4G082330	Csa4G571770	Csa5G172290	Csa6G080910	Csa7G253770	Csa7G378400
GO:0004748
Csa3G597320	Csa6G486750
GO:0004749
Csa3G015880	Csa3G904100	Csa5G598760	Csa6G423440
GO:0004750
Csa1G038360	Csa2G406760	Csa6G526520
GO:0004751
Csa1G554560	Csa2G011530	Csa5G420360	Csa5G571460	Csa5G611700
GO:0004753
Csa1G598330	Csa3G824730	Csa3G824740
GO:0004755
Csa1G598330
GO:0004758
Csa1G000720	Csa2G356100	Csa6G124110
GO:0004760
Csa1G617370	Csa6G433300
GO:0004764
Csa2G297240	Csa2G372750	Csa3G184010	Csa6G486810	Csa7G068600
GO:0004765
Csa2G296130	Csa3G008320	Csa3G171800	Csa3G509960	Csa4G614200	Csa5G169050	Csa6G290850	Csa6G486810	Csa6G487590
GO:0004766
Csa1G005540	Csa1G045970	Csa1G045980	Csa2G000240	Csa3G147770	Csa3G604620	Csa5G139500	Csa5G602150	Csa6G362930
GO:0004767
Csa1G696470	Csa2G003580	Csa2G270750	Csa2G326500	Csa2G334520	Csa2G345950	Csa2G415560	Csa3G002670	Csa3G129580	Csa3G743430	Csa6G016920	Csa6G344250	Csa6G395140	Csa6G518280
GO:0004768
Csa1G227450	Csa4G006050	Csa4G006060	Csa4G006080	Csa4G006100	Csa4G006150	Csa4G006160	Csa7G376370	Csa7G377870
GO:0004769
Csa4G007050
GO:0004771
Csa1G042200	Csa2G176700	Csa3G588470	Csa6G168240	Csa7G072760
GO:0004772
Csa2G000370
GO:0004774
Csa1G043130	Csa1G560680	Csa2G348890	Csa6G088110	Csa6G331010	Csa6G362950
GO:0004775
Csa1G043130	Csa1G560680	Csa2G348890	Csa6G088110	Csa6G331010	Csa6G362950
GO:0004776
Csa1G043130	Csa6G088110	Csa6G331010	Csa6G362950
GO:0004779
Csa1G042660	Csa2G139820	Csa2G215520	Csa3G144230	Csa3G843750	Csa3G872050	Csa3G881720	Csa4G000720	Csa5G495920	Csa5G495940	Csa5G495950	Csa6G290890
GO:0004781
Csa1G042660	Csa2G139820	Csa2G215520	Csa3G144230	Csa3G843750	Csa3G872050	Csa3G881720	Csa4G000720	Csa5G495920	Csa5G495940	Csa5G495950	Csa6G290890
GO:0004783
Csa1G423150	Csa1G614130	Csa2G059720	Csa2G361620	Csa3G207890	Csa4G025070	CsaUNG029810
GO:0004784
Csa1G025980	Csa1G571850	Csa4G025180	Csa4G192040	Csa6G148290
GO:0004788
Csa1G386580	Csa4G486190	Csa5G314840	Csa7G302350	Csa7G396410	Csa7G396420
GO:0004789
Csa3G133300	Csa5G262270	Csa6G410050	Csa7G104800
GO:0004791
Csa2G346600	Csa3G000140	Csa4G169490	Csa6G014850	Csa6G401380	Csa6G510230
GO:0004792
Csa2G270150	Csa3G073960	Csa3G215610	Csa3G455640	Csa3G455650	Csa6G507040	Csa6G507370
GO:0004793
Csa1G680120	Csa1G681120	Csa1G681130	Csa2G009560	Csa2G145880	Csa2G372170	Csa3G221750	Csa4G062380	Csa4G377740	Csa6G497310
GO:0004794
Csa5G154730	Csa5G154750	Csa6G448720	Csa6G448730	Csa6G448740	Csa6G449240
GO:0004795
Csa1G590270	Csa2G000280
GO:0004796
Csa3G855350	Csa4G646170	Csa5G224130	Csa5G606840
GO:0004797
Csa1G181480	Csa5G651140	Csa6G110310	Csa7G391290
GO:0004798
Csa4G006250	CsaUNG012520
GO:0004799
Csa1G002720	Csa1G050090	Csa2G248730
GO:0004801
Csa1G418760	Csa4G007670	Csa5G160240
GO:0004802
Csa3G126240	Csa6G077460
GO:0004803
Csa1G005570	Csa1G042870	Csa1G045950	Csa2G075970	Csa3G134510	Csa3G165630	Csa3G398940	Csa3G822400	Csa5G167170	Csa5G630870	Csa6G088060	Csa6G487810	CsaUNG026710
GO:0004805
Csa1G005560	Csa1G467060	Csa2G307340	Csa3G009420	Csa3G033800	Csa3G175690	Csa3G353970	Csa3G353980	Csa4G028470	Csa4G622880	Csa5G602180	Csa6G500540	Csa6G520240	Csa7G049190
GO:0004806
Csa1G006320	Csa1G537320	Csa1G614650	Csa1G650060	Csa2G176700	Csa2G234520	Csa2G285900	Csa2G349000	Csa3G116760	Csa3G152050	Csa3G174570	Csa3G182220	Csa3G302120	Csa3G644860	Csa3G651700	Csa3G812760	Csa3G829180	Csa3G914060	Csa4G358630	Csa4G496760	Csa4G608070	Csa4G639860	Csa4G639870	Csa4G639880	Csa4G639890	Csa5G077210	Csa5G077740	Csa5G077750	Csa5G148740	Csa5G166450	Csa5G599300	Csa6G003440	Csa6G022390	Csa6G073490	Csa6G102500	Csa6G106200	Csa6G168230	Csa6G314110	Csa6G419450	Csa6G490910	Csa6G490920	Csa6G490930	Csa6G490940	Csa6G519470	Csa7G325710	Csa7G368130	Csa7G373470	Csa7G378470	Csa7G378490	Csa7G378500
GO:0004807
Csa2G263900	Csa4G598000	Csa6G190410
GO:0004809
Csa5G220920	Csa5G641600	Csa7G229890
GO:0004810
Csa1G000690	Csa3G002350	Csa4G008810	Csa6G052120
GO:0004812
Csa1G005710	Csa1G014470	Csa1G084310	Csa1G269340	Csa1G561380	Csa1G568570	Csa1G573730	Csa1G575050	Csa1G575160	Csa1G665380	Csa2G000620	Csa2G008130	Csa2G034790	Csa2G059840	Csa2G070890	Csa2G120970	Csa2G247610	Csa2G271450	Csa2G401360	Csa3G016390	Csa3G020020	Csa3G063610	Csa3G119840	Csa3G143590	Csa3G154310	Csa3G213510	Csa3G236550	Csa3G285030	Csa3G285040	Csa3G285540	Csa3G656490	Csa3G876000	Csa3G881580	Csa3G889830	Csa3G889840	Csa3G895100	Csa4G000540	Csa4G013540	Csa4G015750	Csa4G025150	Csa4G050180	Csa4G076240	Csa4G097640	Csa4G268050	Csa4G370560	Csa4G438550	Csa4G619050	Csa4G647470	Csa4G650170	Csa5G002590
GO:0004813
Csa1G665380	Csa3G656490	Csa6G127270	Csa6G127290	Csa6G513460	Csa7G064000
GO:0004814
Csa1G575050
GO:0004815
Csa1G573730	Csa3G020020	Csa3G881580	Csa4G000540	Csa7G368100
GO:0004816
Csa1G573730	Csa3G020020	Csa7G368100
GO:0004817
Csa1G084310	Csa3G876000	CsaUNG008810
GO:0004818
Csa1G561380	Csa2G247610	Csa2G271450	Csa3G119840	Csa4G015750	Csa4G097640	Csa5G126710	Csa7G027880	Csa7G447010
GO:0004819
Csa1G561380	Csa2G247610	Csa2G271450	Csa6G338130
GO:0004820
Csa2G070890	Csa5G606530	Csa6G102510	Csa6G106190
GO:0004821
Csa2G401360	Csa6G042410	Csa6G042430	Csa6G446550
GO:0004822
Csa3G154310	Csa4G013540
GO:0004823
Csa1G084310	Csa6G513460
GO:0004824
Csa2G059840	Csa4G268050	Csa4G619050
GO:0004825
Csa2G120970	Csa4G438550	Csa5G223010	Csa5G512910
GO:0004826
Csa1G014470	Csa2G008130	Csa3G016390	Csa6G510860	Csa6G526470	Csa7G193710	Csa7G193720	Csa7G193730	CsaUNG029130
GO:0004827
Csa1G561380	Csa2G247610	Csa2G271450	Csa3G213510	Csa4G015750	Csa4G370560	Csa5G126710	Csa5G126720
GO:0004828
Csa1G575160	Csa2G000620	Csa2G034790	Csa3G889830	Csa3G889840	Csa5G002590	Csa5G623590	Csa5G630750	Csa6G076770	Csa7G252150
GO:0004829
Csa1G269340	Csa3G063610	Csa4G076240	Csa4G650170	Csa5G080780	Csa5G080790	Csa5G467920	Csa5G467930	Csa7G024080	Csa7G033430	CsaUNG033160
GO:0004830
Csa3G895100	Csa4G647470	Csa5G023880	Csa7G047460
GO:0004831
Csa4G025150	Csa4G438550	Csa5G153090	Csa5G223010	Csa6G056480
GO:0004832
Csa3G285030	Csa3G285040	Csa3G285540	Csa5G174580
GO:0004834
Csa1G064160	Csa1G064170	Csa1G660140	Csa2G225330	Csa3G843770	Csa5G643330	Csa5G643340
GO:0004835
Csa1G596500
GO:0004837
Csa1G537330	Csa3G611340	Csa6G094720
GO:0004838
Csa4G629470	Csa6G155030	CsaUNG033780
GO:0004839
Csa1G051600	Csa6G181590	Csa6G519540
GO:0004842
Csa1G000740	Csa1G002920	Csa1G004060	Csa1G004880	Csa1G004990	Csa1G005590	Csa1G005730	Csa1G008480	Csa1G010940	Csa1G024210	Csa1G042600	Csa1G045790	Csa1G045830	Csa1G045860	Csa1G045930	Csa1G045990	Csa1G046030	Csa1G056950	Csa1G145940	Csa1G170510	Csa1G175720	Csa1G265080	Csa1G267200	Csa1G403660	Csa1G427510	Csa1G435820	Csa1G467110	Csa1G467720	Csa1G503400	Csa1G505960	Csa1G515990	Csa1G533710	Csa1G569200	Csa1G597030	Csa1G605620	Csa1G605630	Csa1G613470	Csa1G627430	Csa1G633420	Csa1G635930	Csa1G696430	Csa1G696500	Csa1G696520	Csa1G699580	Csa1G699620	Csa1G713660	Csa2G000120	Csa2G000350	Csa2G006790	Csa2G009360
GO:0004843
Csa1G087940	Csa2G008080	Csa2G035420	Csa2G252040	Csa2G298270	Csa2G370590	Csa2G379160	Csa3G130860	Csa3G782780	Csa3G790980	Csa3G851190	Csa3G851690	Csa3G890110	Csa4G000940	Csa4G004830	Csa4G064660	Csa4G095590	Csa4G279880	Csa4G650200	Csa4G651830	Csa5G146970	Csa5G175860	Csa5G652300	Csa6G426930	Csa7G006300	Csa7G041950	Csa7G209540	Csa7G451940
GO:0004844
Csa1G050040	Csa3G824160	Csa5G289610
GO:0004845
Csa3G271320	Csa4G297440	Csa7G195270
GO:0004846
Csa3G127080
GO:0004848
Csa7G320020
GO:0004849
Csa1G014480	Csa3G006690	Csa3G127790	Csa3G176280	Csa3G271320	Csa3G638540	Csa5G149860	Csa5G286050	Csa5G286060	Csa5G608030	Csa6G079760	Csa7G195270
GO:0004851
Csa7G428980
GO:0004852
Csa1G266180	Csa2G360600	Csa3G736810
GO:0004853
Csa4G082410	Csa5G218840
GO:0004854
Csa1G613540	Csa4G269120	Csa4G269130
GO:0004855
Csa1G613540
GO:0004856
Csa6G404190
GO:0004857
Csa1G002720	Csa1G008410	Csa1G009900	Csa1G021900	Csa1G030670	Csa1G033000	Csa1G039060	Csa1G042840	Csa1G043200	Csa1G043220	Csa1G045690	Csa1G050090	Csa1G071830	Csa1G124000	Csa1G170010	Csa1G182070	Csa1G183070	Csa1G183580	Csa1G295150	Csa1G570180	Csa1G597110	Csa1G597770	Csa1G657460	Csa1G696490	Csa1G710160	Csa2G000400	Csa2G006120	Csa2G008670	Csa2G021000	Csa2G021500	Csa2G034680	Csa2G034690	Csa2G034700	Csa2G058110	Csa2G060410	Csa2G138190	Csa2G232480	Csa2G237750	Csa2G270870	Csa2G278170	Csa2G287050	Csa2G297150	Csa2G348980	Csa2G350430	Csa2G360670	Csa2G360680	Csa2G360690	Csa2G368950	Csa2G372740	Csa3G003990
GO:0004859
Csa4G096610	Csa5G623670	Csa5G623790	Csa7G062780
GO:0004860
Csa2G138190	Csa2G278170	Csa2G350430	Csa2G368950	Csa3G119370	Csa3G131960	Csa3G199600	Csa3G627700	Csa3G889710	Csa4G094520	Csa4G637810	Csa5G593320	Csa5G606630	Csa5G608600	Csa6G198240	Csa6G366480	Csa6G527060	Csa7G048090	Csa7G073750	Csa7G339140
GO:0004861
Csa2G138190	Csa2G350430	Csa3G131960	Csa3G627700	Csa5G608600	Csa6G527060	Csa7G073750	Csa7G339140
GO:0004862
Csa6G198240
GO:0004864
Csa1G002720	Csa1G050090	Csa1G170010	Csa1G570180	Csa2G000400	Csa2G008670	Csa2G060410	Csa2G232480	Csa2G297150	Csa2G368950	Csa3G119400	Csa3G181940	Csa3G184030	Csa3G850640	Csa3G881590	Csa4G171490	Csa5G155480	Csa5G172920	Csa5G606630	Csa5G649860	Csa6G150550	Csa6G366480	Csa6G367110	Csa6G490870	Csa6G501250
GO:0004865
Csa1G170010
GO:0004866
Csa1G021900	Csa1G043200	Csa1G043220	Csa1G071830	Csa1G124000	Csa1G182070	Csa1G183070	Csa1G183580	Csa1G597110	Csa1G696490	Csa1G710160	Csa2G021000	Csa2G021500	Csa2G270870	Csa2G287050	Csa2G360670	Csa2G360680	Csa2G360690	Csa2G372740	Csa3G011800	Csa3G141900	Csa3G142400	Csa3G142410	Csa3G142910	Csa3G142950	Csa3G142960	Csa3G142970	Csa3G748800	Csa3G778410	Csa3G807330	Csa3G914570	Csa3G914580	Csa4G000810	Csa4G189510	Csa4G296240	Csa4G637700	Csa5G027950	Csa5G149330	Csa5G285030	Csa5G286040	Csa6G022340	Csa6G139230	Csa6G146940	Csa6G153480	Csa6G330470	Csa6G363580	Csa6G405940	Csa6G459990	Csa6G476020	Csa6G482230
GO:0004867
Csa1G043200	Csa1G043220	Csa1G071830	Csa1G124000	Csa1G597110	Csa2G021000	Csa2G021500	Csa2G287050	Csa2G360680	Csa2G360690	Csa2G372740	Csa3G141900	Csa3G142400	Csa3G142410	Csa3G142910	Csa3G142950	Csa3G142960	Csa3G142970	Csa3G807330	Csa3G914570	Csa3G914580	Csa4G000810	Csa4G189510	Csa4G296240	Csa5G027950	Csa5G285030	Csa5G286040	Csa6G146940	Csa6G405940	Csa7G372910	Csa7G448860
GO:0004869
Csa1G021900	Csa1G182070	Csa1G183070	Csa1G183580	Csa1G696490	Csa1G710160	Csa2G270870	Csa2G360670	Csa2G360680	Csa2G360690	Csa3G011800	Csa3G748800	Csa3G778410	Csa4G637700	Csa5G149330	Csa6G022340	Csa6G139230	Csa6G153480	Csa6G330470	Csa6G363580	Csa6G459990	Csa6G476020	Csa6G482230	Csa6G517350	Csa7G066240	Csa7G392340
GO:0004871
Csa1G002840	Csa1G002860	Csa1G002920	Csa1G003510	Csa1G004050	Csa1G004240	Csa1G005500	Csa1G005510	Csa1G006300	Csa1G008550	Csa1G009580	Csa1G011510	Csa1G024990	Csa1G026000	Csa1G027520	Csa1G028020	Csa1G028040	Csa1G029600	Csa1G030670	Csa1G030680	Csa1G038380	Csa1G038910	Csa1G042370	Csa1G042380	Csa1G042500	Csa1G042720	Csa1G042730	Csa1G042890	Csa1G042980	Csa1G043060	Csa1G045480	Csa1G045570	Csa1G046040	Csa1G046210	Csa1G046270	Csa1G046910	Csa1G051730	Csa1G051850	Csa1G051860	Csa1G051870	Csa1G051880	Csa1G056960	Csa1G057040	Csa1G064790	Csa1G064800	Csa1G064820	Csa1G064830	Csa1G064840	Csa1G064850	Csa1G064870
GO:0004872
Csa1G002860	Csa1G004050	Csa1G004240	Csa1G005500	Csa1G007890	Csa1G007900	Csa1G008550	Csa1G009580	Csa1G009620	Csa1G011440	Csa1G011510	Csa1G011560	Csa1G024230	Csa1G025840	Csa1G027520	Csa1G028020	Csa1G028040	Csa1G029600	Csa1G031200	Csa1G042370	Csa1G042380	Csa1G042480	Csa1G042490	Csa1G042500	Csa1G042510	Csa1G042520	Csa1G042730	Csa1G042770	Csa1G042930	Csa1G045440	Csa1G045450	Csa1G045480	Csa1G045570	Csa1G045640	Csa1G046040	Csa1G046210	Csa1G046270	Csa1G046890	Csa1G050370	Csa1G051820	Csa1G051850	Csa1G051860	Csa1G051870	Csa1G051880	Csa1G056960	Csa1G062360	Csa1G064780	Csa1G064790	Csa1G064800	Csa1G064820
GO:0004879
Csa2G361700	Csa3G758990	Csa3G829120
GO:0004882
Csa2G361700
GO:0004887
Csa3G758990
GO:0004888
Csa1G002860	Csa1G004240	Csa1G008550	Csa1G009580	Csa1G011510	Csa1G029600	Csa1G042500	Csa1G045480	Csa1G045570	Csa1G046210	Csa1G046270	Csa1G051850	Csa1G051860	Csa1G051870	Csa1G051880	Csa1G056960	Csa1G065380	Csa1G071180	Csa1G071790	Csa1G073070	Csa1G073700	Csa1G073890	Csa1G075020	Csa1G075600	Csa1G077740	Csa1G086390	Csa1G097710	Csa1G153010	Csa1G162600	Csa1G162610	Csa1G256170	Csa1G256720	Csa1G266160	Csa1G267780	Csa1G276450	Csa1G294030	Csa1G294040	Csa1G294050	Csa1G295160	Csa1G295170	Csa1G305750	Csa1G334920	Csa1G408730	Csa1G418770	Csa1G418780	Csa1G419310	Csa1G423240	Csa1G426980	Csa1G433070	Csa1G435740
GO:0004930
Csa1G153010	Csa1G294030	Csa1G294040	Csa1G294050	Csa1G295160	Csa1G295170	Csa1G408730	Csa1G418780	Csa1G461000	Csa1G461010	Csa2G271480	Csa2G357220	Csa2G357240	Csa2G357250	Csa2G357260	Csa2G359920	Csa2G363530	Csa2G363540	Csa2G383370	Csa2G383380	Csa2G383390	Csa2G383900	Csa2G383910	Csa2G383920	Csa2G383930	Csa2G418920	Csa2G418930	Csa2G418940	Csa3G120430	Csa3G126870	Csa3G134840	Csa3G166340	Csa3G597340	Csa3G728020	Csa3G848170	Csa3G849900	Csa4G000680	Csa4G026880	Csa4G047880	Csa4G056610	Csa4G628850	Csa4G628860	Csa4G628870	Csa4G628880	Csa4G638330	Csa4G646300	Csa4G646320	Csa4G648570	Csa4G664290	Csa5G092910
GO:0004952
Csa5G092910	Csa5G092920
GO:0004965
Csa1G294030	Csa1G294040	Csa1G295160	Csa1G295170	Csa1G418780	Csa2G357220	Csa2G357240	Csa2G357250	Csa2G357260	Csa2G359920	Csa2G363540	Csa2G383370	Csa2G383390	Csa2G383900	Csa2G383910	Csa2G383920	Csa2G383930	Csa2G418920	Csa2G418930	Csa2G418940	Csa3G849900	Csa4G628850	Csa4G628860	Csa4G628870	Csa4G628880	Csa4G664290	Csa6G309440	Csa6G309940	Csa6G361290	Csa6G509670	Csa7G025200	Csa7G044210
GO:0004970
Csa1G294030	Csa1G294040	Csa1G294050	Csa1G295160	Csa1G295170	Csa1G418770	Csa1G418780	Csa2G357220	Csa2G357240	Csa2G357250	Csa2G357260	Csa2G359920	Csa2G363530	Csa2G363540	Csa2G383370	Csa2G383380	Csa2G383390	Csa2G383900	Csa2G383910	Csa2G383920	Csa2G383930	Csa2G418920	Csa2G418930	Csa2G418940	Csa3G849900	Csa4G628850	Csa4G628860	Csa4G628870	Csa4G628880	Csa4G664290	Csa5G623890	Csa6G303800	Csa6G308930	Csa6G308940	Csa6G309440	Csa6G309940	Csa6G361290	Csa6G509670	Csa7G025200	Csa7G044210
GO:0004998
Csa3G790960
GO:0005001
Csa7G290510	Csa7G290530
GO:0005034
Csa3G002710	Csa5G256680	Csa5G549170	Csa6G095330	Csa6G110860
GO:0005044
Csa1G045640	Csa2G000490	Csa2G059770	Csa5G021300	Csa5G154730
GO:0005046
Csa2G139800	Csa2G263860	Csa2G368280	Csa3G629230	Csa3G634300	Csa3G872180	Csa6G520260
GO:0005047
Csa1G627500	Csa2G035520	Csa2G224280
GO:0005048
Csa1G533580	Csa1G534730	Csa1G699630	Csa2G007410	Csa2G033320	Csa2G034640	Csa2G139800	Csa2G263860	Csa2G368280	Csa3G020030	Csa3G039290	Csa3G135020	Csa3G628730	Csa3G629230	Csa3G634300	Csa3G728010	Csa3G728020	Csa3G731190	Csa3G872180	Csa3G872710	Csa4G000880	Csa4G006430	Csa4G182290	Csa4G280460	Csa5G139290	Csa5G139310	Csa5G203410	Csa5G505190	Csa6G022260	Csa6G312550	Csa6G519610	Csa6G520260	Csa6G538660	Csa7G071400	Csa7G162560	Csa7G432160	Csa7G450700
GO:0005049
Csa2G318420	Csa3G119490	Csa3G313240	Csa4G123340	Csa5G136890
GO:0005052
Csa3G039290
GO:0005053
Csa6G519610
GO:0005055
Csa3G646520	Csa6G016990
GO:0005057
Csa1G002860	Csa1G003510	Csa1G005500	Csa1G005510	Csa1G006300	Csa1G008550	Csa1G024990	Csa1G027520	Csa1G028020	Csa1G028040	Csa1G038380	Csa1G038910	Csa1G042370	Csa1G042380	Csa1G042720	Csa1G042730	Csa1G042890	Csa1G042980	Csa1G045570	Csa1G046040	Csa1G046910	Csa1G051730	Csa1G057040	Csa1G064790	Csa1G064800	Csa1G064820	Csa1G064830	Csa1G064840	Csa1G064850	Csa1G064870	Csa1G065380	Csa1G065390	Csa1G065400	Csa1G065420	Csa1G065920	Csa1G065930	Csa1G065950	Csa1G070600	Csa1G071180	Csa1G074900	Csa1G075600	Csa1G077220	Csa1G097720	Csa1G132120	Csa1G267770	Csa1G408200	Csa1G423030	Csa1G423050	Csa1G433070	Csa1G467120
GO:0005070
Csa2G354680	Csa4G280580
GO:0005080
Csa1G701380	Csa2G032750	Csa3G516570	Csa3G690290	Csa3G814350	Csa3G836460	Csa5G169060	Csa7G378430	Csa7G430800
GO:0005083
Csa1G005520	Csa1G014410	Csa1G023610	Csa1G025080	Csa1G030680	Csa1G042330	Csa1G042830	Csa1G042980	Csa1G043060	Csa1G084290	Csa1G087940	Csa1G170510	Csa1G173710	Csa1G186660	Csa1G372010	Csa1G533420	Csa1G538220	Csa1G590280	Csa1G629080	Csa1G714710	Csa1G715220	Csa2G005280	Csa2G007450	Csa2G010140	Csa2G010420	Csa2G061030	Csa2G120950	Csa2G123620	Csa2G369810	Csa2G372110	Csa2G379340	Csa2G406820	Csa3G001770	Csa3G011600	Csa3G045090	Csa3G064220	Csa3G078290	Csa3G116750	Csa3G141880	Csa3G180360	Csa3G182770	Csa3G238090	Csa3G316280	Csa3G607630	Csa3G640610	Csa3G651720	Csa3G734360	Csa3G736690	Csa3G743440	Csa3G782780
GO:0005085
Csa1G015840	Csa1G015850	Csa1G144290	Csa1G170510	Csa1G427510	Csa1G462540	Csa1G467190	Csa1G597820	Csa1G600810	Csa1G627430	Csa2G004130	Csa2G004740	Csa2G013230	Csa2G062630	Csa2G109700	Csa2G128630	Csa2G373550	Csa2G431150	Csa3G026160	Csa3G116750	Csa3G120430	Csa3G126070	Csa3G126980	Csa3G483820	Csa3G733280	Csa3G840960	Csa3G865360	Csa3G866450	Csa4G001580	Csa4G046780	Csa4G296280	Csa4G303120	Csa4G496230	Csa4G554170	Csa4G620650	Csa4G637810	Csa4G669200	Csa5G139290	Csa5G139310	Csa5G151000	Csa5G183270	Csa5G184310	Csa5G187340	Csa5G187840	Csa5G188380	Csa5G188880	Csa5G396030	Csa5G569360	Csa5G593320	Csa5G598610
GO:0005086
Csa2G004740	Csa2G373550	Csa2G431150	Csa3G126070	Csa3G126980	Csa3G840960	Csa4G046780	Csa4G496230	Csa4G637810	Csa5G183270	Csa5G187340	Csa5G187840	Csa5G188380	Csa5G188880	Csa5G593320	Csa5G641620	Csa6G338030	Csa6G432780	Csa7G027890
GO:0005087
Csa3G865360	Csa5G139290	Csa5G139310	Csa5G651700
GO:0005088
Csa1G144290	Csa1G170510	Csa1G427510	Csa1G462540	Csa1G467190	Csa1G597820	Csa2G004130	Csa2G062630	Csa2G128630	Csa3G116750	Csa3G120430	Csa3G483820	Csa3G733280	Csa3G865360	Csa4G303120	Csa4G669200	Csa5G139290	Csa5G139310	Csa5G151000	Csa5G396030	Csa5G569360	Csa5G651700	Csa6G004490	Csa6G008860	Csa6G126260	Csa6G502000	Csa6G516680	Csa6G518120	Csa7G238980	Csa7G446980
GO:0005089
Csa1G170510	Csa1G427510	Csa1G462540	Csa1G467190	Csa1G597820	Csa2G004130	Csa2G062630	Csa2G128630	Csa3G120430	Csa3G483820	Csa3G733280	Csa4G303120	Csa4G669200	Csa5G151000	Csa5G396030	Csa5G569360	Csa6G004490	Csa6G008860	Csa6G126260	Csa6G502000	Csa6G516680	Csa6G518120	Csa7G238980	Csa7G446980
GO:0005092
Csa1G030680	Csa1G186660	Csa2G123620	Csa3G001770	Csa3G607630	Csa4G012490	Csa7G037500	Csa7G065170
GO:0005093
Csa2G123620	Csa3G001770	Csa7G065170
GO:0005094
Csa1G030680	Csa1G186660	Csa3G607630	Csa4G012490	Csa7G037500
GO:0005095
Csa1G030670	Csa2G237750	Csa3G006730	Csa3G123210	Csa3G181980	Csa4G648550	Csa6G489930	Csa6G502680
GO:0005096
Csa1G005520	Csa1G023610	Csa1G025080	Csa1G030680	Csa1G042330	Csa1G042830	Csa1G043060	Csa1G057040	Csa1G063610	Csa1G087940	Csa1G168340	Csa1G170510	Csa1G173710	Csa1G186660	Csa1G372010	Csa1G532320	Csa1G532330	Csa1G533420	Csa1G538220	Csa1G590280	Csa1G629080	Csa2G005280	Csa2G007450	Csa2G010140	Csa2G010420	Csa2G061030	Csa2G120950	Csa2G123620	Csa2G128630	Csa2G310390	Csa2G355000	Csa2G372110	Csa2G379340	Csa2G406820	Csa3G001770	Csa3G011600	Csa3G045090	Csa3G064220	Csa3G078290	Csa3G114430	Csa3G116750	Csa3G149360	Csa3G180360	Csa3G238090	Csa3G316280	Csa3G607630	Csa3G640610	Csa3G734360	Csa3G736690	Csa3G782780
GO:0005097
Csa1G087940	Csa1G533420	Csa2G007450	Csa2G061030	Csa2G120950	Csa2G123620	Csa2G406820	Csa3G001770	Csa3G064220	Csa3G078290	Csa3G116750	Csa3G238090	Csa3G736690	Csa3G782780	Csa4G010920	Csa4G010930	Csa4G011010	Csa4G051400	Csa5G139150	Csa5G176530	Csa6G426930	Csa6G445110	Csa6G518090	Csa7G065170	Csa7G368080
GO:0005098
Csa4G507950	Csa7G378480
GO:0005099
Csa1G005520	Csa1G023610	Csa1G042330	Csa1G087940	Csa1G372010	Csa1G533420	Csa1G590280	Csa1G629080	Csa2G007450	Csa2G010140	Csa2G010420	Csa2G061030	Csa2G120950	Csa2G123620	Csa2G372110	Csa2G406820	Csa3G001770	Csa3G064220	Csa3G078290	Csa3G116750	Csa3G238090	Csa3G736690	Csa3G782780	Csa4G008220	Csa4G010920	Csa4G010930	Csa4G011010	Csa4G022930	Csa4G051400	Csa4G507950	Csa5G053060	Csa5G139150	Csa5G176530	Csa6G087890	Csa6G426930	Csa6G445110	Csa6G518090	Csa7G065170	Csa7G368080	Csa7G378480
GO:0005100
Csa1G590280	Csa1G629080	Csa2G010140	Csa2G372110	Csa4G008220	Csa4G022930	Csa5G053060	Csa6G087890
GO:0005102
Csa1G001410	Csa1G003450	Csa1G004910	Csa1G024870	Csa1G030670	Csa1G033090	Csa1G063610	Csa1G071830	Csa1G074910	Csa1G077240	Csa1G164670	Csa1G170510	Csa1G172600	Csa1G270920	Csa1G275930	Csa1G302180	Csa1G397110	Csa1G418250	Csa1G425910	Csa1G427510	Csa1G497310	Csa1G590280	Csa1G600210	Csa1G600220	Csa1G616310	Csa1G616340	Csa1G637960	Csa1G642540	Csa1G688130	Csa1G690150	Csa2G000480	Csa2G000490	Csa2G003590	Csa2G005970	Csa2G009570	Csa2G00990	Csa2G010140	Csa2G015350	Csa2G030050	Csa2G033940	Csa2G036720	Csa2G061560	Csa2G062630	Csa2G095930	Csa2G149450	Csa2G249830	Csa2G286500	Csa2G354080	Csa2G354610	Csa2G361570
GO:0005104
Csa2G095930
GO:0005112
Csa1G170510	Csa2G00990	Csa2G061560	Csa5G492330	Csa6G000030	Csa6G511000
GO:0005113
Csa4G658620
GO:0005125
Csa1G425910	Csa1G616340	Csa4G309150	Csa4G314430	Csa4G314440	Csa4G438550	Csa5G223010	CsaUNG006760
GO:0005126
Csa2G000480	Csa3G001760	Csa3G178560	Csa3G848170	Csa3G872710	Csa4G038630	Csa4G438550	Csa4G646300	Csa4G646320	Csa5G152990	Csa5G153090	Csa5G223010	Csa6G008620	Csa6G190390	Csa6G376270	Csa6G490950	Csa7G066210
GO:0005131
Csa6G490950
GO:0005138
Csa3G848170	Csa4G646300	Csa4G646320	Csa5G152990
GO:0005143
Csa6G490950
GO:0005149
Csa3G001760	Csa3G178560	Csa4G646300	Csa4G646320	Csa6G190390	Csa6G376270
GO:0005151
Csa4G646300	Csa4G646320
GO:0005153
Csa4G438550	Csa5G153090	Csa5G223010
GO:0005154
Csa6G538660
GO:0005158
Csa2G000490	Csa5G616380	Csa7G290510
GO:0005160
Csa4G038630	Csa6G008620	Csa7G066210
GO:0005161
Csa3G824810	Csa6G491620	Csa7G073390
GO:0005164
Csa2G000480	Csa3G872710
GO:0005176
Csa1G024870
GO:0005178
Csa2G033940	Csa3G593190	Csa4G009350	Csa5G517830	Csa5G643350	Csa6G181580	Csa6G509710	Csa7G045540
GO:0005179
Csa1G003450	Csa1G063610	Csa1G427510	Csa2G062630	Csa2G095930	Csa3G145740	Csa3G209460	Csa3G852490	Csa3G903460	Csa4G098710	Csa4G641630	Csa5G598610	Csa6G181600	Csa7G072870	Csa7G392340
GO:0005198
Csa1G000010	Csa1G004290	Csa1G005630	Csa1G009690	Csa1G009860	Csa1G011550	Csa1G015820	Csa1G021920	Csa1G021930	Csa1G023080	Csa1G024170	Csa1G025150	Csa1G039280	Csa1G041530	Csa1G042120	Csa1G042360	Csa1G042790	Csa1G046100	Csa1G046840	Csa1G050150	Csa1G050170	Csa1G057000	Csa1G071800	Csa1G072470	Csa1G074910	Csa1G095030	Csa1G108280	Csa1G126060	Csa1G150980	Csa1G153000	Csa1G153510	Csa1G162600	Csa1G162610	Csa1G163140	Csa1G168900	Csa1G181280	Csa1G187170	Csa1G257340	Csa1G257920	Csa1G267220	Csa1G267230	Csa1G287000	Csa1G302170	Csa1G320320	Csa1G385030	Csa1G448420	Csa1G448960	Csa1G462020	Csa1G470310	Csa1G470450
GO:0005199
Csa3G165630	Csa3G849960	Csa4G017050	Csa4G291360	Csa5G601540	Csa5G608140	Csa5G643900	Csa6G058200	Csa7G304870	Csa7G312940	Csa7G322600
GO:0005200
Csa1G015820	Csa1G071800	Csa1G187170	Csa1G287000	Csa1G302170	Csa1G495290	Csa1G600850	Csa1G616260	Csa1G616270	Csa2G008100	Csa2G015350	Csa2G022260	Csa2G075460	Csa2G174140	Csa2G301530	Csa2G325960	Csa2G354870	Csa3G002380	Csa3G009550	Csa3G011070	Csa3G017100	Csa3G033730	Csa3G047900	Csa3G063640	Csa3G081900	Csa3G099590	Csa3G120420	Csa3G134990	Csa3G146380	Csa3G740220	Csa3G777560	Csa3G822290	Csa3G823650	Csa3G824890	Csa4G010950	Csa4G051410	Csa4G055330	Csa4G081280	Csa4G293320	Csa4G297460	Csa4G297470	Csa4G297480	Csa4G496260	Csa4G561690	Csa4G637770	Csa4G638490	Csa5G154810	Csa5G484670	Csa5G517100	Csa5G636640
GO:0005201
Csa1G039280	Csa1G042120	Csa1G267220	Csa1G267230	Csa1G580230	Csa2G008760	Csa2G299360	Csa2G350240	Csa2G352400	Csa2G379180	Csa2G382630	Csa2G402080	Csa3G044480	Csa3G114450	Csa3G144220	Csa3G164570	Csa3G182230	Csa3G592670	Csa3G592680	Csa3G653460	Csa3G728020	Csa3G748810	Csa3G817750	Csa3G829230	Csa3G849910	Csa3G881570	Csa3G902230	Csa3G912370	Csa4G000020	Csa4G038650	Csa4G051420	Csa4G107450	Csa4G114200	Csa4G268010	Csa4G279900	Csa4G308580	Csa4G358660	Csa4G572340	Csa5G598670	Csa5G611720	Csa5G613440	Csa5G613450	Csa5G643350	Csa6G141380	Csa6G150550	Csa6G154530	Csa6G190420	Csa6G197210	Csa6G311530	Csa6G410080
GO:0005215
Csa1G000680	Csa1G001280	Csa1G002050	Csa1G002730	Csa1G002920	Csa1G003460	Csa1G003470	Csa1G003490	Csa1G005530	Csa1G005640	Csa1G008520	Csa1G008530	Csa1G008540	Csa1G008560	Csa1G009600	Csa1G009610	Csa1G012100	Csa1G013240	Csa1G015030	Csa1G024880	Csa1G024890	Csa1G024900	Csa1G024910	Csa1G025010	Csa1G025070	Csa1G025940	Csa1G025970	Csa1G028070	Csa1G031740	Csa1G039020	Csa1G039040	Csa1G039160	Csa1G039330	Csa1G039930	Csa1G041570	Csa1G042070	Csa1G042420	Csa1G042820	Csa1G042880	Csa1G042910	Csa1G042960	Csa1G043290	Csa1G044820	Csa1G044870	Csa1G045470	Csa1G045530	Csa1G045580	Csa1G045590	Csa1G045600	Csa1G046110
GO:0005216
Csa1G005530	Csa1G012100	Csa1G031740	Csa1G039020	Csa1G045530	Csa1G058680	Csa1G084290	Csa1G124000	Csa1G173170	Csa1G256190	Csa1G294030	Csa1G294040	Csa1G294050	Csa1G294610	Csa1G295160	Csa1G295170	Csa1G303700	Csa1G418770	Csa1G418780	Csa1G423090	Csa1G423340	Csa1G448920	Csa1G472480	Csa1G524760	Csa1G534790	Csa1G569110	Csa1G574880	Csa1G595830	Csa1G616340	Csa2G008050	Csa2G011490	Csa2G033310	Csa2G035490	Csa2G060450	Csa2G060460	Csa2G062620	Csa2G118330	Csa2G145900	Csa2G205940	Csa2G285360	Csa2G357220	Csa2G357240	Csa2G357250	Csa2G357260	Csa2G359920	Csa2G363530	Csa2G363540	Csa2G372190	Csa2G383370	Csa2G383380
GO:0005217
Csa1G005530	Csa1G294610	Csa1G472480	Csa1G616340	Csa2G035490	Csa2G145900	Csa3G099660	Csa3G117400	Csa3G119630	Csa3G119640	Csa3G576840	Csa3G606620	Csa3G607120	Csa3G607130	Csa3G829040	Csa3G835850	Csa3G881910	Csa3G914040	Csa5G139510	Csa5G638350	Csa6G008620	Csa6G146420	Csa6G445180	Csa6G487620	Csa7G065120	Csa7G066210
GO:0005218
Csa1G472480	Csa1G616340	Csa3G117400	Csa6G008620	Csa6G487620	Csa7G065120	Csa7G066210
GO:0005219
Csa1G472480	Csa1G616340	Csa3G117400	Csa6G008620	Csa6G487620	Csa7G065120	Csa7G066210
GO:0005221
Csa1G005530	Csa1G294610	Csa2G035490	Csa2G145900	Csa3G099660	Csa3G119630	Csa3G119640	Csa3G576840	Csa3G606620	Csa3G607120	Csa3G607130	Csa3G829040	Csa3G835850	Csa3G881910	Csa3G914040	Csa5G139510	Csa5G638350	Csa6G146420	Csa6G445180
GO:0005222
Csa1G294610	Csa2G035490	Csa3G099660	Csa3G607120	Csa3G607130	Csa5G139510	Csa5G638350	Csa6G445180
GO:0005227
Csa2G386100	Csa2G386110
GO:0005229
Csa7G451970
GO:0005230
Csa1G294030	Csa1G294040	Csa1G294050	Csa1G295160	Csa1G295170	Csa1G418770	Csa1G418780	Csa2G033310	Csa2G357220	Csa2G357240	Csa2G357250	Csa2G357260	Csa2G359920	Csa2G363530	Csa2G363540	Csa2G383370	Csa2G383380	Csa2G383390	Csa2G383900	Csa2G383910	Csa2G383920	Csa2G383930	Csa2G418920	Csa2G418930	Csa2G418940	Csa3G849900	Csa4G628850	Csa4G628860	Csa4G628870	Csa4G628880	Csa4G664290	Csa5G623890	Csa6G303800	Csa6G308930	Csa6G308940	Csa6G309440	Csa6G309940	Csa6G361290	Csa6G509670	Csa7G025200	Csa7G044210
GO:0005231
Csa1G294030	Csa1G294040	Csa1G294050	Csa1G295160	Csa1G295170	Csa1G418770	Csa1G418780	Csa2G033310	Csa2G357220	Csa2G357240	Csa2G357250	Csa2G357260	Csa2G359920	Csa2G363530	Csa2G363540	Csa2G383370	Csa2G383380	Csa2G383390	Csa2G383900	Csa2G383910	Csa2G383920	Csa2G383930	Csa2G418920	Csa2G418930	Csa2G418940	Csa3G849900	Csa4G628850	Csa4G628860	Csa4G628870	Csa4G628880	Csa4G664290	Csa5G623890	Csa6G303800	Csa6G308930	Csa6G308940	Csa6G309440	Csa6G309940	Csa6G361290	Csa6G509670	Csa7G025200	Csa7G044210
GO:0005234
Csa1G294030	Csa1G294040	Csa1G294050	Csa1G295160	Csa1G295170	Csa1G418770	Csa1G418780	Csa2G033310	Csa2G357220	Csa2G357240	Csa2G357250	Csa2G357260	Csa2G359920	Csa2G363530	Csa2G363540	Csa2G383370	Csa2G383380	Csa2G383390	Csa2G383900	Csa2G383910	Csa2G383920	Csa2G383930	Csa2G418920	Csa2G418930	Csa2G418940	Csa3G849900	Csa4G628850	Csa4G628860	Csa4G628870	Csa4G628880	Csa4G664290	Csa5G623890	Csa6G303800	Csa6G308930	Csa6G308940	Csa6G309440	Csa6G309940	Csa6G361290	Csa6G509670	Csa7G025200	Csa7G044210
GO:0005242
Csa1G294610	Csa1G303700	Csa1G448920	Csa2G035490	Csa3G099660	Csa3G221730	Csa3G607120	Csa3G607130	Csa3G878850	Csa3G881060	Csa5G139510	Csa5G409690	Csa5G638350	Csa6G445180
GO:0005244
Csa1G005530	Csa1G012100	Csa1G031740	Csa1G039020	Csa1G058680	Csa1G084290	Csa1G124000	Csa1G256190	Csa1G294610	Csa1G303700	Csa1G423090	Csa1G448920	Csa2G008050	Csa2G035490	Csa2G285360	Csa2G406710	Csa3G044490	Csa3G047810	Csa3G099660	Csa3G111220	Csa3G119290	Csa3G119310	Csa3G119630	Csa3G119640	Csa3G133160	Csa3G221730	Csa3G257070	Csa3G285550	Csa3G576840	Csa3G606620	Csa3G607120	Csa3G607130	Csa3G743420	Csa3G827370	Csa3G829040	Csa3G835850	Csa3G878850	Csa3G881060	Csa3G881910	Csa4G012460	Csa4G015100	Csa4G017120	Csa4G111620	Csa4G188950	Csa4G308650	Csa4G614230	Csa4G615230	Csa4G642530	Csa5G139120	Csa5G139510
GO:0005245
Csa1G124000	Csa7G048010
GO:0005246
Csa1G002840	Csa1G164670	Csa1G590250	Csa2G033310	Csa2G292220	Csa3G782680	Csa4G341560	Csa6G476680	Csa6G476690	Csa6G502760	Csa7G075570
GO:0005247
Csa1G058680	Csa1G084290	Csa2G008050	Csa2G406710	Csa3G044490	Csa3G047810	Csa3G111220	Csa3G119290	Csa3G119310	Csa3G285550	Csa4G111620	Csa5G179760	Csa6G107920	Csa6G116660	Csa6G425060
GO:0005249
Csa1G005530	Csa1G012100	Csa1G031740	Csa1G039020	Csa1G256190	Csa1G294610	Csa1G303700	Csa1G448920	Csa2G035490	Csa3G099660	Csa3G119630	Csa3G119640	Csa3G133160	Csa3G221730	Csa3G576840	Csa3G606620	Csa3G607120	Csa3G607130	Csa3G743420	Csa3G829040	Csa3G835850	Csa3G878850	Csa3G881060	Csa3G881910	Csa4G015100	Csa4G188950	Csa4G308650	Csa4G614230	Csa4G615230	Csa5G139120	Csa5G139510	Csa5G153000	Csa5G409690	Csa5G606590	Csa5G638350	Csa6G146420	Csa6G176420	Csa6G358060	Csa6G445180	Csa7G051390	Csa7G098760	CsaUNG027390
GO:0005253
Csa1G058680	Csa1G084290	Csa1G423090	Csa2G008050	Csa2G060460	Csa2G285360	Csa2G406710	Csa3G044490	Csa3G047810	Csa3G111220	Csa3G119290	Csa3G119310	Csa3G285550	Csa3G827370	Csa4G017120	Csa4G111620	Csa4G642530	Csa5G179760	Csa6G107920	Csa6G116660	Csa6G404150	Csa6G405940	Csa6G425060	Csa6G507280	Csa7G451970
GO:0005254
Csa1G058680	Csa1G084290	Csa2G008050	Csa2G060460	Csa2G406710	Csa3G044490	Csa3G047810	Csa3G111220	Csa3G119290	Csa3G119310	Csa3G285550	Csa4G111620	Csa5G179760	Csa6G107920	Csa6G116660	Csa6G405940	Csa6G425060	Csa7G451970
GO:0005261
Csa1G005530	Csa1G012100	Csa1G031740	Csa1G039020	Csa1G124000	Csa1G173170	Csa1G256190	Csa1G294030	Csa1G294040	Csa1G294610	Csa1G295160	Csa1G295170	Csa1G303700	Csa1G418780	Csa1G423340	Csa1G448920	Csa1G472480	Csa1G524760	Csa1G534790	Csa1G569110	Csa1G574880	Csa1G616340	Csa2G011490	Csa2G035490	Csa2G060450	Csa2G062620	Csa2G145900	Csa2G205940	Csa2G357220	Csa2G357240	Csa2G357260	Csa2G363540	Csa2G372190	Csa2G383370	Csa2G383900	Csa2G383920	Csa2G383930	Csa2G386100	Csa2G386110	Csa2G433360	Csa3G099660	Csa3G113400	Csa3G117400	Csa3G118190	Csa3G119630	Csa3G119640	Csa3G133160	Csa3G144130	Csa3G171200	Csa3G178550
GO:0005262
Csa1G124000	Csa1G294610	Csa1G472480	Csa1G569110	Csa1G616340	Csa2G011490	Csa2G035490	Csa2G062620	Csa3G099660	Csa3G117400	Csa3G457650	Csa3G607120	Csa3G607130	Csa3G822500	Csa4G293230	Csa4G642520	Csa5G139510	Csa5G310810	Csa5G561770	Csa5G638350	Csa6G008620	Csa6G358070	Csa6G405940	Csa6G445180	Csa6G487620	Csa6G495680	Csa7G033290	Csa7G048010	Csa7G065120	Csa7G066210	Csa7G379080	Csa7G447850
GO:0005267
Csa1G005530	Csa1G012100	Csa1G031740	Csa1G039020	Csa1G173170	Csa1G256190	Csa1G294610	Csa1G303700	Csa1G448920	Csa1G524760	Csa1G534790	Csa1G574880	Csa2G035490	Csa2G205940	Csa2G372190	Csa2G386100	Csa2G386110	Csa3G099660	Csa3G118190	Csa3G119630	Csa3G119640	Csa3G133160	Csa3G144130	Csa3G171200	Csa3G178550	Csa3G221730	Csa3G576840	Csa3G604110	Csa3G606620	Csa3G607120	Csa3G607130	Csa3G743420	Csa3G819810	Csa3G829040	Csa3G835850	Csa3G848150	Csa3G878850	Csa3G881060	Csa3G881910	Csa4G015100	Csa4G188950	Csa4G269780	Csa4G308650	Csa4G614230	Csa4G615230	Csa4G652020	Csa5G139120	Csa5G139510	Csa5G153000	Csa5G409690
GO:0005274
Csa3G746620	Csa5G606670	Csa5G606680	Csa7G343330
GO:0005275
Csa1G043290	Csa1G433110	Csa1G659590	Csa2G263850	Csa2G374630	Csa2G379950	Csa2G379960	Csa3G403990	Csa3G743400	Csa5G162580	Csa5G168860	Csa5G505790	Csa5G585950	Csa6G507360	Csa6G521010	Csa7G368750	Csa7G447100
GO:0005280
Csa5G273430	Csa5G610480	Csa7G024670
GO:0005283
Csa3G004500	CsaUNG031620
GO:0005287
Csa1G056920	Csa1G538280	Csa3G912900	Csa4G075190	Csa4G187320	Csa4G187820	Csa5G647350	Csa6G046250	Csa6G104080
GO:0005289
Csa1G056920	Csa1G538280	Csa3G912900	Csa4G075190	Csa4G187320	Csa4G187820	Csa5G647350	Csa6G046250	Csa6G104080
GO:0005290
Csa1G008530	Csa1G008540	Csa1G045580	Csa1G045590	Csa1G074990	Csa1G480160	Csa1G480680	Csa1G605660	Csa2G006170	Csa3G127170	Csa3G134750	Csa3G134770	Csa3G134780	Csa3G608170	Csa3G733300	Csa5G106020	Csa5G167000	Csa5G167010	Csa5G167020	Csa5G604170	Csa5G604280	Csa5G623810	Csa5G652250	Csa6G077970
GO:0005298
Csa3G004500	CsaUNG031620
GO:0005302
Csa3G820500	Csa3G820520	Csa3G825140	Csa4G193760	Csa5G605130	Csa5G622660	Csa6G118340	Csa6G406020	Csa7G024670
GO:0005310
Csa1G003460	Csa1G003470	Csa1G003490	Csa1G013240	Csa1G024880	Csa1G024890	Csa1G024900	Csa1G024910	Csa1G074990	Csa1G186610	Csa1G528610	Csa1G599560	Csa2G009450	Csa2G021690	Csa2G049920	Csa2G049930	Csa2G060460	Csa2G368910	Csa2G371110	Csa2G371610	Csa3G120460	Csa3G122330	Csa3G171040	Csa3G483760	Csa3G710840	Csa3G731000	Csa3G732520	Csa4G107370	Csa4G268080	Csa5G153110	Csa5G576830	Csa5G606330	Csa5G623530	Csa5G640580	Csa6G338040	Csa6G499090	Csa6G500390	Csa7G067360	Csa7G390160	Csa7G405860	Csa7G446830
GO:0005313
Csa1G013240	Csa1G528610	Csa2G009450	Csa2G368910	Csa3G120460	Csa3G122330	Csa3G171040	Csa3G483760	Csa3G732520	Csa4G107370	Csa5G153110	Csa5G576830	Csa5G623530	Csa5G640580	Csa6G338040	Csa6G500390	Csa7G405860	Csa7G446830
GO:0005315
Csa1G433110	Csa2G175170	Csa3G135080	Csa3G135100	Csa3G357080	Csa3G389840	Csa4G664440	Csa5G598640	Csa6G040590
GO:0005316
Csa5G598640
GO:0005319
Csa1G039330	Csa1G041570	Csa1G042070	Csa1G044820	Csa1G097710	Csa1G172610	Csa1G268280	Csa1G404660	Csa1G586850	Csa2G008710	Csa2G116250	Csa2G153580	Csa2G248750	Csa2G248760	Csa2G348190	Csa2G404800	Csa2G418880	Csa3G004510	Csa3G020070	Csa3G036560	Csa3G047890	Csa3G055950	Csa3G102320	Csa3G106000	Csa3G106010	Csa3G127230	Csa3G134900	Csa3G184580	Csa3G257060	Csa3G359120	Csa3G653450	Csa3G710830	Csa3G736560	Csa3G769610	Csa3G777010	Csa3G855950	Csa3G912370	Csa4G001710	Csa4G007640	Csa4G022300	Csa4G022850	Csa4G038670	Csa4G056620	Csa4G096620	Csa4G097120	Csa4G171510	Csa4G171520	Csa4G172020	Csa4G314460	Csa4G334150
GO:0005324
Csa3G004510	Csa3G710830	Csa4G001710	Csa4G096620	Csa4G097120	Csa6G040630	Csa6G087950	Csa6G134350	Csa6G525360	Csa6G525370	Csa7G396440	Csa7G396450
GO:0005325
Csa4G096620	Csa4G097120	Csa6G134350
GO:0005326
Csa3G094510	Csa3G404000
GO:0005329
Csa3G404000
GO:0005333
Csa3G404000
GO:0005337
Csa1G039930	Csa1G051610	Csa1G071290	Csa1G071820	Csa1G192690	Csa1G192700	Csa1G444350	Csa1G444360	Csa1G569340	Csa2G004740	Csa2G010400	Csa2G010410	Csa2G021690	Csa2G035440	Csa2G166690	Csa2G297210	Csa2G351660	Csa2G356660	Csa2G369730	Csa2G369740	Csa3G120460	Csa3G124800	Csa3G126980	Csa3G543170	Csa3G731730	Csa3G746620	Csa4G011850	Csa5G153110	Csa5G155590	Csa5G183270	Csa5G218820	Csa5G601610	Csa5G604400	Csa5G623530	Csa6G054850	Csa6G079800	Csa6G302710	Csa6G338040	Csa6G425150	Csa6G504580	Csa6G516810	Csa6G516820	Csa7G050790	CsaUNG026650
GO:0005338
Csa1G528620	Csa2G005950	Csa2G007950	Csa2G008030	Csa2G302280	Csa2G354610	Csa2G377940	Csa3G732420	Csa3G877640	Csa4G364030	Csa5G604400	Csa6G041200	Csa6G042470	Csa6G055380	Csa6G117770	Csa6G486860	Csa6G500410
GO:0005342
Csa1G003460	Csa1G003470	Csa1G003490	Csa1G005640	Csa1G008530	Csa1G008540	Csa1G013240	Csa1G024880	Csa1G024890	Csa1G024900	Csa1G024910	Csa1G045580	Csa1G045590	Csa1G056920	Csa1G073670	Csa1G074990	Csa1G186610	Csa1G378520	Csa1G404660	Csa1G433110	Csa1G470390	Csa1G480160	Csa1G480680	Csa1G528480	Csa1G528610	Csa1G538280	Csa1G599560	Csa1G605660	Csa1G630310	Csa1G659590	Csa2G005270	Csa2G006170	Csa2G009450	Csa2G021690	Csa2G049920	Csa2G049930	Csa2G060460	Csa2G075300	Csa2G297210	Csa2G368910	Csa2G371110	Csa2G371610	Csa2G401230	Csa2G418880	Csa3G004500	Csa3G011660	Csa3G036560	Csa3G047870	Csa3G094510	Csa3G106000
GO:0005343
Csa1G003460	Csa1G003470	Csa1G003490	Csa1G005640	Csa1G024880	Csa1G024890	Csa1G024900	Csa1G024910	Csa1G186610	Csa1G404660	Csa1G470390	Csa2G049920	Csa2G049930	Csa2G418880	Csa3G004500	Csa3G036560	Csa3G106000	Csa3G106010	Csa3G114490	Csa4G000670	Csa4G622840	Csa4G622850	Csa4G638470	Csa4G643090	Csa5G603280	Csa6G157080	Csa7G372340	CsaUNG000010	CsaUNG031620
GO:0005344
Csa1G073090	Csa1G073100	Csa1G073110	Csa1G073610	Csa1G073640	Csa2G375770
GO:0005345
Csa1G002730	Csa1G071290	Csa1G444350	Csa1G444360	Csa1G445360	Csa1G569340	Csa2G351660	Csa2G369740	Csa4G309170	Csa6G014490	Csa6G079800	Csa6G504580
GO:0005346
Csa1G039930	Csa1G051610	Csa2G004740	Csa2G021690	Csa2G351660	Csa2G356660	Csa3G120460	Csa3G124800	Csa3G126980	Csa3G543170	Csa3G731730	Csa5G155590	Csa5G183270	Csa5G218820	Csa5G604400	Csa6G302710	Csa6G425150	Csa6G504580	Csa7G050790
GO:0005347
Csa1G039930	Csa1G051610	Csa2G351660	Csa2G356660	Csa3G543170	Csa3G731730	Csa5G218820	Csa6G504580	Csa7G050790
GO:0005350
Csa3G746620	Csa5G606670	Csa5G606680	Csa7G343330
GO:0005351
Csa1G071290	Csa1G071870	Csa1G248110	Csa1G266170	Csa1G444350	Csa1G444360	Csa1G569340	Csa2G002510	Csa2G035430	Csa2G035440	Csa2G094390	Csa2G094400	Csa2G245410	Csa2G369730	Csa2G369740	Csa2G372770	Csa3G095020	Csa3G148790	Csa3G148800	Csa3G149300	Csa3G149310	Csa3G257590	Csa3G485850	Csa3G845480	Csa4G016370	Csa4G022910	Csa4G022920	Csa4G095560	Csa4G106860	Csa5G155550	Csa5G175670	Csa5G292260	Csa5G469030	Csa5G599830	Csa6G041200	Csa6G042470	Csa6G079800	Csa6G117770	Csa6G128600	Csa6G424530	Csa6G424540	Csa6G446360	Csa6G500410	Csa6G502060	Csa6G516920	Csa6G516930	Csa6G517160	Csa7G253780	Csa7G253800	Csa7G253810
GO:0005353
Csa1G524690	Csa1G696460	Csa4G106860	Csa6G118280	Csa6G355400	Csa6G509700	Csa7G253780	Csa7G253800
GO:0005354
Csa1G248110	Csa2G245410	Csa3G095020	Csa4G106860	Csa5G292260	Csa6G128600	Csa6G157070	Csa6G502060	Csa6G517160	Csa7G253780	Csa7G253800	Csa7G253810	Csa7G253820	Csa7G257320	Csa7G257340	Csa7G257840
GO:0005355
Csa1G071870	Csa1G248110	Csa1G266170	Csa1G524690	Csa1G696460	Csa2G002510	Csa2G094390	Csa2G094400	Csa2G245410	Csa2G361680	Csa3G095020	Csa3G148790	Csa3G148800	Csa3G149300	Csa3G149310	Csa3G257590	Csa3G845480	Csa3G857050	Csa4G022910	Csa4G022920	Csa4G106860	Csa5G155550	Csa5G175670	Csa5G292260	Csa6G118280	Csa6G128600	Csa6G157070	Csa6G355400	Csa6G424530	Csa6G424540	Csa6G446360	Csa6G502060	Csa6G509700	Csa6G516920	Csa6G516930	Csa6G517160	Csa7G253780	Csa7G253800	Csa7G253810	Csa7G253820	Csa7G257320	Csa7G257340	Csa7G257840	CsaUNG019690	CsaUNG029850	CsaUNG031620
GO:0005356
Csa1G071870	Csa1G248110	Csa1G266170	Csa2G002510	Csa2G094390	Csa2G094400	Csa3G148790	Csa3G148800	Csa3G149300	Csa3G149310	Csa3G845480	Csa4G022910	Csa4G022920	Csa5G155550	Csa5G175670	Csa6G424530	Csa6G424540	Csa6G446360	Csa6G502060	Csa6G516920	Csa6G516930	CsaUNG019690
GO:0005358
Csa1G071870	Csa1G248110	Csa1G266170	Csa2G002510	Csa2G094390	Csa2G094400	Csa3G148790	Csa3G148800	Csa3G149300	Csa3G149310	Csa3G845480	Csa4G022910	Csa4G022920	Csa5G155550	Csa5G175670	Csa6G424530	Csa6G424540	Csa6G446360	Csa6G502060	Csa6G516920	Csa6G516930	CsaUNG019690
GO:0005363
Csa1G097710	Csa2G431130
GO:0005365
Csa1G025940	Csa1G248110	Csa1G524690	Csa1G696460	Csa2G245410	Csa3G095020	Csa3G257590	Csa3G485850	Csa4G011730	Csa4G106860	Csa5G292260	Csa6G118280	Csa6G128600	Csa6G157070	Csa6G355400	Csa6G502060	Csa6G511660	Csa6G517160	Csa7G253780	Csa7G253800	Csa7G253810	Csa7G253820	Csa7G257320	Csa7G257340	Csa7G257840
GO:0005366
Csa1G025940	Csa1G248110	Csa1G524690	Csa3G257590	Csa4G011730	Csa4G106860	Csa5G292260	Csa6G118280	Csa6G128600	Csa6G355400	Csa6G502060	Csa6G511660	Csa6G517160	Csa7G253780	Csa7G253800	Csa7G257840
GO:0005368
Csa5G585950	Csa6G521010
GO:0005372
Csa1G043290	Csa2G263850	Csa2G374630	Csa3G149960	Csa3G345890	Csa3G739030	Csa3G743400	Csa3G816140	Csa3G826640	Csa3G826650	Csa4G007030	Csa4G192210	Csa5G146190	Csa5G146200	Csa5G153020	Csa5G162580	Csa5G168860	Csa5G198770	Csa5G199270	Csa5G199280	Csa5G505790	Csa5G623360	Csa6G140850	Csa6G405320	Csa6G445090	Csa6G445100	Csa6G445120	Csa6G445130	Csa6G445140	Csa6G445150	Csa6G448110	Csa6G520340	Csa7G014450	Csa7G336420	Csa7G447100
GO:0005375
Csa1G423340	Csa1G526820	Csa1G526830	Csa1G707110	Csa2G060450	Csa2G279210	Csa2G351690	Csa2G423700	Csa2G433360	Csa3G733240	Csa4G107510	Csa4G108510	Csa4G188370	Csa4G303720	Csa4G618490	Csa4G648020	Csa5G154210	Csa6G182670	Csa6G361380	Csa6G507210	Csa6G517980	Csa6G526450	Csa7G062830	Csa7G071680	Csa7G239610
GO:0005381
Csa1G009600	Csa1G042910	Csa2G034600	Csa2G336110	Csa2G351000	Csa2G405060	Csa2G423700	Csa3G113350	Csa3G127810	Csa3G152120	Csa3G418780	Csa3G702630	Csa3G714870	Csa3G740190	Csa3G740230	Csa3G740240	Csa3G740250	Csa4G001610	Csa4G046570	Csa4G171510	Csa4G171520	Csa4G172020	Csa4G172520	Csa4G252930	Csa4G291380	Csa4G314520	Csa5G025920	Csa5G257690	Csa5G396040	Csa5G550240	Csa5G550250	Csa5G593380	Csa6G133790	Csa6G133800	Csa6G357530	Csa6G382880	Csa6G487570	Csa6G497290	Csa7G071680
GO:0005384
Csa2G354610	Csa2G423700	Csa5G025920	Csa5G179780	Csa5G550240	Csa5G550250
GO:0005385
Csa1G423340	Csa1G707110	Csa2G060450	Csa2G351690	Csa2G433360	Csa3G829120	Csa4G107510	Csa4G618490	Csa6G182670	Csa6G517980	Csa7G239610
GO:0005388
Csa1G497310	Csa1G569110	Csa2G000410	Csa2G011490	Csa2G013310	Csa2G062620	Csa2G354610	Csa2G433360	Csa3G524580	Csa3G822500	Csa4G338990	Csa4G642520	Csa5G310810	Csa6G495680	Csa7G033290	Csa7G071370	Csa7G379080	Csa7G447850
GO:0005391
Csa1G039040	Csa3G047900	Csa3G895810	Csa4G061840	Csa5G591760	Csa5G630750	Csa5G645160	Csa7G387680
GO:0005402
Csa1G071290	Csa1G071870	Csa1G248110	Csa1G266170	Csa1G444350	Csa1G444360	Csa1G569340	Csa2G002510	Csa2G035430	Csa2G035440	Csa2G094390	Csa2G094400	Csa2G245410	Csa2G369730	Csa2G369740	Csa2G372770	Csa3G095020	Csa3G148790	Csa3G148800	Csa3G149300	Csa3G149310	Csa3G257590	Csa3G485850	Csa3G845480	Csa4G016370	Csa4G022910	Csa4G022920	Csa4G095560	Csa4G106860	Csa5G155550	Csa5G175670	Csa5G292260	Csa5G469030	Csa5G599830	Csa6G041200	Csa6G042470	Csa6G079800	Csa6G117770	Csa6G128600	Csa6G424530	Csa6G424540	Csa6G446360	Csa6G500410	Csa6G502060	Csa6G516920	Csa6G516930	Csa6G517160	Csa7G253780	Csa7G253800	Csa7G253810
GO:0005412
CsaUNG031620
GO:0005416
Csa3G004500	Csa5G273430	Csa5G610480	Csa7G024670	CsaUNG031620
GO:0005427
Csa1G324370	Csa1G479640	Csa1G480680	Csa3G732500	Csa3G733300	Csa3G818250	Csa3G829130	Csa4G297490	Csa5G106020	Csa5G106030	Csa5G623810	Csa5G652230	Csa5G652240	Csa6G037500	Csa6G187970	Csa6G404120	Csa6G520380	Csa7G447020	CsaUNG000050
GO:0005432
Csa4G001820
GO:0005436
Csa1G528610	Csa3G122330	Csa4G107370	Csa5G598640
GO:0005451
Csa1G177740	Csa1G178240	Csa1G573610	Csa3G760510	Csa3G760520	Csa4G050260	Csa4G050270	Csa4G050280	Csa4G050780	Csa4G294410	Csa4G507450	Csa5G098980	Csa6G067980	Csa7G393470
GO:0005452
Csa1G046110	Csa2G379980	Csa3G094510	Csa3G403990	Csa3G536670	Csa3G665600
GO:0005456
Csa6G117770	Csa6G500410
GO:0005457
Csa2G005950	Csa2G007950	Csa2G008030	Csa2G377940	Csa3G877640	Csa4G364030
GO:0005458
Csa1G528620	Csa2G302280
GO:0005459
Csa2G005950	Csa2G007950	Csa2G008030	Csa2G377940	Csa3G877640	Csa4G364030	Csa6G041200	Csa6G042470	Csa6G117770	Csa6G500410
GO:0005460
Csa2G005950	Csa2G007950	Csa2G008030	Csa2G377940	Csa3G877640	Csa4G364030	Csa5G604400
GO:0005461
Csa2G005950	Csa2G007950	Csa2G008030	Csa2G377940	Csa3G877640	Csa4G364030
GO:0005462
Csa2G005950	Csa2G007950	Csa2G008030	Csa2G377940	Csa3G877640	Csa4G364030	Csa6G041200	Csa6G042470	Csa6G117770	Csa6G500410
GO:0005463
Csa2G007950	Csa2G008030	Csa2G377940
GO:0005464
Csa2G005950	Csa2G007950	Csa2G008030	Csa2G377940	Csa3G877640	Csa4G364030
GO:0005469
Csa3G731000	Csa4G268080
GO:0005471
Csa1G039930	Csa2G351660	Csa2G356660	Csa3G543170	Csa3G731730	Csa5G218820	Csa6G504580	Csa7G050790
GO:0005477
Csa4G312860	Csa5G187330	Csa5G576830	Csa6G181520	Csa6G504580	Csa7G405860
GO:0005483
Csa6G013880
GO:0005484
Csa1G012100	Csa1G039020	Csa1G268290	Csa2G033310	Csa2G379220	Csa2G420480	Csa3G008910	Csa3G064180	Csa3G398950	Csa3G469700	Csa3G638520	Csa3G738970	Csa3G782680	Csa3G842620	Csa4G007010	Csa4G192200	Csa4G438030	Csa5G199810	Csa5G606590	Csa6G078000	Csa6G294430	Csa6G476680	Csa6G476690	Csa6G502760	Csa7G084710	Csa7G405900
GO:0005487
Csa2G149490	Csa3G036530	Csa5G589970	Csa5G650630	Csa7G448790
GO:0005488
Csa1G000010	Csa1G000020	Csa1G000030	Csa1G000040	Csa1G000050	Csa1G000550	Csa1G000580	Csa1G000600	Csa1G000610	Csa1G000640	Csa1G000670	Csa1G000680	Csa1G000690	Csa1G000710	Csa1G000720	Csa1G000740	Csa1G000750	Csa1G000770	Csa1G001280	Csa1G001310	Csa1G001330	Csa1G001340	Csa1G001380	Csa1G001390	Csa1G001400	Csa1G001410	Csa1G001420	Csa1G001430	Csa1G001450	Csa1G001510	Csa1G001520	Csa1G001530	Csa1G002030	Csa1G002040	Csa1G002050	Csa1G002060	Csa1G002090	Csa1G002100	Csa1G002120	Csa1G002130	Csa1G002140	Csa1G002150	Csa1G002160	Csa1G002660	Csa1G002680	Csa1G002720	Csa1G002730	Csa1G002750	Csa1G002760	Csa1G002770
GO:0005496
Csa1G002860	Csa1G005520	Csa1G042500	Csa1G050370	Csa1G051650	Csa1G051660	Csa1G051670	Csa1G051680	Csa1G051860	Csa1G056960	Csa1G073700	Csa1G077740	Csa1G224880	Csa1G256170	Csa1G257950	Csa1G372010	Csa1G423240	Csa1G424360	Csa1G467150	Csa1G470370	Csa1G470410	Csa1G523090	Csa1G574960	Csa1G599490	Csa1G659090	Csa1G662820	Csa2G000370	Csa2G010420	Csa2G015850	Csa2G034780	Csa2G057590	Csa2G060500	Csa2G080190	Csa2G095930	Csa2G348190	Csa2G361700	Csa2G361840	Csa2G369830	Csa2G373400	Csa2G377880	Csa2G377890	Csa2G377920	Csa2G382750	Csa2G382760	Csa2G406770	Csa2G432220	Csa3G027730	Csa3G036410	Csa3G048440	Csa3G114500
GO:0005497
Csa1G005520	Csa1G372010	Csa2G010420	Csa2G361700
GO:0005499
Csa2G095930	Csa3G852490
GO:0005501
Csa1G005520	Csa1G268280	Csa2G008710	Csa2G010420	Csa3G011860	Csa4G337920
GO:0005504
Csa1G044860	Csa1G181370	Csa1G435750	Csa1G595860	Csa1G701910	Csa2G000370	Csa2G011520	Csa2G120940	Csa2G385080	Csa3G128840	Csa3G128850	Csa3G128860	Csa3G164470	Csa3G182180	Csa3G792050	Csa3G825090	Csa3G848140	Csa3G855350	Csa3G855360	Csa3G903520	Csa4G028450	Csa4G046820	Csa4G269110	Csa5G139370	Csa5G165210	Csa5G166390	Csa5G608580	Csa6G091990	Csa6G361240	Csa6G361250	Csa6G522820	Csa7G212650	Csa7G284430
GO:0005506
Csa1G002040	Csa1G002090	Csa1G002760	Csa1G002770	Csa1G004040	Csa1G005720	Csa1G005740	Csa1G005750	Csa1G013190	Csa1G013250	Csa1G025930	Csa1G039830	Csa1G039990	Csa1G042760	Csa1G042970	Csa1G043100	Csa1G044830	Csa1G044840	Csa1G044850	Csa1G044890	Csa1G045870	Csa1G045880	Csa1G046100	Csa1G050050	Csa1G050180	Csa1G051840	Csa1G062960	Csa1G077120	Csa1G108280	Csa1G132140	Csa1G132690	Csa1G132700	Csa1G154090	Csa1G166260	Csa1G181420	Csa1G225410	Csa1G227450	Csa1G227460	Csa1G263960	Csa1G294020	Csa1G305710	Csa1G328400	Csa1G334910	Csa1G338920	Csa1G391590	Csa1G421880	Csa1G423150	Csa1G435760	Csa1G442340	Csa1G479610
GO:0005507
Csa1G004100	Csa1G031720	Csa1G031800	Csa1G033120	Csa1G033130	Csa1G033140	Csa1G033160	Csa1G042110	Csa1G042710	Csa1G062350	Csa1G073090	Csa1G073100	Csa1G073110	Csa1G073610	Csa1G073620	Csa1G073640	Csa1G085370	Csa1G186640	Csa1G348430	Csa1G348440	Csa1G348940	Csa1G348950	Csa1G423340	Csa1G526820	Csa1G526830	Csa1G571850	Csa1G573600	Csa1G574950	Csa1G599580	Csa1G602530	Csa1G602540	Csa1G604600	Csa1G627420	Csa2G006800	Csa2G006860	Csa2G006870	Csa2G006880	Csa2G006890	Csa2G013250	Csa2G060450	Csa2G070880	Csa2G140370	Csa2G270850	Csa2G279210	Csa2G286480	Csa2G301530	Csa2G348150	Csa2G348200	Csa2G369150	Csa2G382700
GO:0005509
Csa1G000680	Csa1G005710	Csa1G005720	Csa1G008550	Csa1G011570	Csa1G013240	Csa1G013250	Csa1G015780	Csa1G021900	Csa1G024230	Csa1G025020	Csa1G030620	Csa1G031910	Csa1G033260	Csa1G038980	Csa1G039060	Csa1G039280	Csa1G042120	Csa1G042480	Csa1G042520	Csa1G042770	Csa1G045620	Csa1G045630	Csa1G045640	Csa1G045880	Csa1G046230	Csa1G049960	Csa1G051810	Csa1G051840	Csa1G056960	Csa1G059200	Csa1G059720	Csa1G062960	Csa1G066480	Csa1G071800	Csa1G072460	Csa1G073080	Csa1G073870	Csa1G077120	Csa1G084280	Csa1G084290	Csa1G087940	Csa1G088470	Csa1G124000	Csa1G153520	Csa1G164670	Csa1G166260	Csa1G170510	Csa1G171030	Csa1G171040
GO:0005515
Csa1G000010	Csa1G000020	Csa1G000030	Csa1G000040	Csa1G000050	Csa1G000550	Csa1G000580	Csa1G000600	Csa1G000610	Csa1G000680	Csa1G000720	Csa1G000740	Csa1G001310	Csa1G001380	Csa1G001390	Csa1G001410	Csa1G001420	Csa1G001510	Csa1G002040	Csa1G002090	Csa1G002100	Csa1G002140	Csa1G002150	Csa1G002160	Csa1G002660	Csa1G002680	Csa1G002720	Csa1G002770	Csa1G002800	Csa1G002820	Csa1G002840	Csa1G002860	Csa1G002880	Csa1G002920	Csa1G003450	Csa1G003510	Csa1G004040	Csa1G004050	Csa1G004090	Csa1G004100	Csa1G004120	Csa1G004130	Csa1G004170	Csa1G004220	Csa1G004240	Csa1G004250	Csa1G004330	Csa1G004370	Csa1G004870	Csa1G004880
GO:0005516
Csa1G001420	Csa1G005530	Csa1G005690	Csa1G009580	Csa1G011500	Csa1G011560	Csa1G025150	Csa1G028070	Csa1G031730	Csa1G039040	Csa1G045480	Csa1G063570	Csa1G173190	Csa1G178240	Csa1G181480	Csa1G187170	Csa1G294610	Csa1G302170	Csa1G426980	Csa1G445880	Csa1G467210	Csa1G469740	Csa1G472480	Csa1G537510	Csa1G547510	Csa1G569110	Csa1G573610	Csa1G590280	Csa1G615160	Csa1G616340	Csa1G641010	Csa1G690150	Csa1G700680	Csa2G000950	Csa2G004720	Csa2G006830	Csa2G010140	Csa2G010200	Csa2G010270	Csa2G011490	Csa2G034790	Csa2G035490	Csa2G036720	Csa2G060460	Csa2G062620	Csa2G169700	Csa2G222130	Csa2G223730	Csa2G224260	Csa2G292800
GO:0005518
Csa1G039280	Csa1G042120	Csa1G580230	Csa2G299360	Csa2G350240	Csa2G350250	Csa2G352400	Csa2G379180	Csa2G382630	Csa2G402080	Csa3G044480	Csa3G114450	Csa3G144220	Csa3G164570	Csa3G182230	Csa3G653460	Csa3G748810	Csa3G817750	Csa3G829230	Csa3G849910	Csa3G881570	Csa3G902230	Csa3G912370	Csa4G000020	Csa4G038650	Csa4G051420	Csa4G107450	Csa4G114200	Csa4G268010	Csa4G358660	Csa4G572340	Csa5G139420	Csa5G169060	Csa5G598670	Csa5G611720	Csa5G613440	Csa5G613450	Csa5G632080	Csa6G141380	Csa6G150550	Csa6G154530	Csa6G190420	Csa6G197210	Csa6G311530	Csa6G410080	Csa6G497020	Csa7G009790	Csa7G234710	Csa7G267920	Csa7G446650
GO:0005520
Csa2G030600	Csa7G432250
GO:0005521
Csa3G748820	Csa7G447780
GO:0005522
Csa1G045630	Csa1G524670	Csa1G569460	Csa1G587440	Csa3G125020	Csa3G408550	Csa4G297460	Csa5G603920	Csa5G608280	Csa6G404250	Csa7G452900
GO:0005524
Csa1G000600	Csa1G000690	Csa1G000740	Csa1G000750	Csa1G001330	Csa1G001340	Csa1G001380	Csa1G001420	Csa1G002060	Csa1G002130	Csa1G002150	Csa1G002730	Csa1G002860	Csa1G002940	Csa1G003510	Csa1G004050	Csa1G004060	Csa1G004080	Csa1G004090	Csa1G004240	Csa1G004250	Csa1G004350	Csa1G004970	Csa1G005500	Csa1G005510	Csa1G005520	Csa1G005590	Csa1G007860	Csa1G007880	Csa1G008440	Csa1G008520	Csa1G008550	Csa1G009580	Csa1G009600	Csa1G009610	Csa1G009920	Csa1G010940	Csa1G011440	Csa1G011470	Csa1G011500	Csa1G011510	Csa1G011550	Csa1G012660	Csa1G013170	Csa1G013180	Csa1G013230	Csa1G013770	Csa1G014370	Csa1G014470	Csa1G014480
GO:0005525
Csa1G003540	Csa1G005610	Csa1G006280	Csa1G007870	Csa1G015840	Csa1G025010	Csa1G025170	Csa1G026000	Csa1G030670	Csa1G030680	Csa1G042660	Csa1G042770	Csa1G042790	Csa1G043060	Csa1G043130	Csa1G045710	Csa1G050200	Csa1G153000	Csa1G172570	Csa1G181280	Csa1G181300	Csa1G181510	Csa1G263990	Csa1G304710	Csa1G305790	Csa1G351950	Csa1G427510	Csa1G445890	Csa1G447410	Csa1G467140	Csa1G469730	Csa1G532310	Csa1G532320	Csa1G532330	Csa1G537560	Csa1G538160	Csa1G538220	Csa1G553530	Csa1G597180	Csa1G629200	Csa1G637960	Csa1G660130	Csa1G696470	Csa1G699630	Csa1G705090	Csa1G713670	Csa2G003580	Csa2G005280	Csa2G008070	Csa2G009370
GO:0005527
Csa1G707640	Csa2G036720	Csa3G118090	Csa3G172920	Csa3G176850	Csa3G690310	Csa4G011040	Csa4G279860	Csa4G304220	Csa6G008620	Csa6G077370	Csa6G137600	Csa6G538680	Csa7G066210	Csa7G363060	Csa7G363070
GO:0005528
Csa1G707640	Csa2G036720	Csa3G118090	Csa3G172920	Csa3G690310	Csa4G011040	Csa4G279860	Csa4G304220	Csa6G008620	Csa6G077370	Csa6G137600	Csa6G538680	Csa7G066210	Csa7G363060	Csa7G363070
GO:0005534
Csa3G217140	Csa3G217160	Csa3G219180	Csa5G428440	Csa6G040650
GO:0005536
Csa2G021740	Csa2G034760	Csa2G078050	Csa2G357330	Csa2G361680	Csa2G362470	Csa3G307690	Csa3G857050	Csa3G857580	Csa3G857590	Csa3G858120	Csa3G859620	Csa3G859630	Csa3G859640	Csa3G859650	Csa4G443140	Csa6G157070	Csa6G338140	Csa6G483470
GO:0005537
Csa1G014360	Csa1G014410	Csa1G570070	Csa2G362470	Csa2G439170	Csa3G125020	Csa3G731130	Csa3G829090	Csa3G857580	Csa3G857590	Csa3G858120	Csa3G859620	Csa3G859630	Csa3G859640	Csa3G859650	Csa5G215110	Csa5G458290	Csa5G576610	Csa6G507060	Csa7G065180
GO:0005539
Csa1G569380	Csa1G616340	Csa2G070230	Csa2G176700	Csa2G350250	Csa2G360680	Csa2G360690	Csa3G149360	Csa4G309150	Csa4G658620	Csa5G467390	Csa5G467900	Csa6G309950	Csa6G423470	Csa7G378480	Csa7G397560	CsaUNG006760
GO:0005542
Csa1G007880	Csa6G124080	Csa6G124100
GO:0005543
Csa1G002920	Csa1G004890	Csa1G014500	Csa1G023610	Csa1G025080	Csa1G028070	Csa1G039060	Csa1G041540	Csa1G042330	Csa1G042830	Csa1G046190	Csa1G050470	Csa1G071830	Csa1G096620	Csa1G153010	Csa1G172600	Csa1G172610	Csa1G173200	Csa1G173710	Csa1G226430	Csa1G424360	Csa1G507460	Csa1G533460	Csa1G537510	Csa1G538220	Csa1G573020	Csa1G598850	Csa1G627420	Csa1G662800	Csa1G678050	Csa2G004740	Csa2G008060	Csa2G013300	Csa2G015350	Csa2G032750	Csa2G036700	Csa2G058110	Csa2G060500	Csa2G061530	Csa2G070840	Csa2G248750	Csa2G248760	Csa2G270230	Csa2G271480	Csa2G352400	Csa2G368890	Csa2G369220	Csa2G370520	Csa2G382520	Csa3G004510
GO:0005544
Csa1G002920	Csa1G627420	Csa2G008060	Csa2G070840	Csa2G270230	Csa2G271480	Csa2G368890	Csa3G116620	Csa3G125020	Csa3G126870	Csa3G780530	Csa3G842060	Csa3G876030	Csa4G056610	Csa4G096610	Csa5G154910	Csa5G517170	Csa5G517180	Csa5G593430	Csa5G622780	Csa5G623660	Csa5G623670	Csa5G623680	Csa5G623690	Csa5G623780	Csa5G623790	Csa6G076760	Csa6G135420	Csa6G405950	Csa6G497280	Csa6G510360	Csa7G011840	Csa7G062780	Csa7G452900	CsaUNG014630	CsaUNG014640
GO:0005545
Csa1G028070	Csa1G172600	Csa1G226430	Csa1G537510	Csa2G004740	Csa2G061530	Csa2G368890	Csa2G369220	Csa2G370520	Csa3G124950	Csa3G126070	Csa3G873780	Csa3G876030	Csa3G877610	Csa3G877670	Csa4G049060	Csa4G099230	Csa4G123340	Csa5G033480	Csa5G183270	Csa5G258210	Csa5G409670	Csa5G550200	Csa5G580640	Csa6G000660	Csa6G405950	Csa6G421580	Csa6G421610	Csa7G027890	Csa7G058550	Csa7G379100	Csa7G428840
GO:0005546
Csa1G050470	Csa1G424360	Csa1G507460	Csa1G678050	Csa2G060500	Csa2G352400	Csa4G017040	Csa5G182000	Csa5G623670	Csa5G623790	Csa6G024410	Csa6G108500	Csa7G431340
GO:0005547
Csa2G004740	Csa3G119400	Csa3G126070	Csa3G829010	Csa4G008220	Csa5G053060	Csa5G091890	Csa5G183270	Csa7G027890
GO:0005548
Csa1G041570	Csa1G042070	Csa1G172610	Csa2G116250	Csa2G248750	Csa2G248760	Csa3G020070	Csa3G047890	Csa3G257060	Csa3G653450	Csa3G855950	Csa4G007640	Csa4G038670	Csa4G171510	Csa4G171520	Csa4G172020	Csa4G314460	Csa4G334150	Csa4G378770	Csa4G594430	Csa5G021320	Csa5G021330	Csa5G604040	Csa5G608160	Csa6G046420	Csa6G502640	Csa6G504500	Csa6G510980	Csa7G049240	Csa7G186690	Csa7G339670	Csa7G450730
GO:0008013
Csa1G013220	Csa1G039210	Csa1G169930	Csa1G560660	Csa1G629170	Csa2G007410	Csa2G354850	Csa2G409490	Csa3G061010	Csa3G122300	Csa3G816680	Csa3G838640	Csa4G000940	Csa4G308520	Csa4G417500	Csa4G645990	Csa6G074020	Csa6G105670	Csa6G157100	Csa6G305300	Csa6G492270	Csa6G494970	Csa6G495050	Csa6G502000	Csa6G519650	Csa6G526520
GO:0008017
Csa1G004960	Csa1G007830	Csa1G013220	Csa1G015820	Csa1G031190	Csa1G033010	Csa1G039040	Csa1G050200	Csa1G050430	Csa1G065980	Csa1G072490	Csa1G073080	Csa1G073870	Csa1G144290	Csa1G169930	Csa1G373520	Csa1G568560	Csa1G573710	Csa1G590250	Csa1G590280	Csa1G629170	Csa1G648050	Csa1G650100	Csa2G003610	Csa2G007410	Csa2G010140	Csa2G015350	Csa2G022260	Csa2G070230	Csa2G094380	Csa2G169190	Csa2G223730	Csa2G250930	Csa2G317420	Csa2G354040	Csa2G365120	Csa2G368870	Csa2G385060	Csa2G406700	Csa2G427860	Csa2G427870	Csa3G000080	Csa3G038080	Csa3G061010	Csa3G073820	Csa3G124960	Csa3G125560	Csa3G126080	Csa3G127820	Csa3G133920
GO:0008020
Csa1G408730	Csa1G461000	Csa1G461010	Csa3G120430	Csa3G166340	Csa5G151000	Csa6G403050	Csa6G403570	Csa6G411300	Csa6G411310	Csa7G031720	Csa7G431340	Csa7G433310	CsaUNG030600
GO:0008022
Csa1G001390	Csa1G008410	Csa1G020900	Csa1G024870	Csa1G033010	Csa1G039190	Csa1G045690	Csa1G046040	Csa1G046110	Csa1G051600	Csa1G172600	Csa1G181540	Csa1G181560	Csa1G187170	Csa1G597830	Csa1G700130	Csa1G700680	Csa1G715740	Csa1G716240	Csa2G003590	Csa2G006120	Csa2G008670	Csa2G010320	Csa2G033320	Csa2G060410	Csa2G061570	Csa2G075430	Csa2G223130	Csa2G224300	Csa2G247040	Csa2G277090	Csa2G352370	Csa2G379980	Csa2G404900	Csa2G427860	Csa2G428410	Csa3G000050	Csa3G011800	Csa3G039290	Csa3G061010	Csa3G119400	Csa3G121620	Csa3G126130	Csa3G143560	Csa3G145750	Csa3G159460	Csa3G184080	Csa3G239840	Csa3G239850	Csa3G305660
GO:0008026
Csa1G004080	Csa1G004090	Csa1G011550	Csa1G012660	Csa1G015650	Csa1G024810	Csa1G025140	Csa1G039130	Csa1G039140	Csa1G042100	Csa1G042950	Csa1G045530	Csa1G045770	Csa1G062340	Csa1G071800	Csa1G071900	Csa1G076610	Csa1G077130	Csa1G123490	Csa1G145940	Csa1G181550	Csa1G267180	Csa1G268310	Csa1G287000	Csa1G325370	Csa1G359460	Csa1G384020	Csa1G423230	Csa1G435200	Csa1G478080	Csa1G528500	Csa1G538270	Csa1G560830	Csa1G569230	Csa1G589670	Csa1G612960	Csa1G616310	Csa1G650130	Csa1G654870	Csa1G673520	Csa1G688130	Csa1G703040	Csa2G000040	Csa2G000050	Csa2G00090	Csa2G011550	Csa2G013240	Csa2G021600	Csa2G030620	Csa2G033290
GO:0008028
Csa1G378520	Csa1G404660	Csa2G418880	Csa3G036560	Csa3G094510	Csa3G106000	Csa3G106010	Csa3G127230	Csa3G345890	Csa3G359120	Csa3G403990	Csa3G404000	Csa3G769610	Csa3G777010	Csa4G001710	Csa4G022300	Csa4G312860	Csa4G622840	Csa4G622850	Csa5G172830	Csa5G187330	Csa5G505770	Csa5G576830	Csa5G590160	Csa5G598690	Csa5G610480	Csa6G040630	Csa6G181520	Csa6G504580	Csa6G520340	Csa6G525360	Csa6G525370	Csa7G336420	Csa7G372340	Csa7G405860
GO:0008047
Csa1G005520	Csa1G013230	Csa1G023610	Csa1G025080	Csa1G030680	Csa1G042330	Csa1G042670	Csa1G042830	Csa1G042980	Csa1G043060	Csa1G043070	Csa1G047450	Csa1G051600	Csa1G057040	Csa1G063610	Csa1G064710	Csa1G087940	Csa1G132710	Csa1G168340	Csa1G170510	Csa1G172610	Csa1G173710	Csa1G186660	Csa1G372010	Csa1G532320	Csa1G532330	Csa1G533420	Csa1G538220	Csa1G590280	Csa1G616340	Csa1G629080	Csa1G633410	Csa1G651650	Csa1G651680	Csa1G654840	Csa1G654860	Csa2G000900	Csa2G003590	Csa2G005280	Csa2G007450	Csa2G010140	Csa2G010420	Csa2G049970	Csa2G061030	Csa2G120950	Csa2G123620	Csa2G128630	Csa2G138200	Csa2G248750	Csa2G248760
GO:0008060
Csa1G025080	Csa1G042830	Csa1G043060	Csa1G170510	Csa1G173710	Csa1G538220	Csa2G005280	Csa2G379340	Csa3G011600	Csa3G045090	Csa3G180360	Csa3G316280	Csa3G640610	Csa3G734360	Csa3G816020	Csa3G851770	Csa3G879500	Csa3G902260	Csa4G008220	Csa4G008240	Csa5G030450	Csa5G053060	Csa5G154910	Csa5G173550	Csa5G457230	Csa5G517170	Csa5G517180	Csa5G569360	Csa5G585990	Csa5G623740	Csa6G091860	Csa6G490040	Csa6G511000	Csa6G525470	Csa7G201870	Csa7G448780
GO:0008061
Csa1G267220	Csa1G267230	Csa1G267240	Csa1G496300	Csa1G534750	Csa2G008760	Csa2G010340	Csa2G010370	Csa2G010380	Csa2G010390	Csa2G302200	Csa2G362470	Csa3G002420	Csa3G120470	Csa3G120480	Csa3G120500	Csa3G166220	Csa3G592670	Csa3G857590	Csa3G858120	Csa3G859630	Csa3G859640	Csa4G017110	Csa4G637770	Csa5G128240	Csa5G139730	Csa5G139740	Csa5G139760	Csa5G139770	Csa5G396010	Csa6G301040	Csa6G396650	Csa6G453810	Csa6G507520	Csa6G508020	Csa6G508520	Csa6G509020	Csa6G509030	Csa6G509040	Csa7G024010	Csa7G390090
GO:0008066
Csa1G294030	Csa1G294040	Csa1G294050	Csa1G295160	Csa1G295170	Csa1G418770	Csa1G418780	Csa2G357220	Csa2G357240	Csa2G357250	Csa2G357260	Csa2G359920	Csa2G363530	Csa2G363540	Csa2G383370	Csa2G383380	Csa2G383390	Csa2G383900	Csa2G383910	Csa2G383920	Csa2G383930	Csa2G418920	Csa2G418930	Csa2G418940	Csa3G849900	Csa4G628850	Csa4G628860	Csa4G628870	Csa4G628880	Csa4G664290	Csa5G623890	Csa6G303800	Csa6G308930	Csa6G308940	Csa6G309440	Csa6G309940	Csa6G361290	Csa6G509670	Csa7G025200	Csa7G044210
GO:0008079
Csa1G042660	Csa1G561950	Csa1G652260	Csa3G036420	Csa4G293340	Csa5G119700	Csa5G125700	Csa5G585970	Csa5G630740	Csa5G646680	Csa6G089230	Csa6G318700	Csa7G394660	CsaUNG025000	CsaUNG030410
GO:0008080
Csa1G002770	Csa1G030630	Csa1G032450	Csa1G045870	Csa1G049460	Csa1G050050	Csa1G173200	Csa1G533380	Csa1G554580	Csa1G573700	Csa1G574230	Csa1G596450	Csa1G596470	Csa1G605640	Csa1G616340	Csa1G665390	Csa1G690180	Csa2G000580	Csa2G004720	Csa2G008080	Csa2G031710	Csa2G072450	Csa2G074790	Csa2G232480	Csa2G249850	Csa2G270820	Csa2G292210	Csa2G302110	Csa2G354740	Csa2G379910	Csa2G381710	Csa2G383360	Csa2G385060	Csa2G437100	Csa2G437110	Csa3G000050	Csa3G008830	Csa3G061010	Csa3G064190	Csa3G146510	Csa3G146520	Csa3G166260	Csa3G166310	Csa3G221760	Csa3G375720	Csa3G490860	Csa3G607650	Csa3G710850	Csa3G734910	Csa3G741850
GO:0008081
Csa1G039220	Csa1G042290	Csa1G050040	Csa1G084280	Csa1G087430	Csa1G087440	Csa1G172600	Csa1G267180	Csa1G269870	Csa1G434170	Csa1G531180	Csa1G531190	Csa1G696470	Csa2G000490	Csa2G003580	Csa2G006260	Csa2G032750	Csa2G264560	Csa2G270750	Csa2G278170	Csa2G279190	Csa2G326500	Csa2G334520	Csa2G345950	Csa2G347140	Csa2G368960	Csa2G381740	Csa2G415560	Csa3G002670	Csa3G038190	Csa3G116650	Csa3G129580	Csa3G133220	Csa3G205280	Csa3G556210	Csa3G560230	Csa3G727900	Csa3G743430	Csa3G760530	Csa3G824160	Csa3G848850	Csa3G881770	Csa4G001970	Csa4G004970	Csa4G011780	Csa4G101280	Csa4G410850	Csa4G453640	Csa4G651930	Csa5G139010
GO:0008083
Csa2G354080	Csa2G382750	Csa2G382760	Csa3G017000	Csa3G018820	Csa3G915110	Csa4G000620	Csa4G617330	Csa6G495850	Csa6G511010	Csa6G538660	Csa7G031650	Csa7G336510
GO:0008092
Csa1G000610	Csa1G001420	Csa1G002920	Csa1G004960	Csa1G005660	Csa1G005730	Csa1G007830	Csa1G008410	Csa1G011470	Csa1G011500	Csa1G011560	Csa1G012100	Csa1G013220	Csa1G014410	Csa1G015820	Csa1G024940	Csa1G028070	Csa1G031190	Csa1G033010	Csa1G038900	Csa1G039020	Csa1G039040	Csa1G042240	Csa1G042320	Csa1G045630	Csa1G045690	Csa1G045860	Csa1G045990	Csa1G046110	Csa1G050200	Csa1G050420	Csa1G050430	Csa1G065980	Csa1G072490	Csa1G073080	Csa1G073870	Csa1G077140	Csa1G084290	Csa1G118890	Csa1G144290	Csa1G169930	Csa1G172600	Csa1G173190	Csa1G187170	Csa1G228960	Csa1G270920	Csa1G302170	Csa1G373520	Csa1G423300	Csa1G448940
GO:0008093
Csa2G174140	Csa2G354870	Csa3G134990	Csa3G822290	Csa3G823650	Csa4G055330	Csa5G484670
GO:0008094
Csa1G011550	Csa1G015650	Csa1G024810	Csa1G024870	Csa1G123490	Csa1G145940	Csa1G257900	Csa1G325370	Csa1G570750	Csa1G588520	Csa1G597830	Csa1G616310	Csa1G703040	Csa2G000410	Csa2G00090	Csa2G003590	Csa2G030620	Csa2G033360	Csa2G047770	Csa2G058670	Csa2G058700	Csa2G072450	Csa2G249850	Csa2G416820	Csa2G418920	Csa3G038730	Csa3G063680	Csa3G104880	Csa3G113330	Csa3G122300	Csa3G126130	Csa3G126250	Csa3G127190	Csa3G127240	Csa3G129670	Csa3G129680	Csa3G132560	Csa3G141820	Csa3G145750	Csa3G151390	Csa3G171150	Csa3G171160	Csa3G221760	Csa3G228360	Csa3G228370	Csa3G228870	Csa3G305660	Csa3G375720	Csa3G434980	Csa3G524580
GO:0008097
Csa1G570210	Csa1G570220	Csa2G235610	Csa2G295950	Csa2G375250	Csa3G750370	Csa3G822380	Csa4G269710	Csa5G588730	Csa5G623900	Csa6G365730	Csa6G507200	Csa6G523320	Csa7G224890
GO:0008098
Csa2G235610	Csa2G375250	Csa4G269710	Csa6G507200	Csa6G523320	Csa7G224890
GO:0008106
Csa1G043150	Csa2G100000	Csa3G221780	Csa3G716870	Csa3G717370	Csa3G730760	Csa4G022300	Csa4G022310	Csa4G043870	Csa4G291370	Csa4G296810	Csa4G361880	Csa4G361890	Csa5G290670	Csa6G439410	CsaUNG026680
GO:0008107
Csa1G038350	Csa4G063460	Csa5G606350	Csa7G330400
GO:0008108
Csa3G124840
GO:0008109
Csa3G232960	Csa4G637160
GO:0008112
Csa3G016950	Csa4G310180	Csa6G502650
GO:0008113
Csa1G002810	Csa3G150230	Csa4G025100	Csa4G622800	Csa5G190490	Csa6G505300	Csa7G067530
GO:0008115
Csa3G881890
GO:0008117
Csa6G094720
GO:0008119
Csa4G439050	Csa7G420810
GO:0008121
Csa2G000680	Csa3G212480	Csa3G435020	Csa3G776920	Csa3G878840	Csa4G093000	Csa5G464790	Csa5G464800	Csa6G091830	Csa6G452660	Csa7G046100	Csa7G135920
GO:0008124
Csa5G167150	Csa6G522130
GO:0008131
Csa1G004100	Csa1G588560	Csa1G589060	Csa1G589070	Csa2G000440	Csa2G362450	Csa3G823030	Csa4G056000	Csa4G062920	Csa4G244900	Csa4G343590	Csa4G615750	Csa4G647490	Csa5G158570	Csa5G158580	Csa5G175820	Csa6G423470	Csa6G423480	Csa6G423980	Csa7G235250	Csa7G426460
GO:0008134
Csa1G004130	Csa1G006290	Csa1G007860	Csa1G013170	Csa1G013220	Csa1G015800	Csa1G033040	Csa1G038910	Csa1G042600	Csa1G044830	Csa1G044840	Csa1G044850	Csa1G045820	Csa1G051730	Csa1G056950	Csa1G172600	Csa1G263950	Csa1G265080	Csa1G275930	Csa1G295150	Csa1G302180	Csa1G325370	Csa1G439830	Csa1G507460	Csa1G531700	Csa1G560660	Csa1G573620	Csa1G598870	Csa1G599390	Csa1G600830	Csa1G604080	Csa1G613470	Csa1G616310	Csa1G616340	Csa1G629170	Csa1G703040	Csa2G000230	Csa2G000460	Csa2G000490	Csa2G000720	Csa2G000730	Csa2G000740	Csa2G005970	Csa2G012720	Csa2G030050	Csa2G035450	Csa2G058110	Csa2G058640	Csa2G120930	Csa2G149450
GO:0008135
Csa1G003540	Csa1G005620	Csa1G015840	Csa1G015850	Csa1G020880	Csa1G024810	Csa1G028050	Csa1G031810	Csa1G042660	Csa1G050420	Csa1G087430	Csa1G087440	Csa1G145930	Csa1G207310	Csa1G256200	Csa1G257340	Csa1G351950	Csa1G408710	Csa1G418250	Csa1G464540	Csa1G537630	Csa1G538130	Csa1G538140	Csa1G561950	Csa1G569520	Csa1G572430	Csa1G589080	Csa1G597810	Csa1G599390	Csa1G599550	Csa1G600810	Csa1G616290	Csa1G630290	Csa1G652260	Csa2G009370	Csa2G010170	Csa2G013230	Csa2G036070	Csa2G072450	Csa2G075460	Csa2G118310	Csa2G139820	Csa2G171890	Csa2G263950	Csa2G270880	Csa2G310390	Csa2G325960	Csa2G336670	Csa2G338870	Csa2G345940
GO:0008137
Csa1G001460	Csa1G071890	Csa1G181370	Csa1G538810	Csa2G169710	Csa2G354640	Csa2G432800	Csa3G077630	Csa3G128840	Csa3G128850	Csa3G128860	Csa3G184070	Csa3G189850	Csa3G728010	Csa3G815460	Csa3G845450	Csa4G006380	Csa4G495230	Csa4G645960	Csa5G172840	Csa5G277970	Csa5G321460	Csa5G624440	Csa6G087960	Csa6G124000	Csa6G185240	Csa6G495720	Csa6G517010	Csa6G517020	Csa6G522670	Csa7G029950	Csa7G046710	Csa7G268510	CsaUNG026740	CsaUNG026750
GO:0008138
Csa1G000610	Csa1G477530	Csa2G000700	Csa2G000910	Csa2G386100	Csa2G386110	Csa3G011790	Csa3G019350	Csa3G019360	Csa3G824810	Csa3G837030	Csa3G842000	Csa4G307930	Csa5G180300	Csa5G218830	Csa5G597510	Csa5G616890	Csa6G045150	Csa6G103540	Csa6G237610	Csa6G381800	Csa6G421700	Csa6G491620	Csa7G073390
GO:0008139
Csa2G007410	Csa2G033320	Csa2G034640	Csa3G135020	Csa4G280460	Csa5G139290	Csa5G139310	Csa5G505190	Csa6G312550	Csa7G432160
GO:0008140
Csa6G074600
GO:0008142
Csa1G424360	Csa2G060500
GO:0008143
Csa1G528500	Csa1G568570	Csa2G000020	Csa2G068690	Csa2G075290	Csa3G009490	Csa3G118170	Csa3G129610	Csa3G172960	Csa3G202720	Csa3G236550	Csa3G403980	Csa3G645950	Csa3G654480	Csa3G697930	Csa3G746540	Csa3G809410	Csa4G025170	Csa4G026860	Csa4G050180	Csa4G110060	Csa5G484640	Csa5G593360	Csa6G052760	Csa6G109760	Csa6G425690	Csa6G499790	Csa7G073530	Csa7G390190	Csa7G428960	Csa7G448800	Csa7G450760
GO:0008144
Csa1G590250	Csa1G707640	Csa2G036720	Csa2G234600	Csa2G380020	Csa3G118090	Csa3G172920	Csa3G172960	Csa3G176850	Csa3G690310	Csa4G011040	Csa4G279860	Csa4G304220	Csa5G128260	Csa5G624450	Csa6G008620	Csa6G077370	Csa6G093090	Csa6G137600	Csa6G366550	Csa6G538680	Csa7G066210	Csa7G074830	Csa7G281360	Csa7G363060	Csa7G363070	Csa7G378580	Csa7G407760
GO:0008146
Csa1G126020	Csa2G237690	Csa2G237700	Csa2G287160	Csa2G292230	Csa2G292240	Csa4G025730	Csa4G646090	Csa6G489960
GO:0008158
Csa4G182280	Csa4G658620	Csa6G120390	Csa6G120400
GO:0008160
Csa2G369030	Csa3G889790
GO:0008168
Csa1G000570	Csa1G002720	Csa1G002880	Csa1G004130	Csa1G004160	Csa1G005540	Csa1G014370	Csa1G025050	Csa1G042800	Csa1G045840	Csa1G045970	Csa1G045980	Csa1G046310	Csa1G050090	Csa1G062310	Csa1G073870	Csa1G086890	Csa1G166820	Csa1G173210	Csa1G201780	Csa1G228960	Csa1G275930	Csa1G305740	Csa1G418260	Csa1G423230	Csa1G445890	Csa1G448980	Csa1G472480	Csa1G480690	Csa1G524650	Csa1G533590	Csa1G537600	Csa1G555080	Csa1G574920	Csa1G586760	Csa1G598880	Csa1G599580	Csa1G604080	Csa1G613480	Csa1G615190	Csa1G616310	Csa1G660190	Csa1G679560	Csa1G701230	Csa2G000460	Csa2G000500	Csa2G003070	Csa2G005350	Csa2G005930	Csa2G006220
GO:0008169
Csa6G169360	Csa7G428980
GO:0008170
Csa1G004130	Csa1G045840	Csa1G073870	Csa1G228960	Csa1G275930	Csa1G305740	Csa1G423230	Csa1G445890	Csa1G472480	Csa1G586760	Csa1G615190	Csa1G616310	Csa1G679560	Csa2G005930	Csa2G047770	Csa2G075450	Csa2G075970	Csa2G075980	Csa2G110250	Csa2G138760	Csa2G149450	Csa2G271480	Csa2G279200	Csa2G302110	Csa2G354870	Csa2G419970	Csa2G422030	Csa2G439190	Csa3G002690	Csa3G016950	Csa3G017180	Csa3G047810	Csa3G063650	Csa3G063660	Csa3G110670	Csa3G119310	Csa3G124770	Csa3G127190	Csa3G134510	Csa3G247890	Csa3G346900	Csa3G402470	Csa3G416130	Csa3G523080	Csa3G524590	Csa3G597340	Csa3G599470	Csa3G599480	Csa3G608160	Csa3G710860
GO:0008171
Csa1G000570	Csa1G002880	Csa1G524650	Csa2G248140	Csa2G415520	Csa3G046220	Csa3G046230	Csa3G047730	Csa3G047740	Csa3G732420	Csa3G747630	Csa4G064680	Csa4G091880	Csa5G517710	Csa5G589940	Csa6G074600	Csa6G107900	Csa6G128650	Csa6G169360	Csa7G017710	Csa7G017720	Csa7G018720	Csa7G018730	Csa7G039280	Csa7G039780	Csa7G039790	Csa7G073660	Csa7G328250	Csa7G328260
GO:0008172
Csa1G599580	Csa2G223160	Csa3G213500	Csa3G355040	Csa3G822260	Csa3G842030	Csa4G439050	Csa5G609660	Csa7G387160	Csa7G420810
GO:0008173
Csa1G045840	Csa1G173210	Csa1G423230	Csa1G537600	Csa1G555080	Csa1G574920	Csa1G679560	Csa2G005350	Csa2G012710	Csa2G248140	Csa2G352370	Csa2G376290	Csa2G380010	Csa2G403730	Csa3G002950	Csa3G002960	Csa3G017140	Csa3G063650	Csa3G063660	Csa3G115080	Csa3G124770	Csa3G126850	Csa3G150750	Csa3G402470	Csa3G426370	Csa3G523080	Csa3G524590	Csa3G588460	Csa3G732420	Csa3G740160	Csa3G824750	Csa3G836480	Csa3G851170	Csa4G022990	Csa4G377170	Csa4G608150	Csa4G639840	Csa4G646330	Csa4G667190	Csa5G181470	Csa5G184280	Csa5G220920	Csa5G517710	Csa5G616340	Csa5G641600	Csa6G135980	Csa6G140820	Csa6G147580	Csa6G449840	Csa6G499770
GO:0008174
Csa1G423230	Csa3G002950	Csa3G002960	Csa3G402470	Csa4G022990	Csa5G616340	Csa7G103790	Csa7G104800
GO:0008175
Csa1G173210	Csa1G555080	Csa2G005350	Csa2G376290	Csa2G380010	Csa2G403730	Csa3G017140	Csa3G126850	Csa3G150750	Csa3G524590	Csa3G732420	Csa3G740160	Csa3G824750	Csa3G851170	Csa5G220920	Csa5G641600	Csa6G147580	Csa6G449840	Csa6G499770	Csa7G229890
GO:0008176
Csa2G376290	Csa3G126850	Csa3G524590	Csa3G740160	Csa6G147580	Csa6G449840
GO:0008177
Csa3G595230	Csa4G028980	Csa4G038700
GO:0008179
Csa2G246530	Csa7G267970
GO:0008184
Csa1G075580	Csa4G095050	Csa5G606600	Csa6G188010
GO:0008186
Csa1G004090	Csa1G012660	Csa1G024810	Csa1G039130	Csa1G039140	Csa1G042100	Csa1G042950	Csa1G077130	Csa1G325370	Csa1G528500	Csa1G560830	Csa1G688130	Csa1G703040	Csa2G013240	Csa2G068690	Csa2G169760	Csa2G350990	Csa2G381720	Csa3G016940	Csa3G077650	Csa3G122520	Csa3G127240	Csa3G146440	Csa3G149880	Csa3G151370	Csa3G151380	Csa3G168950	Csa3G171780	Csa3G228360	Csa3G228370	Csa3G228870	Csa3G252460	Csa3G257080	Csa3G639040	Csa3G654480	Csa3G736920	Csa3G746560	Csa3G782660	Csa3G812160	Csa3G824890	Csa3G838660	Csa4G063450	Csa4G097700	Csa4G280530	Csa4G378760	Csa4G616790	Csa5G139720	Csa5G154860	Csa5G171750	Csa5G172850
GO:0008187
Csa1G002890	Csa1G039180	Csa1G039190	Csa1G145960	Csa1G181500	Csa1G528490	Csa2G005870	Csa2G171930	Csa2G172520	Csa2G271430	Csa2G285910	Csa2G324460	Csa2G350360	Csa2G368990	Csa2G372170	Csa2G379260	Csa2G416100	Csa3G002780	Csa3G009490	Csa3G062570	Csa3G118170	Csa3G134590	Csa3G172960	Csa3G221750	Csa3G403980	Csa3G608180	Csa3G645950	Csa3G740070	Csa3G782700	Csa3G839850	Csa3G889750	Csa3G889940	Csa4G031080	Csa4G062380	Csa4G063440	Csa4G291930	Csa4G293880	Csa4G377740	Csa4G500330	Csa4G553660	Csa4G644730	Csa4G664540	Csa5G139570	Csa5G175910	Csa5G217150	Csa5G308780	Csa5G522950	Csa5G576620	Csa5G611600	Csa5G647270
GO:0008190
Csa1G597030	Csa2G000120	Csa7G306890
GO:0008192
Csa1G002050	Csa4G307930	Csa6G486910	Csa7G451940
GO:0008193
Csa6G486910	Csa7G451940
GO:0008194
Csa1G000040	Csa1G002710	Csa1G005560	Csa1G009930	Csa1G010930	Csa1G015690	Csa1G024220	Csa1G031880	Csa1G031890	Csa1G033210	Csa1G039880	Csa1G042430	Csa1G042440	Csa1G042620	Csa1G045680	Csa1G050030	Csa1G056940	Csa1G073850	Csa1G095020	Csa1G196250	Csa1G224890	Csa1G226410	Csa1G351960	Csa1G364960	Csa1G385040	Csa1G420860	Csa1G424340	Csa1G467060	Csa1G470260	Csa1G470270	Csa1G526840	Csa1G526850	Csa1G527350	Csa1G527850	Csa1G597800	Csa1G605100	Csa1G605110	Csa1G605690	Csa1G639510	Csa1G661210	Csa1G661220	Csa1G661230	Csa1G661240	Csa1G665390	Csa1G687630	Csa1G690180	Csa1G701350	Csa2G006190	Csa2G008110	Csa2G021740
GO:0008195
Csa1G004370	Csa2G359960	Csa2G404960	Csa3G735050	Csa4G293170	Csa5G610470
GO:0008198
Csa1G046100	Csa3G000140	Csa3G222790	Csa3G222800	Csa4G169490	Csa4G443120	Csa5G413260	Csa5G548110	Csa6G045160	Csa6G121430	Csa6G510230
GO:0008199
Csa3G038790	Csa3G186690	Csa3G848830	Csa4G038710	Csa4G410870	Csa5G202330	Csa5G215130	Csa5G517880	Csa5G548110	Csa5G641590	Csa6G001760	Csa6G088710	Csa6G121430	Csa6G504590	Csa7G451390
GO:0008200
Csa1G170510	Csa1G420360	Csa2G033310	Csa3G736570	Csa3G748190	Csa3G782680	Csa4G293120	Csa5G030450	Csa6G000030	Csa6G476680	Csa6G476690	Csa6G502760	Csa6G511000	Csa7G070250
GO:0008201
Csa1G569380	Csa1G616340	Csa2G070230	Csa2G176700	Csa2G350250	Csa2G360680	Csa2G360690	Csa4G309150	Csa4G658620	Csa6G309950	Csa6G423470	Csa7G397560	CsaUNG006760
GO:0008227
Csa7G045540
GO:0008233
Csa1G000600	Csa1G000650	Csa1G000660	Csa1G002160	Csa1G002660	Csa1G002830	Csa1G004250	Csa1G005600	Csa1G007830	Csa1G010940	Csa1G013170	Csa1G014360	Csa1G014400	Csa1G014410	Csa1G015030	Csa1G015060	Csa1G021980	Csa1G022480	Csa1G022490	Csa1G022510	Csa1G025870	Csa1G039210	Csa1G039320	Csa1G042170	Csa1G042220	Csa1G042250	Csa1G042390	Csa1G044870	Csa1G045910	Csa1G046000	Csa1G046890	Csa1G049980	Csa1G050160	Csa1G050170	Csa1G056970	Csa1G059730	Csa1G062290	Csa1G062360	Csa1G064860	Csa1G066510	Csa1G072450	Csa1G073050	Csa1G084280	Csa1G087940	Csa1G109330	Csa1G143280	Csa1G145920	Csa1G153520	Csa1G163110	Csa1G164670
GO:0008234
Csa1G049980	Csa1G050160	Csa1G059730	Csa1G062360	Csa1G084280	Csa1G087940	Csa1G164670	Csa1G166830	Csa1G319810	Csa1G527950	Csa1G528520	Csa1G560640	Csa1G596520	Csa1G599520	Csa1G690290	Csa2G007410	Csa2G008080	Csa2G010230	Csa2G013270	Csa2G035420	Csa2G128640	Csa2G139840	Csa2G249900	Csa2G252040	Csa2G285900	Csa2G292830	Csa2G298270	Csa2G349680	Csa2G351820	Csa2G362470	Csa2G362510	Csa2G363570	Csa2G370540	Csa2G370590	Csa2G379160	Csa3G002650	Csa3G011100	Csa3G017310	Csa3G126870	Csa3G129470	Csa3G130860	Csa3G131900	Csa3G131910	Csa3G252480	Csa3G270810	Csa3G379230	Csa3G597340	Csa3G656520	Csa3G703160	Csa3G730700
GO:0008235
Csa1G560750	Csa1G586750	Csa2G022830	Csa2G034650	Csa2G035460	Csa2G035470	Csa2G035480	Csa2G172500	Csa2G285920	Csa3G121680	Csa3G126780	Csa3G189860	Csa3G731010	Csa3G790960	Csa3G848170	Csa4G312230	Csa4G646300	Csa4G646320	Csa5G152990	Csa5G310820	Csa5G497060	Csa6G054840	Csa6G358080	Csa6G501960
GO:0008236
Csa1G000650	Csa1G000660	Csa1G002830	Csa1G004250	Csa1G014360	Csa1G014400	Csa1G014410	Csa1G015030	Csa1G015060	Csa1G025870	Csa1G039320	Csa1G045910	Csa1G046890	Csa1G066510	Csa1G072450	Csa1G073050	Csa1G109330	Csa1G143280	Csa1G145920	Csa1G153520	Csa1G163110	Csa1G171030	Csa1G171040	Csa1G181540	Csa1G181550	Csa1G181560	Csa1G250160	Csa1G256750	Csa1G267270	Csa1G423250	Csa1G458990	Csa1G523040	Csa1G560760	Csa1G595800	Csa1G597040	Csa1G654920	Csa1G657480	Csa1G673520	Csa1G674040	Csa1G701240	Csa1G701250	Csa1G701260	Csa1G715740	Csa2G006150	Csa2G008720	Csa2G009530	Csa2G030600	Csa2G031150	Csa2G033990	Csa2G036620
GO:0008237
Csa1G002160	Csa1G002660	Csa1G005600	Csa1G042170	Csa1G042390	Csa1G044870	Csa1G056970	Csa1G528580	Csa1G560750	Csa1G573000	Csa1G575150	Csa1G586750	Csa1G654840	Csa1G654860	Csa1G668010	Csa1G673510	Csa1G673530	Csa1G673540	Csa1G674040	Csa1G674540	Csa2G000590	Csa2G000680	Csa2G005350	Csa2G022830	Csa2G034650	Csa2G035460	Csa2G035470	Csa2G035480	Csa2G072490	Csa2G172500	Csa2G232480	Csa2G285920	Csa2G350310	Csa2G350370	Csa2G361380	Csa2G378560	Csa2G417840	Csa2G432810	Csa3G035840	Csa3G036520	Csa3G117950	Csa3G121680	Csa3G126750	Csa3G126780	Csa3G130310	Csa3G142980	Csa3G171070	Csa3G176300	Csa3G176310	Csa3G177990
GO:0008238
Csa1G000650	Csa1G000660	Csa1G002160	Csa1G002660	Csa1G073050	Csa1G109330	Csa1G143280	Csa1G145920	Csa1G256750	Csa1G560750	Csa1G570100	Csa1G586750	Csa1G605700	Csa1G654920	Csa2G008720	Csa2G022830	Csa2G034650	Csa2G035460	Csa2G035470	Csa2G035480	Csa2G036620	Csa2G172500	Csa2G285920	Csa2G324420	Csa3G017310	Csa3G121050	Csa3G121570	Csa3G121680	Csa3G122610	Csa3G126780	Csa3G189860	Csa3G681150	Csa3G681160	Csa3G681660	Csa3G731010	Csa3G778210	Csa3G790960	Csa3G816000	Csa3G823640	Csa3G823660	Csa3G824180	Csa3G824190	Csa3G848170	Csa3G893950	Csa4G008800	Csa4G022950	Csa4G047360	Csa4G099770	Csa4G102350	Csa4G179110
GO:0008239
Csa1G143280	Csa2G008720	Csa3G778210	Csa3G790960	Csa4G047360	Csa5G139420	Csa6G149390	Csa6G149400	Csa6G149410	Csa7G431360	Csa7G431370	Csa7G431380	Csa7G431390
GO:0008240
Csa5G166400
GO:0008242
Csa1G570100	Csa3G017310	Csa3G122610	Csa4G022950	Csa4G626100	Csa4G627100	Csa4G627110	Csa4G641670
GO:0008251
Csa1G425900	Csa1G574840	Csa5G608170	Csa6G002890	Csa6G487680
GO:0008252
Csa1G072450	Csa1G072460	Csa1G163110	Csa1G277470	Csa2G249820	Csa2G361660	Csa3G147210	Csa3G848180	Csa3G851880	Csa3G851890	Csa4G090870	Csa5G609770	Csa5G613460	Csa6G001750	Csa6G483280	Csa6G516860	CsaUNG033770
[truncated: 105 more rows]
[truncated: 5,000 more columns]
